# Supplementary material for: Translational control plays an important role in the adaptive heat-shock response of Streptomyces coelicolor
Source: Nucleic Acids Res. 2018 May 9;46(11):5692–703. doi: 10.1093/nar/gky335 (PMC6009599; doi:10.1093/nar/gky335)
Supplement: Supplementary Data [file gky335_supplemental_files.zip]

Archive with 6 entries (6 files):
- Bucca_Supplementary_Figure_1.pptx
- Bucca_Table S3.docx
- Bucca_Table_S1.xlsx
- Bucca_Table_S2_Final.xlsx
- Supplementary data captions_revised.docx
- Supplementary_Data_File_1_final.xlsx
