# Supplementary material for: Translational control plays an important role in the adaptive heat-shock response of Streptomyces coelicolor
Source: Nucleic Acids Res. 2018 May 9;46(11):5692–703. doi: 10.1093/nar/gky335 (PMC6009599; doi:10.1093/nar/gky335)
Supplement: Supplementary Data [file gky335_supplemental_files.zip › Bucca_Table_S1.xlsx]

## Sheet: TE 42C>30C
Row.names	FC 42/30	pfp	Significant_in_T	Entry	Protein.names	Gene.names	Length	Keywords	EC.number	Gene.ontology..biological.process.	Gene.ontology..molecular.function.	Gene.ontology..cellular.component.	Biotechnological.use	Cross.reference..BRENDA.	Cross.reference..BioCyc.	Gene.names...primary..	Gene.names...synonym..	Function..CC.	Temperature.dependence	Transmembrane	Intramembrane	Gene.names...ORF..
SCO0108	4.84496	0.0584	0	Q9RI69	Uncharacterized protein	SCO0108	49	Complete proteome; Reference proteome
SCO0162	3.83583	0.072	0	Q9RJ03	Uncharacterized protein	SCO0162	330	Complete proteome; Reference proteome			oxidoreductase activity [GO:0016491]
SCO0167	4.78698	0.0231	0	Q9RIZ8	Uncharacterized protein	SCO0167	294	Complete proteome; Reference proteome		response to stress [GO:0006950]
SCO0168	4.38789	0.0468	0	Q9RIZ7	Possible regulator protein	SCO0168	190	Complete proteome; Reference proteome
SCO0169	3.5727	0.0845	0	Q9RIZ6	Uncharacterized protein	SCO0169	217	Complete proteome; Reference proteome			catalytic activity [GO:0003824]	cytoplasm [GO:0005737]
SCO0173	4.09836	0.0457	0	Q9RIZ2	Uncharacterized protein	SCO0173	260	Complete proteome; Reference proteome
SCO0174	5.02008	0.0211	0	Q9RIZ1	Putative DNA-binding protein	SCO0174	323	Complete proteome; DNA-binding; Reference proteome			FMN binding [GO:0010181]; oxidoreductase activity [GO:0016491]; sequence-specific DNA binding [GO:0043565]
SCO0177	4.00962	0.0594	0	Q9RIY8	Putative membrane protein SCJ1.26	SCO0177	193	Complete proteome; Membrane; Reference proteome; Transmembrane; Transmembrane helix				integral component of membrane [GO:0016021]								TRANSMEM 143 165 Helical. {ECO:0000256|SAM:Phobius}.
SCO0179	4.05844	0.0463	0	Q9RIY6	Putative zinc-containing dehydrogenase	SCO0179	356	Complete proteome; Metal-binding; Reference proteome; Zinc			oxidoreductase activity [GO:0016491]; zinc ion binding [GO:0008270]
SCO0181	3.40136	0.0954	0	Q9RIY4	Uncharacterized protein	SCO0181	328	Complete proteome; Reference proteome		response to stress [GO:0006950]
SCO0199	3.33556	0.0808	0	Q9RI47	Putative alcohol dehydrogenase	SCO0199	340	Complete proteome; Metal-binding; Reference proteome; Zinc			oxidoreductase activity [GO:0016491]; zinc ion binding [GO:0008270]
SCO0200	3.56761	0.0803	0	Q9RI46	Uncharacterized protein	SCO0200	301	Complete proteome; Reference proteome		response to stress [GO:0006950]
SCO0201	3.45901	0.0948	0	Q9RI45	Putative integral membrane protein SCJ12.13c	SCO0201	223	Complete proteome; Membrane; Reference proteome; Transmembrane; Transmembrane helix				integral component of membrane [GO:0016021]								TRANSMEM 56 75 Helical. {ECO:0000256|SAM:Phobius}.; TRANSMEM 119 140 Helical. {ECO:0000256|SAM:Phobius}.; TRANSMEM 186 207 Helical. {ECO:0000256|SAM:Phobius}.
SCO0209	3.69276	0.0786	0	Q9RI39	Uncharacterized protein	SCO0209	134	Complete proteome; Reference proteome
SCO0212	3.94789	0.0637	0	Q9RI36	Uncharacterized protein	SCO0212	157	Complete proteome; Reference proteome
SCO0231	3.31455	0.0723	1	Q9S1R0	Uncharacterized protein	SCO0231	51	Complete proteome; Membrane; Reference proteome; Transmembrane; Transmembrane helix				integral component of membrane [GO:0016021]								TRANSMEM 6 37 Helical. {ECO:0000256|SAM:Phobius}.
SCO0527	4.61681	0.047	-1	P48859	Cold shock protein ScoF	scoF SCO0527 SCF11.07c	67	Activator; Complete proteome; Cytoplasm; DNA-binding; Reference proteome; Stress response; Transcription; Transcription regulation		regulation of transcription, DNA-templated [GO:0006355]; transcription, DNA-templated [GO:0006351]	DNA binding [GO:0003677]	cytoplasm [GO:0005737]				scoF						SCF11.07c
SCO0569	4.07664	0.0678	0	Q93JH3	50S ribosomal protein L36 2	rpmJ2 SCO0569 SC5G5.01c SC8B3.03c	40	Complete proteome; Reference proteome; Ribonucleoprotein; Ribosomal protein		translation [GO:0006412]	structural constituent of ribosome [GO:0003735]	ribosome [GO:0005840]				rpmJ2						SC5G5.01c SC8B3.03c
SCO0733	3.54862	0.0958	-1	Q9EWT8	Uncharacterized protein	SCO0733	61	Complete proteome; Reference proteome
SCO0973	3.59195	0.08	0	Q9RIT4	Putative integral membrane protein	SCO0973	419	Complete proteome; Membrane; Reference proteome; Signal; Transmembrane; Transmembrane helix		magnesium ion transport [GO:0015693]		integral component of membrane [GO:0016021]; membrane [GO:0016020]								TRANSMEM 70 91 Helical. {ECO:0000256|SAM:Phobius}.; TRANSMEM 98 118 Helical. {ECO:0000256|SAM:Phobius}.; TRANSMEM 130 147 Helical. {ECO:0000256|SAM:Phobius}.; TRANSMEM 159 180 Helical. {ECO:0000256|SAM:Phobius}.; TRANSMEM 192 211 Helical. {ECO:0000256|SAM:Phobius}.; TRANSMEM 218 241 Helical. {ECO:0000256|SAM:Phobius}.; TRANSMEM 247 269 Helical. {ECO:0000256|SAM:Phobius}.
SCO1045	4.19287	0.05	0	Q9K3L5	Putative metal associated protein	SCO1045	77	Complete proteome; Reference proteome		copper ion transport [GO:0006825]	copper ion binding [GO:0005507]
SCO1550	2.91036	0.095	0	Q9L1D2	Putative small membrane protein	SCO1550	60	Complete proteome; Membrane; Reference proteome; Transmembrane; Transmembrane helix				integral component of membrane [GO:0016021]								TRANSMEM 21 41 Helical. {ECO:0000256|SAM:Phobius}.
SCO1673	3.45662	0.0994	-1	Q9AD94	Uncharacterized protein	SCO1673	62	Complete proteome; Reference proteome
SCO1675	3.85951	0.0939	-1	Q9AD92	Putative small membrane protein	SCO1675	77	Complete proteome; Reference proteome; Signal
SCO2256	3.4965	0.08	0	Q9RKS2	3-methyl-2-oxobutanoate hydroxymethyltransferase (EC 2.1.2.11) (Ketopantoate hydroxymethyltransferase) (KPHMT)	panB SCO2256 SCC75A.02	291	Complete proteome; Cytoplasm; Magnesium; Metal-binding; Pantothenate biosynthesis; Reference proteome; Transferase	2.1.2.11	pantothenate biosynthetic process [GO:0015940]	3-methyl-2-oxobutanoate hydroxymethyltransferase activity [GO:0003864]; metal ion binding [GO:0046872]	cytoplasm [GO:0005737]				panB		FUNCTION: Catalyzes the reversible reaction in which hydroxymethyl group from 5,10-methylenetetrahydrofolate is tranferred onto alpha-ketoisovalerate to form ketopantoate. {ECO:0000255|HAMAP-Rule:MF_00156}.				SCC75A.02
SCO2563	3.42349	0.0994	-1	Q9RDM3	30S ribosomal protein S20	rpsT SCO2563 SCC123.01	88	Complete proteome; RNA-binding; Reference proteome; Ribonucleoprotein; Ribosomal protein; rRNA-binding		translation [GO:0006412]	rRNA binding [GO:0019843]; structural constituent of ribosome [GO:0003735]	ribosome [GO:0005840]				rpsT		FUNCTION: Binds directly to 16S ribosomal RNA. {ECO:0000255|HAMAP-Rule:MF_00500}.				SCC123.01
SCO2698	9.1659	0.0267	0	Q9KYH4	Putative small hydrophilic protein	SCO2698	39	Complete proteome; Reference proteome
SCO3088	2.17628	0.0606	0	Q9KZ61	Uncharacterized protein	SCO3088	81	Complete proteome; Reference proteome
SCO3089	3.30907	0.0983	0	Q9KZ60	Putative ABC transporter ATP-binding protein	SCO3089	256	ATP-binding; Complete proteome; Nucleotide-binding; Reference proteome			ATPase activity [GO:0016887]; ATP binding [GO:0005524]
SCO3110	4.14422	0.0456	0	Q9F2P0	Putative ABC transport system integral membrane protein	SCO3110	854	Cell membrane; Complete proteome; Membrane; Reference proteome; Signal; Transmembrane; Transmembrane helix				integral component of membrane [GO:0016021]; plasma membrane [GO:0005886]								TRANSMEM 267 293 Helical. {ECO:0000256|SAM:Phobius}.; TRANSMEM 316 343 Helical. {ECO:0000256|SAM:Phobius}.; TRANSMEM 363 384 Helical. {ECO:0000256|SAM:Phobius}.; TRANSMEM 413 432 Helical. {ECO:0000256|SAM:Phobius}.; TRANSMEM 444 473 Helical. {ECO:0000256|SAM:Phobius}.; TRANSMEM 494 514 Helical. {ECO:0000256|SAM:Phobius}.; TRANSMEM 727 752 Helical. {ECO:0000256|SAM:Phobius}.; TRANSMEM 779 799 Heli…
SCO3111	5.07357	0.0275	1	Q9F2N9	Putative ABC transport system ATP-binding protein	SCO3111	262	ATP-binding; Complete proteome; Nucleotide-binding; Reference proteome			ATPase activity [GO:0016887]; ATP binding [GO:0005524]
SCO3113	3.76932	0.0796	-1	Q9F2N7	SCO3113 protein (Fragment)	SCO3113	22	Complete proteome; Reference proteome
SCO3327	4.24989	0.0483	-1	Q9WX07	Uncharacterized protein	SCO3327	32	Complete proteome; Reference proteome
SCO3328	3.23102	0.0995	-1	Q9WX06	Uncharacterized protein	SCO3328	70	Complete proteome; Reference proteome			DNA binding [GO:0003677]
SCO3390	3.53982	0.0761	0	Q9X851	Putative two component sensor kinase	SCO3390	401	Complete proteome; Kinase; Membrane; Reference proteome; Transferase; Transmembrane; Transmembrane helix; Two-component regulatory system			phosphorelay sensor kinase activity [GO:0000155]	integral component of membrane [GO:0016021]; intracellular [GO:0005622]								TRANSMEM 12 32 Helical. {ECO:0000256|SAM:Phobius}.; TRANSMEM 44 61 Helical. {ECO:0000256|SAM:Phobius}.; TRANSMEM 68 101 Helical. {ECO:0000256|SAM:Phobius}.; TRANSMEM 132 154 Helical. {ECO:0000256|SAM:Phobius}.
SCO3661	3.72578	0.0481	0	Q8CJV9	Chaperone protein ClpB	clpB SCO3661 SCH10.39c SCH44.01c	865	ATP-binding; Chaperone; Coiled coil; Complete proteome; Cytoplasm; Nucleotide-binding; Reference proteome; Repeat; Stress response		protein processing [GO:0016485]; response to heat [GO:0009408]	ATP binding [GO:0005524]	cytoplasm [GO:0005737]				clpB		FUNCTION: Part of a stress-induced multi-chaperone system, it is involved in the recovery of the cell from heat-induced damage, in cooperation with DnaK, DnaJ and GrpE. Acts before DnaK, in the processing of protein aggregates. Protein binding stimulates the ATPase activity; ATP hydrolysis unfolds the denatured protein aggregates, which probably helps expose new hydrophobic binding sites on the s…				SCH10.39c SCH44.01c
SCO3668	3.75799	0.0597	1	P40183	Putative heat shock protein HspR	hspR SCO3668 SCH44.08c	151	Complete proteome; DNA-binding; Reference proteome; Stress response; Transcription; Transcription regulation		negative regulation of transcription, DNA-templated [GO:0045892]; transcription, DNA-templated [GO:0006351]	DNA binding [GO:0003677]					hspR		FUNCTION: Binds to three inverted repeats (IR1-IR3) in the promoter region of the dnaK operon.				SCH44.08c
SCO3669	3.95257	0.0658	1	P40170	Chaperone protein DnaJ 1	dnaJ1 SCO3669 SCH44.09c	399	Chaperone; Complete proteome; Cytoplasm; DNA replication; Metal-binding; Reference proteome; Repeat; Stress response; Zinc; Zinc-finger		DNA replication [GO:0006260]; protein folding [GO:0006457]; response to heat [GO:0009408]	ATP binding [GO:0005524]; zinc ion binding [GO:0008270]	cytoplasm [GO:0005737]				dnaJ1		FUNCTION: Participates actively in the response to hyperosmotic and heat shock by preventing the aggregation of stress-denatured proteins and by disaggregating proteins, also in an autonomous, DnaK-independent fashion. Unfolded proteins bind initially to DnaJ; upon interaction with the DnaJ-bound protein, DnaK hydrolyzes its bound ATP, resulting in the formation of a stable complex. GrpE releases…				SCH44.09c
SCO3670	3.58551	0.0759	1	Q05562	Protein GrpE (HSP-70 cofactor)	grpE SCO3670 SCH44.10c	225	Chaperone; Complete proteome; Cytoplasm; Reference proteome; Stress response		protein folding [GO:0006457]	adenyl-nucleotide exchange factor activity [GO:0000774]; unfolded protein binding [GO:0051082]	cytoplasm [GO:0005737]				grpE		FUNCTION: Participates actively in the response to hyperosmotic and heat shock by preventing the aggregation of stress-denatured proteins, in association with DnaK and GrpE. It is the nucleotide exchange factor for DnaK and may function as a thermosensor. Unfolded proteins bind initially to DnaJ; upon interaction with the DnaJ-bound protein, DnaK hydrolyzes its bound ATP, resulting in the formati…				SCH44.10c
SCO3671	3.37724	0.0982	1	Q05558	Chaperone protein DnaK (HSP70) (Heat shock 70 kDa protein) (Heat shock protein 70)	dnaK SCO3671 SCH44.11c	618	ATP-binding; Chaperone; Complete proteome; Nucleotide-binding; Phosphoprotein; Reference proteome; Stress response		protein folding [GO:0006457]	ATP binding [GO:0005524]					dnaK		FUNCTION: Acts as a chaperone. {ECO:0000250}.				SCH44.11c
SCO3731	4.39754	0.0587	-1	Q9L0X3	Cold-shock protein	SCO3731	67	Activator; Complete proteome; Cytoplasm; DNA-binding; Reference proteome; Transcription; Transcription regulation		regulation of transcription, DNA-templated [GO:0006355]; transcription, DNA-templated [GO:0006351]	DNA binding [GO:0003677]	cytoplasm [GO:0005737]
SCO3748	4.04531	0.0788	-1	Q7AKL2	Cold shock protein	SCO3748	67	Activator; Complete proteome; Cytoplasm; DNA-binding; Reference proteome; Transcription; Transcription regulation		regulation of transcription, DNA-templated [GO:0006355]; transcription, DNA-templated [GO:0006351]	DNA binding [GO:0003677]	cytoplasm [GO:0005737]
SCO3830	3.27869	0.0996	0	Q9XA48	Putative branched-chain alpha keto acid dehydrogenase E1 beta subunit	SCO3830	334	Complete proteome; Reference proteome		metabolic process [GO:0008152]	catalytic activity [GO:0003824]
SCO3956	3.75094	0.0833	0	Q9ZBX6	Putative ABC transporter ATP-binding protein	SCO3956	320	ATP-binding; Complete proteome; Nucleotide-binding; Reference proteome			ATPase activity [GO:0016887]; ATP binding [GO:0005524]
SCO3958	3.40599	0.0962	0	Q9ZBX4	ABC transporter ATP-binding protein	SCO3958	303	ATP-binding; Complete proteome; Nucleotide-binding; Reference proteome			ATPase activity [GO:0016887]; ATP binding [GO:0005524]
SCO3990	2.21828	0.0993	0	Q93J17	Uncharacterized protein	SCO3990	89	Complete proteome; Reference proteome
SCO4005	5.47345	0.025	1	Q9ADQ0	Putative RNA polymerase sigma factor	SCO4005	157	Complete proteome; DNA-binding; Reference proteome; Sigma factor; Transcription; Transcription regulation		DNA-templated transcription, initiation [GO:0006352]; regulation of transcription, DNA-templated [GO:0006355]	DNA binding [GO:0003677]; sigma factor activity [GO:0016987]; transcription factor activity, sequence-specific DNA binding [GO:0003700]
SCO4088	3.32668	0.0762	-1	Q9RKJ8	Uncharacterized protein	SCO4088	84	Complete proteome; Reference proteome
SCO4091	3.64564	0.0952	-1	Q9RKJ5	Putative DNA-binding protein	SCO4091	68	Complete proteome; DNA-binding; Reference proteome			DNA binding [GO:0003677]
SCO4296	4.31406	0.0321	1	Q9KXU5	60 kDa chaperonin 2 (GroEL protein 2) (Protein Cpn60 2)	groL2 groEL2 SCO4296 SCD95A.29	541	ATP-binding; Chaperone; Complete proteome; Cytoplasm; Nucleotide-binding; Reference proteome		protein refolding [GO:0042026]	ATP binding [GO:0005524]	cytoplasm [GO:0005737]				groL2	groEL2	FUNCTION: Prevents misfolding and promotes the refolding and proper assembly of unfolded polypeptides generated under stress conditions. {ECO:0000255|HAMAP-Rule:MF_00600}.				SCD95A.29
SCO4317	3.61272	0.02	1	Q9KXS4	Uncharacterized protein	SCO4317	73	Complete proteome; Reference proteome
SCO4468	3.91389	0.0762	-1	Q9F2S1	Uncharacterized protein	SCO4468	68	Complete proteome; Reference proteome
SCO4505	3.88199	0.0935	-1	Q9L0T9	Cold shock protein	SCO4505	67	Activator; Complete proteome; Cytoplasm; DNA-binding; Reference proteome; Transcription; Transcription regulation		regulation of transcription, DNA-templated [GO:0006355]; transcription, DNA-templated [GO:0006351]	DNA binding [GO:0003677]	cytoplasm [GO:0005737]
SCO4624	7.99361	0.024	0	Q9F2T8	Uncharacterized protein	SCO4624	111	Complete proteome; Reference proteome
SCO4635	4.62535	0.045	-1	P66233	50S ribosomal protein L33 2	rpmG2 SCO4635 SCD82.06	54	Complete proteome; Reference proteome; Ribonucleoprotein; Ribosomal protein		translation [GO:0006412]	structural constituent of ribosome [GO:0003735]	ribosome [GO:0005840]				rpmG2						SCD82.06
SCO4684	4.18235	0.0713	-1	Q9L0F8	Cold shock protein	SCO4684	67	Activator; Complete proteome; Cytoplasm; DNA-binding; Reference proteome; Transcription; Transcription regulation		regulation of transcription, DNA-templated [GO:0006355]; transcription, DNA-templated [GO:0006351]	DNA binding [GO:0003677]	cytoplasm [GO:0005737]
SCO4688	5.21376	0.0217	0	Q9L0F4	Uncharacterized protein	SCO4688	118	Complete proteome; Reference proteome		regulation of transcription, DNA-templated [GO:0006355]	DNA binding [GO:0003677]
SCO4761	4.80307	0.0183	1	P0A345	10 kDa chaperonin (GroES protein) (Protein Cpn10)	groS groES SCO4761 SC6G4.39	102	Chaperone; Complete proteome; Cytoplasm; Reference proteome		chaperone mediated protein folding requiring cofactor [GO:0051085]; response to unfolded protein [GO:0006986]	ATP binding [GO:0005524]; chaperone binding [GO:0051087]; metal ion binding [GO:0046872]; unfolded protein binding [GO:0051082]	GroEL-GroES complex [GO:1990220]				groS	groES	FUNCTION: Binds to Cpn60 in the presence of Mg-ATP and suppresses the ATPase activity of the latter. {ECO:0000250}.				SC6G4.39
SCO4762	4.71254	0.0182	1	P40171	60 kDa chaperonin 1 (HSP58) (Protein Cpn60 1) (groEL1 protein)	groL1 groEL1 SCO4762 SC6G4.40	541	ATP-binding; Chaperone; Complete proteome; Cytoplasm; Nucleotide-binding; Reference proteome		protein refolding [GO:0042026]	ATP binding [GO:0005524]	cytoplasm [GO:0005737]				groL1	groEL1	FUNCTION: Prevents misfolding and promotes the refolding and proper assembly of unfolded polypeptides generated under stress conditions. {ECO:0000255|HAMAP-Rule:MF_00600}.				SC6G4.40
SCO4903	4.649	0.0214	1	Q9AK23	Putative membrane protein	SCO4903	67	Complete proteome; Membrane; Reference proteome; Transmembrane; Transmembrane helix				integral component of membrane [GO:0016021]								TRANSMEM 33 56 Helical. {ECO:0000256|SAM:Phobius}.
SCO5145	3.4662	0.0792	0	Q9FBL3	Uncharacterized protein	SCO5145	74	Complete proteome; Reference proteome
SCO5187	3.5791	0.0777	-1	Q9FCK1	Putative glutaredoxin-like protein	SCO5187	80	Complete proteome; Reference proteome		cell redox homeostasis [GO:0045454]	electron carrier activity [GO:0009055]; protein disulfide oxidoreductase activity [GO:0015035]	cell [GO:0005623]
SCO5285	4.24448	0.0307	1	Q9EVK2	Lon protease (EC 3.4.21.53) (ATP-dependent protease La)	lon SCO5285	807	ATP-binding; Coiled coil; Complete proteome; Cytoplasm; Hydrolase; Nucleotide-binding; Protease; Reference proteome; Serine protease; Stress response	3.4.21.53	cellular response to stress [GO:0033554]; misfolded or incompletely synthesized protein catabolic process [GO:0006515]	ATP binding [GO:0005524]; ATP-dependent peptidase activity [GO:0004176]; sequence-specific DNA binding [GO:0043565]; serine-type endopeptidase activity [GO:0004252]	cytoplasm [GO:0005737]				lon		FUNCTION: ATP-dependent serine protease that mediates the selective degradation of mutant and abnormal proteins as well as certain short-lived regulatory proteins. Required for cellular homeostasis and for survival from DNA damage and developmental changes induced by stress. Degrades polypeptides processively to yield small peptide fragments that are 5 to 10 amino acids long. Binds to DNA in a do…
SCO5632	5.14668	0.0225	-1	O86767	Uncharacterized protein	SCO5632	80	Complete proteome; Reference proteome
SCO5917	9.29368	0	1	O54113	Uncharacterized protein	SCO5917	112	Complete proteome; Reference proteome		regulation of transcription, DNA-templated [GO:0006355]	DNA binding [GO:0003677]
SCO5921	4.52899	0.0468	-1	O54117	Cold-shock domain protein	SCO5921	67	Activator; Complete proteome; Cytoplasm; DNA-binding; Reference proteome; Transcription; Transcription regulation		regulation of transcription, DNA-templated [GO:0006355]; transcription, DNA-templated [GO:0006351]	DNA binding [GO:0003677]	cytoplasm [GO:0005737]
SCO6091	3.78501	0.0493	0	Q9ADH2	Putative integral membrane protein	SCO6091	756	Complete proteome; Membrane; Reference proteome; Transmembrane; Transmembrane helix				integral component of membrane [GO:0016021]								TRANSMEM 24 45 Helical. {ECO:0000256|SAM:Phobius}.; TRANSMEM 197 225 Helical. {ECO:0000256|SAM:Phobius}.; TRANSMEM 245 263 Helical. {ECO:0000256|SAM:Phobius}.; TRANSMEM 290 311 Helical. {ECO:0000256|SAM:Phobius}.; TRANSMEM 317 342 Helical. {ECO:0000256|SAM:Phobius}.; TRANSMEM 377 400 Helical. {ECO:0000256|SAM:Phobius}.; TRANSMEM 538 559 Helical. {ECO:0000256|SAM:Phobius}.; TRANSMEM 566 589 Helica…
SCO6515	2.47525	0.0815	0	Q9ZBZ8	Putative protease	SCO6515	180	Complete proteome; Hydrolase; Protease; Reference proteome		methylglyoxal catabolic process to D-lactate via S-lactoyl-glutathione [GO:0019243]	glyoxalase III activity [GO:0019172]; peptidase activity [GO:0008233]
SCO6624	3.18674	0.0496	-1	O86558	Putative membrane protein	SCO6624	42	Complete proteome; Membrane; Reference proteome; Transmembrane; Transmembrane helix				integral component of membrane [GO:0016021]								TRANSMEM 21 41 Helical. {ECO:0000256|SAM:Phobius}.
SCO6642	3.55492	0.0473	0	O86688	Uncharacterized protein	SCO6642	97	Complete proteome; Reference proteome
SCO7238	3.18471	0.0555	1	Q9K4I7	Uncharacterized protein	SCO7238	125	Complete proteome; Reference proteome
SCO7646	2.53293	0.0775	1	Q9F3P1	Putative membrane protein	SCO7646	90	Complete proteome; Membrane; Reference proteome; Transmembrane; Transmembrane helix				integral component of membrane [GO:0016021]								TRANSMEM 20 47 Helical. {ECO:0000256|SAM:Phobius}.; TRANSMEM 59 79 Helical. {ECO:0000256|SAM:Phobius}.
SCO7735	3.13676	0.078	0	Q9AJZ3	Uncharacterized protein	SCO7735	70	Complete proteome; Reference proteome			sequence-specific DNA binding [GO:0043565]; transcription factor activity, sequence-specific DNA binding [GO:0003700]
SCO7752	3.51247	0.0796	0	Q9AJX8	Putative integral membrane protein	SCO7752	184	Complete proteome; Membrane; Reference proteome; Transmembrane; Transmembrane helix				integral component of membrane [GO:0016021]								TRANSMEM 51 69 Helical. {ECO:0000256|SAM:Phobius}.; TRANSMEM 81 103 Helical. {ECO:0000256|SAM:Phobius}.; TRANSMEM 123 146 Helical. {ECO:0000256|SAM:Phobius}.; TRANSMEM 152 174 Helical. {ECO:0000256|SAM:Phobius}.

## Sheet: TE 30C>42C
Row.names	FC 30/42	pfp	Significant_in_T	Entry	Protein.names	Gene.names	Length	Keywords	EC.number	Gene.ontology..biological.process.	Gene.ontology..molecular.function.	Gene.ontology..cellular.component.	Biotechnological.use	Cross.reference..BRENDA.	Cross.reference..BioCyc.	Gene.names...primary..	Gene.names...synonym..	Function..CC.	Temperature.dependence	Transmembrane	Intramembrane	Gene.names...ORF..
SCO2629	23.5901	0	0	Q9L204	Putative membrane protein	SCO2629	48	Complete proteome; Membrane; Reference proteome; Transmembrane; Transmembrane helix				integral component of membrane [GO:0016021]								TRANSMEM 15 33 Helical. {ECO:0000256|SAM:Phobius}.
SCO1580	7.4932	0.05	0	P54895	N-acetyl-gamma-glutamyl-phosphate reductase (AGPR) (EC 1.2.1.38) (N-acetyl-glutamate semialdehyde dehydrogenase) (NAGSA dehydrogenase)	argC SCO1580 SCI35.02c	342	Amino-acid biosynthesis; Arginine biosynthesis; Complete proteome; Cytoplasm; NADP; Oxidoreductase; Reference proteome	1.2.1.38	arginine biosynthetic process [GO:0006526]	N-acetyl-gamma-glutamyl-phosphate reductase activity [GO:0003942]; NAD binding [GO:0051287]	cytoplasm [GO:0005737]				argC						SCI35.02c
SCO3229	5.258	0.0767	0	Q9Z4X7	Putative 4-hydroxyphenylpyruvic acid dioxygenase	SCO3229	371	3D-structure; Complete proteome; Dioxygenase; Iron; Metal-binding; Oxidoreductase; Reference proteome		aromatic amino acid family metabolic process [GO:0009072]	4-hydroxyphenylpyruvate dioxygenase activity [GO:0003868]; metal ion binding [GO:0046872]
