# Supplementary material for: Translational control plays an important role in the adaptive heat-shock response of Streptomyces coelicolor
Source: Nucleic Acids Res. 2018 May 9;46(11):5692–703. doi: 10.1093/nar/gky335 (PMC6009599; doi:10.1093/nar/gky335)
Supplement: Supplementary Data [file gky335_supplemental_files.zip › Bucca_Table_S2_Final.xlsx]

## Sheet: UP_in_HRD_and_T_and_TE
Gene	Product	Symbol	Protein.Length	Significance_LRD	Significance_HRD	Significance_T	Significance_TE	Significance_LRDvT	Significance_HRDvLRD
SCO0231	Uncharacterized protein		51	1	1	1	1	0	0
SCO3668	Putative heat shock protein HspR	hspR	151	1	1	1	1	0	0
SCO3669	Chaperone protein DnaJ 1	dnaJ1	399	1	1	1	1	0	0
SCO3670	Protein GrpE (HSP-70 cofactor)	grpE	225	1	1	1	1	0	0
SCO3671	Chaperone protein DnaK (HSP70) (Heat shock 70 kDa protein) (Heat shock protein 70)	dnaK	618	1	1	1	1	0	0
SCO4296	60 kDa chaperonin 2 (GroEL protein 2) (Protein Cpn60 2)	groL2	541	1	1	1	1	1	0
SCO4761	10 kDa chaperonin (GroES protein) (Protein Cpn10)	groS	102	1	1	1	1	0	0
SCO4762	60 kDa chaperonin 1 (HSP58) (Protein Cpn60 1) (groEL1 protein)	groL1	541	1	1	1	1	1	0
SCO4903	Putative membrane protein		67	1	1	1	1	0	0
SCO5285	Lon protease (EC 3.4.21.53) (ATP-dependent protease La)	lon	807	1	1	1	1	1	0
SCO5917	Uncharacterized protein		112	1	1	1	1	1	0
SCO7238	Uncharacterized protein		125	1	1	1	1	0	0
SCO7646	Putative membrane protein		90	1	1	1	1	0	0

## Sheet: UP_in_TE, DOWN_in_T
Gene	Product	Symbol	Protein.Length	Significance_LRD	Significance_HRD	Significance_T	Significance_TE	Significance_LRDvT	Significance_HRDvLRD
SCO0527	Cold shock protein ScoF	scoF	67	0	0	-1	1	0	0
SCO0733	Uncharacterized protein		61	0	0	-1	1	0	0
SCO1673	Uncharacterized protein		62	0	0	-1	1	0	0
SCO1675	Putative small membrane protein		77	0	0	-1	1	0	0
SCO2563	30S ribosomal protein S20	rpsT	88	0	0	-1	1	0	0
SCO3113	SCO3113 protein (Fragment)		22	0	0	-1	1	0	0
SCO3327	Uncharacterized protein		32	0	0	-1	1	0	0
SCO3328	Uncharacterized protein		70	0	0	-1	1	0	0
SCO3731	Cold-shock protein		67	0	0	-1	1	0	0
SCO3748	Cold shock protein		67	0	0	-1	1	0	0
SCO4088	Uncharacterized protein		84	0	0	-1	1	0	0
SCO4091	Putative DNA-binding protein		68	0	0	-1	1	0	0
SCO4468	Uncharacterized protein		68	0	0	-1	1	0	0
SCO4505	Cold shock protein		67	0	0	-1	1	0	0
SCO4635	50S ribosomal protein L33 2	rpmG2	54	0	0	-1	1	0	0
SCO4684	Cold shock protein		67	0	0	-1	1	0	0
SCO5921	Cold-shock domain protein		67	0	0	-1	1	0	0
SCO6624	Putative membrane protein		42	0	0	-1	1	1	0
SCO5632	Uncharacterized protein		80	0	1	-1	1	0	1

## Sheet: UP_in_HRD+TE_unchanged_T
Gene	Product	Symbol	Protein.Length	Significance_LRD	Significance_HRD	Significance_T	Significance_TE	Significance_LRDvT	Significance_HRDvLRD
SCO0108	Uncharacterized protein		49	0	1	0	1	0	0
SCO0162	Uncharacterized protein		330	0	1	0	1	0	0
SCO0167	Uncharacterized protein		294	0	1	0	1	0	0
SCO0168	Possible regulator protein		190	0	1	0	1	0	0
SCO0169	Uncharacterized protein		217	0	1	0	1	0	0
SCO0173	Uncharacterized protein		260	0	1	0	1	0	0
SCO0174	Putative DNA-binding protein		323	0	1	0	1	0	0
SCO0177	Putative membrane protein SCJ1.26		193	0	1	0	1	0	0
SCO0179	Putative zinc-containing dehydrogenase		356	0	1	0	1	0	0
SCO0181	Uncharacterized protein		328	0	1	0	1	0	0
SCO0199	Putative alcohol dehydrogenase		340	0	1	0	1	0	0
SCO0200	Uncharacterized protein		301	0	1	0	1	0	0
SCO0201	Putative integral membrane protein SCJ12.13c		223	0	1	0	1	0	0
SCO0209	Uncharacterized protein		134	0	1	0	1	0	0
SCO0212	Uncharacterized protein		157	0	1	0	1	0	0
SCO0569	50S ribosomal protein L36 2	rpmJ2	40	0	1	0	1	0	0
SCO0973	Putative integral membrane protein		419	1	1	0	1	0	0
SCO1045	Putative metal associated protein		77	0	1	0	1	0	0
SCO1550	Putative small membrane protein		60	0	1	0	1	0	0
SCO2256	3-methyl-2-oxobutanoate hydroxymethyltransferase (EC 2.1.2.11) (Ketopantoate hydroxymethyltransferase) (KPHMT)	panB	291	1	1	0	1	0	0
SCO2698	Putative small hydrophilic protein		39	0	1	0	1	0	1
SCO3088	Uncharacterized protein		81	1	1	0	1	0	0
SCO3089	Putative ABC transporter ATP-binding protein		256	1	1	0	1	0	0
SCO3110	Putative ABC transport system integral membrane protein		854	1	1	0	1	1	0
SCO3111	Putative ABC transport system ATP-binding protein		262	1	1	0	1	1	0
SCO3390	Putative two component sensor kinase		401	1	1	0	1	0	0
SCO3661	Chaperone protein ClpB	clpB	865	1	1	0	1	0	0
SCO3830	Putative branched-chain alpha keto acid dehydrogenase E1 beta subunit		334	0	1	0	1	0	0
SCO3956	Putative ABC transporter ATP-binding protein		320	1	1	0	1	0	0
SCO3958	ABC transporter ATP-binding protein		303	1	1	0	1	0	0
SCO3990	Uncharacterized protein		89	1	1	0	1	0	0
SCO4005	Putative RNA polymerase sigma factor		157	1	1	0	1	1	0
SCO4317	Uncharacterized protein		73	1	1	0	1	0	0
SCO4624	Uncharacterized protein		111	1	1	0	1	1	0
SCO4688	Uncharacterized protein		118	1	1	0	1	0	0
SCO6091	Putative integral membrane protein		756	1	1	0	1	1	0
SCO6515	Putative protease		180	1	1	0	1	1	0
SCO6642	Uncharacterized protein		97	0	1	0	1	0	1
SCO7735	Uncharacterized protein		70	1	1	0	1	0	0
SCO7752	Putative integral membrane protein		184	0	1	0	1	0	0

## Sheet: UP_in_HRD
Gene	Product	Symbol	Protein.Length	Significance_LRD	Significance_HRD	Significance_T	Significance_TE	Significance_LRDvT	Significance_HRDvLRD
SCO0463	Uncharacterized protein		204	1	1	0	0	0	0
SCO0596	DpsA (Putative DNA-binding protein)	dpsA	187	1	1	0	0	0	0
SCO0776	Putative integral membrane protein		338	1	1	0	0	0	0
SCO0784	Putative secreted protein		227	0	1	0	0	0	0
SCO0973	Putative integral membrane protein		419	1	1	0	1	0	0
SCO0978	Aspartate 1-decarboxylase (EC 4.1.1.11) (Aspartate alpha-decarboxylase) [Cleaved into: Aspartate 1-decarboxylase beta chain; Aspartate 1-decarboxylase alpha chain]	panD	139	1	1	0	0	0	0
SCO2256	3-methyl-2-oxobutanoate hydroxymethyltransferase (EC 2.1.2.11) (Ketopantoate hydroxymethyltransferase) (KPHMT)	panB	291	1	1	0	1	0	0
SCO3088	Uncharacterized protein		81	1	1	0	1	0	0
SCO3089	Putative ABC transporter ATP-binding protein		256	1	1	0	1	0	0
SCO3110	Putative ABC transport system integral membrane protein		854	1	1	0	1	1	0
SCO3390	Putative two component sensor kinase		401	1	1	0	1	0	0
SCO3661	Chaperone protein ClpB	clpB	865	1	1	0	1	0	0
SCO3956	Putative ABC transporter ATP-binding protein		320	1	1	0	1	0	0
SCO3957	Possible integral membrane protein		293	1	1	0	0	0	0
SCO3958	ABC transporter ATP-binding protein		303	1	1	0	1	0	0
SCO3959	Possible integral membrane protein		239	1	1	0	0	0	0
SCO3990	Uncharacterized protein		89	1	1	0	1	0	0
SCO4624	Uncharacterized protein		111	1	1	0	1	1	0
SCO4688	Uncharacterized protein		118	1	1	0	1	0	0
SCO6091	Putative integral membrane protein		756	1	1	0	1	1	0
SCO6500	Probable gas vesicle structural protein 1 (GVP)	gvpA1	144	1	1	0	0	1	0
SCO6515	Putative protease		180	1	1	0	1	1	0
SCO6642	Uncharacterized protein		97	0	1	0	1	0	1
SCO7186	Putative integral membrane protein		101	1	1	0	0	0	0
SCO7317	Uncharacterized protein		144	0	1	0	0	0	0
SCO7735	Uncharacterized protein		70	1	1	0	1	0	0
SCO7747	Uncharacterized protein		392	0	1	0	0	0	0
SCO0231	Uncharacterized protein		51	1	1	1	1	0	0
SCO0678	UPF0337 protein SCO0678		57	1	1	1	0	0	0
SCO2315	Putative membrane protein		97	1	1	1	0	0	0
SCO3111	Putative ABC transport system ATP-binding protein		262	1	1	0	1	1	0
SCO3187	Uncharacterized protein		110	1	1	1	0	0	0
SCO3668	Putative heat shock protein HspR	hspR	151	1	1	1	1	0	0
SCO3669	Chaperone protein DnaJ 1	dnaJ1	399	1	1	1	1	0	0
SCO3670	Protein GrpE (HSP-70 cofactor)	grpE	225	1	1	1	1	0	0
SCO3671	Chaperone protein DnaK (HSP70) (Heat shock 70 kDa protein) (Heat shock protein 70)	dnaK	618	1	1	1	1	0	0
SCO4005	Putative RNA polymerase sigma factor		157	1	1	0	1	1	0
SCO4198	Putative DNA-binding protein		141	0	1	1	0	0	0
SCO4199	Uncharacterized protein		213	1	1	1	0	0	0
SCO4296	60 kDa chaperonin 2 (GroEL protein 2) (Protein Cpn60 2)	groL2	541	1	1	1	1	1	0
SCO4317	Uncharacterized protein		73	1	1	0	1	0	0
SCO4761	10 kDa chaperonin (GroES protein) (Protein Cpn10)	groS	102	1	1	1	1	0	0
SCO4762	60 kDa chaperonin 1 (HSP58) (Protein Cpn60 1) (groEL1 protein)	groL1	541	1	1	1	1	1	0
SCO4903	Putative membrane protein		67	1	1	1	1	0	0
SCO5285	Lon protease (EC 3.4.21.53) (ATP-dependent protease La)	lon	807	1	1	1	1	1	0
SCO5917	Uncharacterized protein		112	1	1	1	1	1	0
SCO6499	Putative gas vesicle synthesis protein		130	1	1	1	0	0	0
SCO7238	Uncharacterized protein		125	1	1	1	1	0	0
SCO7325	Anti-sigma factor antagonist		130	1	1	1	0	0	0
SCO7446	Putative regulator		146	1	1	1	0	0	0
SCO7646	Putative membrane protein		90	1	1	1	1	0	0
SCO7754	Putative anti-sigma factor antagonist		127	0	1	1	0	0	0
SCO7755	Uncharacterized protein		80	1	1	1	0	0	0
SCO7756	Uncharacterized protein		74	1	1	1	0	0	0
SCO0193	Putative DNA-binding regulator		334	0	1	1	0	0	0
SCO0600	RNA polymerase sigma factor sig8 (SigB)	sigB	281	0	1	1	0	0	0
SCO0679	Uncharacterized protein		71	0	1	1	0	0	0
SCO5632	Uncharacterized protein		80	0	1	-1	1	0	1
SCO7278	Putative RNA polymerase sigma factor		295	0	1	0	0	0	0
SCO7442	Uncharacterized protein		154	0	1	1	0	0	0
SCO0108	Uncharacterized protein		49	0	1	0	1	0	0
SCO0162	Uncharacterized protein		330	0	1	0	1	0	0
SCO0167	Uncharacterized protein		294	0	1	0	1	0	0
SCO0168	Possible regulator protein		190	0	1	0	1	0	0
SCO0169	Uncharacterized protein		217	0	1	0	1	0	0
SCO0173	Uncharacterized protein		260	0	1	0	1	0	0
SCO0174	Putative DNA-binding protein		323	0	1	0	1	0	0
SCO0177	Putative membrane protein SCJ1.26		193	0	1	0	1	0	0
SCO0179	Putative zinc-containing dehydrogenase		356	0	1	0	1	0	0
SCO0180	Uncharacterized protein		283	0	1	0	0	0	0
SCO0181	Uncharacterized protein		328	0	1	0	1	0	0
SCO0199	Putative alcohol dehydrogenase		340	0	1	0	1	0	0
SCO0200	Uncharacterized protein		301	0	1	0	1	0	0
SCO0201	Putative integral membrane protein SCJ12.13c		223	0	1	0	1	0	0
SCO0209	Uncharacterized protein		134	0	1	0	1	0	0
SCO0212	Uncharacterized protein		157	0	1	0	1	0	0
SCO0268	Uncharacterized protein		53	0	1	0	0	0	0
SCO0569	50S ribosomal protein L36 2	rpmJ2	40	0	1	0	1	0	0
SCO0922	Putative reductase iron-sulfur protein		248	0	1	0	0	0	0
SCO0977	Uncharacterized protein		116	0	1	0	0	0	0
SCO1045	Putative metal associated protein		77	0	1	0	1	0	0
SCO1550	Putative small membrane protein		60	0	1	0	1	0	0
SCO2168	Uncharacterized protein		259	0	1	0	0	0	0
SCO2698	Putative small hydrophilic protein		39	0	1	0	1	0	1
SCO3158	Uncharacterized protein		126	0	1	0	0	0	0
SCO3830	Putative branched-chain alpha keto acid dehydrogenase E1 beta subunit		334	0	1	0	1	0	0
SCO4020	Putative two component system response regulator		271	0	1	0	0	0	0
SCO4687	Uncharacterized protein		119	0	1	0	0	0	0
SCO7694	Putative tetR-family transcriptional regulator		190	0	1	0	0	0	0
SCO7752	Putative integral membrane protein		184	0	1	0	1	0	0
SCO7799	Putative transposase		159	0	1	0	0	0	1

## Sheet: UP_in_T
Gene	Product	Symbol	Protein.Length	Significance_LRD	Significance_HRD	Significance_T	Significance_TE	Significance_LRDvT	Significance_HRDvLRD
SCO0231	Uncharacterized protein		51	1	1	1	1	0	0
SCO0678	UPF0337 protein SCO0678		57	1	1	1	0	0	0
SCO2315	Putative membrane protein		97	1	1	1	0	0	0
SCO3187	Uncharacterized protein		110	1	1	1	0	0	0
SCO3668	Putative heat shock protein HspR	hspR	151	1	1	1	1	0	0
SCO3669	Chaperone protein DnaJ 1	dnaJ1	399	1	1	1	1	0	0
SCO3670	Protein GrpE (HSP-70 cofactor)	grpE	225	1	1	1	1	0	0
SCO3671	Chaperone protein DnaK (HSP70) (Heat shock 70 kDa protein) (Heat shock protein 70)	dnaK	618	1	1	1	1	0	0
SCO4198	Putative DNA-binding protein		141	0	1	1	0	0	0
SCO4199	Uncharacterized protein		213	1	1	1	0	0	0
SCO4296	60 kDa chaperonin 2 (GroEL protein 2) (Protein Cpn60 2)	groL2	541	1	1	1	1	1	0
SCO4761	10 kDa chaperonin (GroES protein) (Protein Cpn10)	groS	102	1	1	1	1	0	0
SCO4762	60 kDa chaperonin 1 (HSP58) (Protein Cpn60 1) (groEL1 protein)	groL1	541	1	1	1	1	1	0
SCO4903	Putative membrane protein		67	1	1	1	1	0	0
SCO5285	Lon protease (EC 3.4.21.53) (ATP-dependent protease La)	lon	807	1	1	1	1	1	0
SCO5917	Uncharacterized protein		112	1	1	1	1	1	0
SCO6499	Putative gas vesicle synthesis protein		130	1	1	1	0	0	0
SCO7238	Uncharacterized protein		125	1	1	1	1	0	0
SCO7325	Anti-sigma factor antagonist		130	1	1	1	0	0	0
SCO7446	Putative regulator		146	1	1	1	0	0	0
SCO7646	Putative membrane protein		90	1	1	1	1	0	0
SCO7754	Putative anti-sigma factor antagonist		127	0	1	1	0	0	0
SCO7755	Uncharacterized protein		80	1	1	1	0	0	0
SCO7756	Uncharacterized protein		74	1	1	1	0	0	0
SCO0517	Uncharacterized protein (Fragment)		66	0	0	1	0	0	0
SCO0693	Putative membrane protein		115	0	0	1	0	0	0
SCO0827	Uncharacterized protein		112	0	0	1	0	0	0
SCO2486	Putative nitrite reductase NirB		410	0	0	1	0	0	0
SCO3465	Uncharacterized protein		236	0	0	1	0	0	0
SCO3473	Putative aldolase		215	0	0	1	0	0	0
SCO3481	Uncharacterized protein		370	0	0	1	0	0	0
SCO3482	Putative sugar-permease		293	0	0	1	0	0	0
SCO3483	Putative integral membrane transport protein		315	0	0	1	0	0	0
SCO3802	Putative membrane protein		83	0	0	1	0	0	0
SCO0193	Putative DNA-binding regulator		334	0	1	1	0	0	0
SCO0600	RNA polymerase sigma factor sig8 (SigB)	sigB	281	0	1	1	0	0	0
SCO0679	Uncharacterized protein		71	0	1	1	0	0	0
SCO7442	Uncharacterized protein		154	0	1	1	0	0	0

## Sheet: UP_in_TE
Gene	Product	Symbol	Protein.Length	Significance_LRD	Significance_HRD	Significance_T	Significance_TE	Significance_LRDvT	Significance_HRDvLRD
SCO0973	Putative integral membrane protein		419	1	1	0	1	0	0
SCO2256	3-methyl-2-oxobutanoate hydroxymethyltransferase (EC 2.1.2.11) (Ketopantoate hydroxymethyltransferase) (KPHMT)	panB	291	1	1	0	1	0	0
SCO3088	Uncharacterized protein		81	1	1	0	1	0	0
SCO3089	Putative ABC transporter ATP-binding protein		256	1	1	0	1	0	0
SCO3110	Putative ABC transport system integral membrane protein		854	1	1	0	1	1	0
SCO3390	Putative two component sensor kinase		401	1	1	0	1	0	0
SCO3661	Chaperone protein ClpB	clpB	865	1	1	0	1	0	0
SCO3956	Putative ABC transporter ATP-binding protein		320	1	1	0	1	0	0
SCO3958	ABC transporter ATP-binding protein		303	1	1	0	1	0	0
SCO3990	Uncharacterized protein		89	1	1	0	1	0	0
SCO4624	Uncharacterized protein		111	1	1	0	1	1	0
SCO4688	Uncharacterized protein		118	1	1	0	1	0	0
SCO6091	Putative integral membrane protein		756	1	1	0	1	1	0
SCO6515	Putative protease		180	1	1	0	1	1	0
SCO6642	Uncharacterized protein		97	0	1	0	1	0	1
SCO7735	Uncharacterized protein		70	1	1	0	1	0	0
SCO0231	Uncharacterized protein		51	1	1	1	1	0	0
SCO3111	Putative ABC transport system ATP-binding protein		262	1	1	0	1	1	0
SCO3668	Putative heat shock protein HspR	hspR	151	1	1	1	1	0	0
SCO3669	Chaperone protein DnaJ 1	dnaJ1	399	1	1	1	1	0	0
SCO3670	Protein GrpE (HSP-70 cofactor)	grpE	225	1	1	1	1	0	0
SCO3671	Chaperone protein DnaK (HSP70) (Heat shock 70 kDa protein) (Heat shock protein 70)	dnaK	618	1	1	1	1	0	0
SCO4005	Putative RNA polymerase sigma factor		157	1	1	0	1	1	0
SCO4296	60 kDa chaperonin 2 (GroEL protein 2) (Protein Cpn60 2)	groL2	541	1	1	1	1	1	0
SCO4317	Uncharacterized protein		73	1	1	0	1	0	0
SCO4761	10 kDa chaperonin (GroES protein) (Protein Cpn10)	groS	102	1	1	1	1	0	0
SCO4762	60 kDa chaperonin 1 (HSP58) (Protein Cpn60 1) (groEL1 protein)	groL1	541	1	1	1	1	1	0
SCO4903	Putative membrane protein		67	1	1	1	1	0	0
SCO5285	Lon protease (EC 3.4.21.53) (ATP-dependent protease La)	lon	807	1	1	1	1	1	0
SCO5917	Uncharacterized protein		112	1	1	1	1	1	0
SCO7238	Uncharacterized protein		125	1	1	1	1	0	0
SCO7646	Putative membrane protein		90	1	1	1	1	0	0
SCO0527	Cold shock protein ScoF	scoF	67	0	0	-1	1	0	0
SCO0733	Uncharacterized protein		61	0	0	-1	1	0	0
SCO1673	Uncharacterized protein		62	0	0	-1	1	0	0
SCO1675	Putative small membrane protein		77	0	0	-1	1	0	0
SCO2563	30S ribosomal protein S20	rpsT	88	0	0	-1	1	0	0
SCO3113	SCO3113 protein (Fragment)		22	0	0	-1	1	0	0
SCO3327	Uncharacterized protein		32	0	0	-1	1	0	0
SCO3328	Uncharacterized protein		70	0	0	-1	1	0	0
SCO3731	Cold-shock protein		67	0	0	-1	1	0	0
SCO3748	Cold shock protein		67	0	0	-1	1	0	0
SCO4088	Uncharacterized protein		84	0	0	-1	1	0	0
SCO4091	Putative DNA-binding protein		68	0	0	-1	1	0	0
SCO4468	Uncharacterized protein		68	0	0	-1	1	0	0
SCO4505	Cold shock protein		67	0	0	-1	1	0	0
SCO4635	50S ribosomal protein L33 2	rpmG2	54	0	0	-1	1	0	0
SCO4684	Cold shock protein		67	0	0	-1	1	0	0
SCO5187	Putative glutaredoxin-like protein		80	0	0	0	1	0	0
SCO5921	Cold-shock domain protein		67	0	0	-1	1	0	0
SCO6624	Putative membrane protein		42	0	0	-1	1	1	0
SCO5632	Uncharacterized protein		80	0	1	-1	1	0	1
SCO0108	Uncharacterized protein		49	0	1	0	1	0	0
SCO0162	Uncharacterized protein		330	0	1	0	1	0	0
SCO0167	Uncharacterized protein		294	0	1	0	1	0	0
SCO0168	Possible regulator protein		190	0	1	0	1	0	0
SCO0169	Uncharacterized protein		217	0	1	0	1	0	0
SCO0173	Uncharacterized protein		260	0	1	0	1	0	0
SCO0174	Putative DNA-binding protein		323	0	1	0	1	0	0
SCO0177	Putative membrane protein SCJ1.26		193	0	1	0	1	0	0
SCO0179	Putative zinc-containing dehydrogenase		356	0	1	0	1	0	0
SCO0181	Uncharacterized protein		328	0	1	0	1	0	0
SCO0199	Putative alcohol dehydrogenase		340	0	1	0	1	0	0
SCO0200	Uncharacterized protein		301	0	1	0	1	0	0
SCO0201	Putative integral membrane protein SCJ12.13c		223	0	1	0	1	0	0
SCO0209	Uncharacterized protein		134	0	1	0	1	0	0
SCO0212	Uncharacterized protein		157	0	1	0	1	0	0
SCO0569	50S ribosomal protein L36 2	rpmJ2	40	0	1	0	1	0	0
SCO1045	Putative metal associated protein		77	0	1	0	1	0	0
SCO1550	Putative small membrane protein		60	0	1	0	1	0	0
SCO2698	Putative small hydrophilic protein		39	0	1	0	1	0	1
SCO3830	Putative branched-chain alpha keto acid dehydrogenase E1 beta subunit		334	0	1	0	1	0	0
SCO7752	Putative integral membrane protein		184	0	1	0	1	0	0
SCO5145	Uncharacterized protein		74	0	0	0	1	0	0

## Sheet: DOWN_in_T
Gene	Product	Symbol	Protein.Length	Significance_LRD	Significance_HRD	Significance_T	Significance_TE	Significance_LRDvT	Significance_HRDvLRD
SCO1570	Argininosuccinate lyase (ASAL) (EC 4.3.2.1) (Arginosuccinase)	argH	475	-1	0	-1	0	0	0
SCO0038	Putative sigma factor		42	0	0	-1	0	0	0
SCO0436	50S ribosomal protein L32-2	rpmF2	56	0	0	-1	0	0	0
SCO0527	Cold shock protein ScoF	scoF	67	0	0	-1	1	0	0
SCO0681	Putative ferredoxin/ferredoxin-NADP reductase (Putative secreted protein)		454	0	0	-1	0	0	0
SCO0733	Uncharacterized protein		61	0	0	-1	1	0	0
SCO1081	Putative electron transfer flavoprotein, alpha subunit		320	0	0	-1	0	0	0
SCO1082	Putative electron transfer flavoprotein, beta subunit		262	0	0	-1	0	0	0
SCO1085	Putative acyltransferase		242	0	0	-1	0	0	0
SCO1178	Uncharacterized protein		149	0	0	-1	0	0	0
SCO1345	Putative 3-oxoacyl-[acyl-carrier protein] reductase		253	0	0	-1	0	0	0
SCO1346	Putative 3-oxoacyl-[acyl-carrier protein] reductase		253	0	0	-1	0	0	0
SCO1366	Uncharacterized protein		217	0	0	-1	0	0	0
SCO1431	Putative membrane protein		80	0	0	-1	0	0	0
SCO1478	DNA-directed RNA polymerase subunit omega (RNAP omega subunit) (EC 2.7.7.6) (RNA polymerase omega subunit) (Transcriptase subunit omega)	rpoZ	90	0	0	-1	0	0	0
SCO1490	N utilization substance protein B homolog (Protein NusB)	nusB	142	0	0	-1	0	0	0
SCO1491	Elongation factor P (EF-P)	efp	188	0	0	-1	0	0	0
SCO1505	30S ribosomal protein S4	rpsD	204	0	0	-1	0	0	0
SCO1523	Pyridoxal 5'-phosphate synthase subunit PdxS (PLP synthase subunit PdxS) (EC 4.3.3.6) (Pdx1)	pdxS	303	0	0	-1	0	0	0
SCO1540	Putative membrane protein		150	0	0	-1	0	0	0
SCO1598	50S ribosomal protein L20	rplT	127	0	0	-1	0	0	0
SCO1599	50S ribosomal protein L35	rpmI	64	0	0	-1	0	0	0
SCO1600	Translation initiation factor IF-3	infC	217	0	0	-1	0	0	0
SCO1638	Peptidyl-prolyl cis-trans isomerase (EC 5.2.1.8)		123	0	0	-1	0	0	0
SCO1646	Prokaryotic ubiquitin-like protein Pup (Bacterial ubiquitin-like modifier)	pup	72	0	0	-1	0	0	0
SCO1649	Putative ferredoxin		101	0	0	-1	0	0	0
SCO1673	Uncharacterized protein		62	0	0	-1	1	0	0
SCO1675	Putative small membrane protein		77	0	0	-1	1	0	0
SCO1732	Uncharacterized protein		44	0	0	-1	0	0	0
SCO1790	Uncharacterized protein		210	0	0	-1	0	0	0
SCO1791	Uncharacterized protein		419	0	0	-1	0	0	0
SCO1920	Uncharacterized protein		156	0	0	-1	0	0	0
SCO1934	Protoheme IX farnesyltransferase (EC 2.5.1.-) (Heme B farnesyltransferase) (Heme O synthase)	ctaB	315	0	0	-1	0	0	0
SCO1944	Protein-export membrane protein SecG	secG	102	0	0	-1	0	0	0
SCO1982	Uncharacterized protein		60	0	0	-1	0	0	0
SCO1998	30S ribosomal protein S1		502	0	0	-1	0	0	0
SCO2034	Prolipoprotein diacylglyceryl transferase 1 (EC 2.4.99.-)	lgt1	343	0	0	-1	0	0	0
SCO2078	Putative membrane protein		94	0	0	-1	0	0	0
SCO2079	Cell division protein SepF 2	sepF2	213	0	0	-1	0	0	0
SCO2114	Uncharacterized protein		83	0	0	-1	0	0	0
SCO2129	Uncharacterized protein		144	0	0	-1	0	0	0
SCO2172	Uncharacterized protein		82	0	0	-1	0	0	0
SCO2370	Uncharacterized protein		159	0	0	-1	0	0	0
SCO2530	Uncharacterized protein		88	0	0	-1	0	0	0
SCO2563	30S ribosomal protein S20	rpsT	88	0	0	-1	1	0	0
SCO2574	Uncharacterized protein		77	0	0	-1	0	0	0
SCO2575	Uncharacterized protein		75	0	0	-1	0	0	0
SCO2596	50S ribosomal protein L27	rpmA	84	0	0	-1	0	0	0
SCO2597	50S ribosomal protein L21	rplU	106	0	0	-1	0	0	0
SCO2599	Uncharacterized protein		1340	0	0	-1	0	0	0
SCO2621	Putative membrane protein		64	0	0	-1	0	0	0
SCO2633	Superoxide dismutase [Fe-Zn] 1 (EC 1.15.1.1) (FeSOD I) (SOD2)	sodF1	213	0	0	-1	0	0	0
SCO2717	Putative small membrane protein		75	0	0	-1	0	0	0
SCO2719	Putative secreted protein		147	0	0	-1	0	0	0
SCO2774	Acyl-CoA dehydrogenase		385	0	0	-1	0	0	0
SCO2819	Uncharacterized protein		204	0	0	-1	0	0	0
SCO2912	Uncharacterized protein		47	0	0	-1	0	0	0
SCO2969	Cell division ATP-binding protein		229	0	0	-1	0	0	0
SCO3013	Putative two-component system response regulator		229	0	0	-1	0	0	0
SCO3034	Transcriptional regulator WhiB	whiB	87	0	0	-1	0	0	0
SCO3051	Acyl-CoA dehydrogenase		385	0	0	-1	0	0	0
SCO3067	Anti-sigma factor antagonist	arsI	125	0	0	-1	0	0	0
SCO3082	Uncharacterized protein		76	0	0	-1	0	0	0
SCO3097	Putative secreted protein		244	0	0	-1	0	0	0
SCO3113	SCO3113 protein (Fragment)		22	0	0	-1	1	0	0
SCO3121	Uncharacterized protein		42	0	0	-1	0	0	0
SCO3124	50S ribosomal protein L25 (General stress protein CTC)	rplY	198	0	0	-1	0	0	0
SCO3218	Uncharacterized protein		71	0	0	-1	0	0	0
SCO3288	Putative integral membrane protein		243	0	0	-1	0	0	0
SCO3327	Uncharacterized protein		32	0	0	-1	1	0	0
SCO3328	Uncharacterized protein		70	0	0	-1	1	0	0
SCO3375	Putative Lsr2-like protein		111	0	0	-1	0	0	0
SCO3404	ATP-dependent zinc metalloprotease FtsH (EC 3.4.24.-)	ftsH	668	0	0	-1	0	0	0
SCO3409	Inorganic pyrophosphatase (EC 3.6.1.1) (Pyrophosphate phospho-hydrolase) (PPase)	ppa	163	0	0	-1	0	0	0
SCO3430	30S ribosomal protein S14	rpsN	101	0	0	-1	0	0	0
SCO3546	Putative small secreted protein		196	0	0	-1	0	0	0
SCO3576	Uncharacterized protein		53	0	0	-1	0	0	0
SCO3625	Uncharacterized protein		96	0	0	-1	0	0	0
SCO3662	Uncharacterized protein		111	0	0	-1	0	0	0
SCO3663	Putative membrane protein		63	0	0	-1	0	0	0
SCO3714	Putative transposase		407	0	0	-1	0	0	0
SCO3731	Cold-shock protein		67	0	0	-1	1	0	0
SCO3748	Cold shock protein		67	0	0	-1	1	0	0
SCO3767	Uncharacterized protein		151	0	0	-1	0	0	0
SCO3768	Putative translocase protein		82	0	0	-1	0	0	0
SCO3854	Cell division protein CrgA	crgA	84	0	0	-1	0	0	0
SCO3862	Putative membrane protein		93	0	0	-1	0	0	0
SCO3880	50S ribosomal protein L34	rpmH	45	0	0	-1	0	0	0
SCO3881	Ribonuclease P protein component (RNase P protein) (RNaseP protein) (EC 3.1.26.5) (Protein C5)	rnpA	123	0	0	-1	0	0	0
SCO3882	Putative membrane protein insertion efficiency factor		124	0	0	-1	0	0	0
SCO3906	30S ribosomal protein S6	rpsF	96	0	0	-1	0	0	0
SCO3908	30S ribosomal protein S18 1	rpsR1	78	0	0	-1	0	0	0
SCO3909	50S ribosomal protein L9	rplI	148	0	0	-1	0	0	0
SCO3991				0	0	-1	0	0	0
SCO4037	Putative small membrane protein		58	0	0	-1	0	0	0
SCO4077	Phosphoribosylformylglycinamidine synthase subunit PurS (FGAM synthase) (EC 6.3.5.3) (Formylglycinamide ribonucleotide amidotransferase subunit III) (Phosphoribosylformylglycinamidine synthase subunit III)	purS	90	0	0	-1	0	0	0
SCO4080	Uncharacterized protein		194	0	0	-1	0	0	0
SCO4088	Uncharacterized protein		84	0	0	-1	1	0	0
SCO4091	Putative DNA-binding protein		68	0	0	-1	1	0	0
SCO4164	Sulfurtransferase		281	0	0	-1	0	0	0
SCO4165	Uncharacterized protein		95	0	0	-1	0	0	0
SCO4232	Putative transcriptional factor regulator		160	0	0	-1	0	0	0
SCO4252	Uncharacterized protein		149	0	0	-1	0	0	0
SCO4261	Putative response regulator		219	0	0	-1	0	0	0
SCO4295	Cold shock protein		67	0	0	-1	0	0	0
SCO4302	Putative secreted protein		129	0	0	-1	0	0	0
SCO4335	Uncharacterized protein		62	0	0	-1	0	0	0
SCO4442	Uncharacterized protein		63	0	0	-1	0	0	0
SCO4468	Uncharacterized protein		68	0	0	-1	1	0	0
SCO4505	Cold shock protein		67	0	0	-1	1	0	0
SCO4516	Uncharacterized protein		119	0	0	-1	0	0	0
SCO4635	50S ribosomal protein L33 2	rpmG2	54	0	0	-1	1	0	0
SCO4646	Protein translocase subunit SecE	secE	94	0	0	-1	0	0	0
SCO4652	50S ribosomal protein L10	rplJ	176	0	0	-1	0	0	0
SCO4653	50S ribosomal protein L7/L12	rplL	127	0	0	-1	0	0	0
SCO4659	30S ribosomal protein S12	rpsL	123	0	0	-1	0	0	0
SCO4660	30S ribosomal protein S7	rspG	156	0	0	-1	0	0	0
SCO4661	Elongation factor G 1 (EF-G 1)	fusA	708	0	0	-1	0	0	0
SCO4684	Cold shock protein		67	0	0	-1	1	0	0
SCO4701	30S ribosomal protein S10	rpsJ	102	0	0	-1	0	0	0
SCO4702	50S ribosomal protein L3	rplC	214	0	0	-1	0	0	0
SCO4703	50S ribosomal protein L4	rplD	219	0	0	-1	0	0	0
SCO4704	50S ribosomal protein L23	rplW	139	0	0	-1	0	0	0
SCO4705	50S ribosomal protein L2	rplB	278	0	0	-1	0	0	0
SCO4706	30S ribosomal protein S19	rpsS	93	0	0	-1	0	0	0
SCO4709	50S ribosomal protein L16	rplP	139	0	0	-1	0	0	0
SCO4710	50S ribosomal protein L29	rpmC	74	0	0	-1	0	0	0
SCO4711	30S ribosomal protein S17	rpsQ	95	0	0	-1	0	0	0
SCO4712	50S ribosomal protein L14	rplN	122	0	0	-1	0	0	0
SCO4716	30S ribosomal protein S8	rpsH	132	0	0	-1	0	0	0
SCO4723	Adenylate kinase (AK) (EC 2.7.4.3) (ATP-AMP transphosphorylase) (ATP:AMP phosphotransferase) (Adenylate monophosphate kinase)	adk	217	0	0	-1	0	0	0
SCO4725	Translation initiation factor IF-1	infA	73	0	0	-1	0	0	0
SCO4727	30S ribosomal protein S13	rpsM	126	0	0	-1	0	0	0
SCO4728	30S ribosomal protein S11	rpsK	134	0	0	-1	0	0	0
SCO4730	50S ribosomal protein L17	rplQ	168	0	0	-1	0	0	0
SCO4734	50S ribosomal protein L13	rplM	147	0	0	-1	0	0	0
SCO4735	30S ribosomal protein S9	rpsI	170	0	0	-1	0	0	0
SCO4767	Transcriptional regulator WhiD (Transcriptional regulator WhiB3)	whiD	112	0	0	-1	0	0	0
SCO4800	Isobutiryl CoA mutase, small subunit		138	0	0	-1	0	0	0
SCO4808	Succinate--CoA ligase [ADP-forming] subunit beta 1 (EC 6.2.1.5) (Succinyl-CoA synthetase subunit beta 1) (SCS-beta 1)	sucC1	394	0	0	-1	0	0	0
SCO4869	Methylmalonyl CoA mutase		534	0	0	-1	0	0	0
SCO4908	Putative RNA polymerase sigma factor		196	0	0	-1	0	0	0
SCO4979	Phosphoenolpyruvate carboxykinase [GTP] (PEP carboxykinase) (PEPCK) (EC 4.1.1.32)	pckG	609	0	0	-1	0	0	0
SCO5022	Putative lipoprotein		220	0	0	-1	0	0	0
SCO5029	Putative secreted protein		238	0	0	-1	0	0	0
SCO5071	Hydroxylacyl-CoA dehydrogenase		146	0	0	-1	0	0	0
SCO5072	Hydroxylacyl-CoA dehydrogenase		307	0	0	-1	0	0	0
SCO5073	Putative oxidoreductase		329	0	0	-1	0	0	0
SCO5074	Putative dehydratase		214	0	0	-1	0	0	0
SCO5078	Uncharacterized protein		281	0	0	-1	0	0	0
SCO5079	Uncharacterized protein		294	0	0	-1	0	0	0
SCO5080	Putative hydrolase		381	0	0	-1	0	0	0
SCO5081	Uncharacterized protein		113	0	0	-1	0	0	0
SCO5085	Probable actinorhodin operon activatory protein	actII-4	255	0	0	-1	0	0	0
SCO5086	Putative ketoacyl reductase (EC 1.3.1.-)	actIII	261	0	0	-1	0	0	0
SCO5087	Actinorhodin polyketide putative beta-ketoacyl synthase 1 (EC 2.3.1.-) (actI ORF1)		467	0	0	-1	0	0	0
SCO5089	Actinorhodin polyketide synthase acyl carrier protein (ACP) (actI ORF3)		86	0	0	-1	0	0	0
SCO5092	Actinorhodin polyketide dimerase (EC 1.-.-.-) (actI ORF6)	actVB	177	0	0	-1	0	0	0
SCO5101	Uncharacterized protein		63	0	0	-1	0	0	0
SCO5123	Putative small membrane protein		64	0	0	-1	0	0	0
SCO5147	Putative ECF-subfamily sigma factor		223	0	0	-1	0	0	0
SCO5150	Sec-independent protein translocase protein TatB	tatB	161	0	0	-1	0	0	0
SCO5169	Putative ATP-binding protein		94	0	0	-1	0	0	0
SCO5189	Uncharacterized protein		133	0	0	-1	0	0	0
SCO5267	Uncharacterized protein		61	0	0	-1	0	0	0
SCO5329	Uncharacterized protein		565	0	0	-1	0	0	0
SCO5357	Transcription termination factor Rho (EC 3.6.4.-) (ATP-dependent helicase Rho)	rho	694	0	0	-1	0	0	0
SCO5359	50S ribosomal protein L31	rpmE	74	0	0	-1	0	0	0
SCO5366	ATP synthase protein I	atpI	144	0	0	-1	0	0	0
SCO5369	ATP synthase subunit b (ATP synthase F(0) sector subunit b) (ATPase subunit I) (F-type ATPase subunit b) (F-ATPase subunit b)	atpF	184	0	0	-1	0	0	0
SCO5385	Putative 3-hydroxybutyryl-coA dehydrogenase		282	0	0	-1	0	0	0
SCO5386	Anti-sigma factor antagonist		107	0	0	-1	0	0	0
SCO5398	Uncharacterized protein		146	0	0	-1	0	0	0
SCO5399	Probable acetoacetyl-coA thiolase		401	0	0	-1	0	0	0
SCO5405	Putative transcriptional regulator		158	0	0	-1	0	0	0
SCO5419	Putative thioredoxin		318	0	0	-1	0	0	0
SCO5420	Cholesterol esterase		215	0	0	-1	0	0	0
SCO5464	SCO5464 protein		70	0	0	-1	0	0	0
SCO5503	Putative acetyltransferase		194	0	0	-1	0	0	0
SCO5537	Putative ATP/GTP binding protein		174	0	0	-1	0	0	0
SCO5539	Uncharacterized protein		140	0	0	-1	0	0	0
SCO5542	Uncharacterized protein		132	0	0	-1	0	0	0
SCO5555	Uncharacterized protein		76	0	0	-1	0	0	0
SCO5557	Uncharacterized protein		77	0	0	-1	0	0	0
SCO5558	Putative acyltransferase		264	0	0	-1	0	0	0
SCO5564	50S ribosomal protein L28-1	rpmB1	61	0	0	-1	0	0	0
SCO5570	Uncharacterized protein		217	0	0	-1	0	0	0
SCO5571	50S ribosomal protein L32-1	rpmF1	57	0	0	-1	0	0	0
SCO5591	30S ribosomal protein S16	rpsP	139	0	0	-1	0	0	0
SCO5592	UPF0109 protein SCO5592		79	0	0	-1	0	0	0
SCO5595	50S ribosomal protein L19	rplS	116	0	0	-1	0	0	0
SCO5610	Uncharacterized protein		120	0	0	-1	0	0	0
SCO5625	Elongation factor Ts (EF-Ts)	tsf	278	0	0	-1	0	0	0
SCO5627	Ribosome-recycling factor (RRF) (Ribosome-releasing factor)	frr	185	0	0	-1	0	0	0
SCO5630				0	0	-1	0	0	0
SCO5638	Integral membrane protein		295	0	0	-1	0	0	0
SCO5705	Uncharacterized protein		101	0	0	-1	0	0	0
SCO5707	Uncharacterized protein		97	0	0	-1	0	0	0
SCO5708	Ribosome-binding factor A	rbfA	160	0	0	-1	0	0	0
SCO5724	Uncharacterized protein		124	0	0	-1	0	0	0
SCO5725	ESAT-6-like protein		103	0	0	-1	0	0	0
SCO5736	30S ribosomal protein S15	rpsO	95	0	0	-1	0	0	0
SCO5737	Polyribonucleotide nucleotidyltransferase (EC 2.7.7.8) (Polynucleotide phosphorylase) (PNPase)	pnp	739	0	0	-1	0	0	0
SCO5755	Uncharacterized protein		126	0	0	-1	0	0	0
SCO5775	Glutamate permease		222	0	0	-1	0	0	0
SCO5777	Glutamate uptake system ATP-binding protein		258	0	0	-1	0	0	0
SCO5820	RNA polymerase principal sigma factor HrdB (RNA polymerase sigma factor SigA)	hrdB	511	0	0	-1	0	0	0
SCO5873	Uncharacterized protein		154	0	0	-1	0	0	0
SCO5887	Acyl carrier protein		81	0	0	-1	0	0	0
SCO5921	Cold-shock domain protein		67	0	0	-1	1	0	0
SCO6000	Uncharacterized protein		81	0	0	-1	0	0	0
SCO6026	Fatty acid oxidation complex alpha-subunit		709	0	0	-1	0	0	0
SCO6027	Acetyl-coa acetyltransferase (Thiolase)		405	0	0	-1	0	0	0
SCO6101	Uncharacterized protein		59	0	0	-1	0	0	0
SCO6102	Putative nitrite/sulphite reductase		565	0	0	-1	0	0	0
SCO6382	Putative secreted protein		302	0	0	-1	0	0	0
SCO6396				0	0	-1	0	0	0
SCO6399	Uncharacterized protein		171	0	0	-1	0	0	0
SCO6467	Putative phosphatidylserine synthase		260	0	0	-1	0	0	0
SCO6468	Phosphatidylserine decarboxylase proenzyme (EC 4.1.1.65) [Cleaved into: Phosphatidylserine decarboxylase alpha chain; Phosphatidylserine decarboxylase beta chain]	psd	218	0	0	-1	0	0	0
SCO6482	Uncharacterized protein		147	0	0	-1	0	0	0
SCO6624	Putative membrane protein		42	0	0	-1	1	1	0
SCO6717	Putative acyl-[acyl-carrier protein] desaturase		328	0	0	-1	0	0	0
SCO6823	Putative ArsR-family transcriptional regulator		150	0	0	-1	0	0	0
SCO6832	Methylmalonyll-CoA mutase		531	0	0	-1	0	0	0
SCO6906	Uncharacterized protein		529	0	0	-1	0	0	0
SCO6951	Uncharacterized protein		293	0	0	-1	0	0	0
SCO6992	Regulatory protein		359	0	0	-1	0	0	0
SCO7251	Uncharacterized protein		345	0	0	-1	0	0	0
SCO7252	Putative regulatory protein		502	0	0	-1	0	0	0
SCO7306	Transcriptional regulator WhiB	whiB	83	0	0	-1	0	0	0
SCO7342	Uncharacterized protein		174	0	0	-1	0	0	0
SCO7383	Uncharacterized protein		126	0	0	-1	0	0	0
SCO7510	Peptidyl-prolyl cis-trans isomerase (PPIase) (EC 5.2.1.8)		165	0	0	-1	0	0	0
SCO7658	Uncharacterized protein		50	0	0	-1	0	0	0
SCO7665	Uncharacterized protein		69	0	0	-1	0	0	0
SCO7676	Putative ferredoxin		73	0	0	-1	0	0	0
SCO7717	Putative secreted protein		137	0	0	-1	0	0	0
SCO2718	Putative secreted protein		131	-1	0	-1	0	0	0
SCO3222	Putative secreted protein		151	0	0	-1	0	0	0
SCO3249	Putative acyl carrier protein		81	0	0	-1	0	0	0
SCO5632	Uncharacterized protein		80	0	1	-1	1	0	1
SCO6286	Putative regulatory protein		224	0	0	-1	0	0	0
SCO7036	Argininosuccinate synthase (EC 6.3.4.5) (Citrulline--aspartate ligase)	argG	481	0	0	-1	0	0	0

## Sheet: UP_in_HRD_and_T
Gene	Product	Symbol	Protein.Length	Significance_LRD	Significance_HRD	Significance_T	Significance_TE	Significance_LRDvT	Significance_HRDvLRD
SCO0231	Uncharacterized protein		51	1	1	1	1	0	0
SCO0678	UPF0337 protein SCO0678		57	1	1	1	0	0	0
SCO2315	Putative membrane protein		97	1	1	1	0	0	0
SCO3187	Uncharacterized protein		110	1	1	1	0	0	0
SCO3668	Putative heat shock protein HspR	hspR	151	1	1	1	1	0	0
SCO3669	Chaperone protein DnaJ 1	dnaJ1	399	1	1	1	1	0	0
SCO3670	Protein GrpE (HSP-70 cofactor)	grpE	225	1	1	1	1	0	0
SCO3671	Chaperone protein DnaK (HSP70) (Heat shock 70 kDa protein) (Heat shock protein 70)	dnaK	618	1	1	1	1	0	0
SCO4198	Putative DNA-binding protein		141	0	1	1	0	0	0
SCO4199	Uncharacterized protein		213	1	1	1	0	0	0
SCO4296	60 kDa chaperonin 2 (GroEL protein 2) (Protein Cpn60 2)	groL2	541	1	1	1	1	1	0
SCO4761	10 kDa chaperonin (GroES protein) (Protein Cpn10)	groS	102	1	1	1	1	0	0
SCO4762	60 kDa chaperonin 1 (HSP58) (Protein Cpn60 1) (groEL1 protein)	groL1	541	1	1	1	1	1	0
SCO4903	Putative membrane protein		67	1	1	1	1	0	0
SCO5285	Lon protease (EC 3.4.21.53) (ATP-dependent protease La)	lon	807	1	1	1	1	1	0
SCO5917	Uncharacterized protein		112	1	1	1	1	1	0
SCO6499	Putative gas vesicle synthesis protein		130	1	1	1	0	0	0
SCO7238	Uncharacterized protein		125	1	1	1	1	0	0
SCO7325	Anti-sigma factor antagonist		130	1	1	1	0	0	0
SCO7446	Putative regulator		146	1	1	1	0	0	0
SCO7646	Putative membrane protein		90	1	1	1	1	0	0
SCO7754	Putative anti-sigma factor antagonist		127	0	1	1	0	0	0
SCO7755	Uncharacterized protein		80	1	1	1	0	0	0
SCO7756	Uncharacterized protein		74	1	1	1	0	0	0
SCO0193	Putative DNA-binding regulator		334	0	1	1	0	0	0
SCO0600	RNA polymerase sigma factor sig8 (SigB)	sigB	281	0	1	1	0	0	0
SCO0679	Uncharacterized protein		71	0	1	1	0	0	0
SCO7442	Uncharacterized protein		154	0	1	1	0	0	0

## Sheet: UP_in_HRD_and_TE
Gene	Product	Symbol	Protein.Length	Significance_LRD	Significance_HRD	Significance_T	Significance_TE	Significance_LRDvT	Significance_HRDvLRD
SCO0973	Putative integral membrane protein		419	1	1	0	1	0	0
SCO2256	3-methyl-2-oxobutanoate hydroxymethyltransferase (EC 2.1.2.11) (Ketopantoate hydroxymethyltransferase) (KPHMT)	panB	291	1	1	0	1	0	0
SCO3088	Uncharacterized protein		81	1	1	0	1	0	0
SCO3089	Putative ABC transporter ATP-binding protein		256	1	1	0	1	0	0
SCO3110	Putative ABC transport system integral membrane protein		854	1	1	0	1	1	0
SCO3390	Putative two component sensor kinase		401	1	1	0	1	0	0
SCO3661	Chaperone protein ClpB	clpB	865	1	1	0	1	0	0
SCO3956	Putative ABC transporter ATP-binding protein		320	1	1	0	1	0	0
SCO3958	ABC transporter ATP-binding protein		303	1	1	0	1	0	0
SCO3990	Uncharacterized protein		89	1	1	0	1	0	0
SCO4624	Uncharacterized protein		111	1	1	0	1	1	0
SCO4688	Uncharacterized protein		118	1	1	0	1	0	0
SCO6091	Putative integral membrane protein		756	1	1	0	1	1	0
SCO6515	Putative protease		180	1	1	0	1	1	0
SCO6642	Uncharacterized protein		97	0	1	0	1	0	1
SCO7735	Uncharacterized protein		70	1	1	0	1	0	0
SCO0231	Uncharacterized protein		51	1	1	1	1	0	0
SCO3111	Putative ABC transport system ATP-binding protein		262	1	1	0	1	1	0
SCO3668	Putative heat shock protein HspR	hspR	151	1	1	1	1	0	0
SCO3669	Chaperone protein DnaJ 1	dnaJ1	399	1	1	1	1	0	0
SCO3670	Protein GrpE (HSP-70 cofactor)	grpE	225	1	1	1	1	0	0
SCO3671	Chaperone protein DnaK (HSP70) (Heat shock 70 kDa protein) (Heat shock protein 70)	dnaK	618	1	1	1	1	0	0
SCO4005	Putative RNA polymerase sigma factor		157	1	1	0	1	1	0
SCO4296	60 kDa chaperonin 2 (GroEL protein 2) (Protein Cpn60 2)	groL2	541	1	1	1	1	1	0
SCO4317	Uncharacterized protein		73	1	1	0	1	0	0
SCO4761	10 kDa chaperonin (GroES protein) (Protein Cpn10)	groS	102	1	1	1	1	0	0
SCO4762	60 kDa chaperonin 1 (HSP58) (Protein Cpn60 1) (groEL1 protein)	groL1	541	1	1	1	1	1	0
SCO4903	Putative membrane protein		67	1	1	1	1	0	0
SCO5285	Lon protease (EC 3.4.21.53) (ATP-dependent protease La)	lon	807	1	1	1	1	1	0
SCO5917	Uncharacterized protein		112	1	1	1	1	1	0
SCO7238	Uncharacterized protein		125	1	1	1	1	0	0
SCO7646	Putative membrane protein		90	1	1	1	1	0	0
SCO5632	Uncharacterized protein		80	0	1	-1	1	0	1
SCO0108	Uncharacterized protein		49	0	1	0	1	0	0
SCO0162	Uncharacterized protein		330	0	1	0	1	0	0
SCO0167	Uncharacterized protein		294	0	1	0	1	0	0
SCO0168	Possible regulator protein		190	0	1	0	1	0	0
SCO0169	Uncharacterized protein		217	0	1	0	1	0	0
SCO0173	Uncharacterized protein		260	0	1	0	1	0	0
SCO0174	Putative DNA-binding protein		323	0	1	0	1	0	0
SCO0177	Putative membrane protein SCJ1.26		193	0	1	0	1	0	0
SCO0179	Putative zinc-containing dehydrogenase		356	0	1	0	1	0	0
SCO0181	Uncharacterized protein		328	0	1	0	1	0	0
SCO0199	Putative alcohol dehydrogenase		340	0	1	0	1	0	0
SCO0200	Uncharacterized protein		301	0	1	0	1	0	0
SCO0201	Putative integral membrane protein SCJ12.13c		223	0	1	0	1	0	0
SCO0209	Uncharacterized protein		134	0	1	0	1	0	0
SCO0212	Uncharacterized protein		157	0	1	0	1	0	0
SCO0569	50S ribosomal protein L36 2	rpmJ2	40	0	1	0	1	0	0
SCO1045	Putative metal associated protein		77	0	1	0	1	0	0
SCO1550	Putative small membrane protein		60	0	1	0	1	0	0
SCO2698	Putative small hydrophilic protein		39	0	1	0	1	0	1
SCO3830	Putative branched-chain alpha keto acid dehydrogenase E1 beta subunit		334	0	1	0	1	0	0
SCO7752	Putative integral membrane protein		184	0	1	0	1	0	0

## Sheet: UP_in_HRD, DOWN_in_T
Gene	Product	Symbol	Protein.Length	Significance_LRD	Significance_HRD	Significance_T	Significance_TE	Significance_LRDvT	Significance_HRDvLRD
SCO5632	Uncharacterized protein		80	0	1	-1	1	0	1

[truncated: 6 more sheets: UP_in_T_and_TE, UP_in_T, DOWN_in_T, UP_in_HRD_and_T, DOWN_in_T, UP_in_HRD_and_TE, DOWN_in_T, UP_in_T_and_TE, DOWN_in_T, UP_in_HRD_&_T_&_TE, DOWN_in_T]
