# Supplementary material for: Translational control plays an important role in the adaptive heat-shock response of Streptomyces coelicolor
Source: Nucleic Acids Res. 2018 May 9;46(11):5692–703. doi: 10.1093/nar/gky335 (PMC6009599; doi:10.1093/nar/gky335)
Supplement: Supplementary Data [file gky335_supplemental_files.zip › Supplementary_Data_File_1_final.xlsx]

## Sheet: Normalized_data
	E1_M_30_2	E2_M_30_1	E2_M_30_2	E3_M_30_1	E3_M_30_2	E1_M_42_2	E2_M_42_1	E2_M_42_2	E3_M_42_1	E3_M_42_2	E1_P_30_2	E2_P_30_1	E2_P_30_2	E3_P_30_1	E3_P_30_2	E1_P_42_2	E2_P_42_1	E2_P_42_2	E3_P_42_1	E3_P_42_2	E1_T_30_2	E2_T_30_1	E2_T_30_2	E3_T_30_1	E3_T_30_2	E1_T_42_2	E2_T_42_1	E2_T_42_2	E3_T_42_1	E3_T_42_2
SCO0001	-0.0196916	0.467035	-0.0512545	2.23944	2.28243	0.382827	0.688858	0.242512	2.43761	2.96957	0.0427467	1.1988	-0.065081	1.92201	1.55762	0.472744	0.623992	0.681382	1.72916	1.74491	-0.0392473	0.120695	0.282268	0.85875	1.02406	-0.267373	-0.183839	-0.112303	0.901822	0.422214
SCO0002	-1.35294	-1.22459	-1.56572	-0.662847	-0.296649	-0.852886	-1.16012	-0.742095	0.0531286	0.685034	-0.775262	-0.990996	-1.20029	-0.288315	-0.321303	-0.661721	-0.954307	-1.28759	0.357539	0.260844	-0.709195	-0.641898	-0.722981	-0.19974	0.0193151	-1.03114	-0.784543	-0.627025	0.0780138	-0.227364
SCO0003	-2.36701	-1.94464	-2.977	-3.74531	-2.8061	-2.27293	-1.78495	-1.88797	-1.62726	-1.26894	-2.25946	-1.85072	-2.8174	-3.37006	-2.4613	-2.10148	-1.75504	-2.67658	-1.39249	-2.8973	-0.809202	-0.961825	-0.938781	-0.469018	-0.258407	-1.19732	-1.02377	-0.85324	-0.218178	-0.260658
SCO0004	-0.856885	-0.544928	-0.779906	0.544693	1.08909	-0.653613	-0.112917	-0.430483	0.680458	1.29097	-1.07235	-0.114357	-0.988556	-0.416082	0.289618	-0.813473	-0.0750283	-0.503612	-0.481496	-1.74447	-0.269561	0.0349283	-0.255701	0.0696802	0.054666	-1.0469	-0.164676	-0.312821	-0.0976802	-0.506988
SCO0005	-1.60056	-0.532654	-1.02613	-0.968333	-0.428473	-1.43027	-0.801831	-1.00531	-0.898386	-1.04367	-1.73379	-0.416442	-1.00953	-1.10133	-0.560428	-1.44043	-0.837046	-0.892289	-1.17172	-2.32007	-0.346674	-0.451426	-0.4779	-0.135787	-0.0706706	-1.14949	-0.442465	-0.380409	-0.00847912	0.0711433
SCO0006	-2.35515	1.01291	-1.45367	-2.2236	-1.94024	-2.37327	-0.78828	-1.81054	-1.94903	-1.95837	-2.09716	0.90681	-0.77822	-2.24067	-2.32681	-2.4153	-1.06102	-1.37421	-2.0824	-4.55781	-0.546399	-1.20798	-0.805126	-0.304813	-0.095264	-1.3713	-0.762125	-0.668209	0.129657	0.251594
SCO0007	-2.03669	-0.982504	-3.54965	-0.767008	0.360088	-1.81557	-0.740078	-3.117	-0.156981	1.31717	-2.06259	-0.352248	-4.72801	-4.90982	-2.62266	-1.57075	-1.44704	-4.52592	-4.95161	-4.85901	-0.912092	-0.702782	-0.821865	-0.532645	-0.303787	-1.22043	-0.922122	-0.849387	-0.216721	-0.773141
SCO0008	-1.0764	-0.169534	-1.31705	1.46311	2.09439	-0.53117	0.342939	-0.973165	1.6167	3.02309	-0.901466	0.35302	-1.1524	0.136602	-0.196504	-0.457825	-0.195611	-0.581274	-0.444282	0.572583	-0.473234	-0.454064	-0.357177	0.190664	0.340474	-0.936906	-0.682393	-0.359983	0.435815	-0.209627
SCO0009	-4.22695	-2.94245	-4.66498	-12.6214	-8.31411	-3.92159	-3.49856	-3.14688	-8.51698	-2.11918	-4.28396	-3.13547	-4.58818	-9.4828	-7.46267	-3.92356	-3.48969	-3.9847	-8.40045	-1.07351	-0.229985	-1.70579	-1.24992	-0.950901	-0.410861	-1.07217	-1.28688	-1.07865	-0.563086	-0.502396
SCO0010	-1.35504	-0.688102	-0.539128	-1.59428	-0.904789	-0.809336	-0.809755	0.0571839	-0.545661	-0.370974	-1.25379	-0.885333	-0.47586	-1.48109	-0.893848	-0.664643	-0.472289	0.109856	-0.66945	-1.76856	-0.512545	-0.815907	-0.723268	-0.436366	-0.266541	-1.19075	-0.716932	-0.523814	-0.227389	0.304675
SCO0011	-0.934591	-1.14681	-1.58381	0.124027	-0.00102777	-0.914509	-0.137801	-1.16019	0.139516	0.34204	-1.39559	-1.00353	-1.83212	-0.160512	-0.440433	-0.932036	-0.118054	-1.10016	-1.06534	-3.96612	-0.230672	-0.567036	-0.642041	-0.13387	0.130539	-0.717571	-0.651671	-0.585792	-0.107625	-0.309237
SCO0012	0.354312	-0.35455	-0.128883	-0.44903	-0.583632	0.21658	-0.012677	0.293154	-0.371415	-0.0347278	-0.0429013	-0.826096	-0.223832	0.017613	-0.388917	0.424178	-0.426533	0.118022	0.0104425	0.187899	-0.143016	-0.365656	-0.218512	0.11441	0.244763	-0.551114	-0.311387	0.128768	0.470576	0.806598
SCO0013	-1.65185	-1.80784	-1.43342	-1.5506	-1.36166	-1.51137	-2.67813	-1.46978	-1.75323	-1.67059	-1.78535	-1.61196	-1.59057	-1.52867	-1.38963	-1.60278	-2.02718	-1.54644	-1.99553	-2.13544	-1.07825	-0.899588	-1.48169	-0.756475	-0.895921	-1.49793	-1.12766	-1.258	-0.93366	-0.878835
SCO0014	-2.60796	-1.91873	-2.71338	-0.873196	-0.0900516	-1.9384	-1.26367	-1.72384	-1.10533	0.305638	-3.08584	-2.19124	-2.56956	-2.62026	-2.92527	-2.32535	-1.12968	-2.12753	-6.06543	-5.59118	-1.20693	-0.425781	-0.53617	-0.527874	-0.874738	-1.73529	-0.997523	-0.959789	-0.928672	-0.204393
SCO0015	-1.94995	-0.0484237	-1.30845	-1.37687	-0.754434	-1.68634	-1.02048	-1.63794	-1.62473	-0.478586	-1.82991	-0.0285044	-1.13475	-0.839566	-1.67451	-1.86905	-1.17989	-1.36052	-0.971414	-1.86716	-0.0359197	-0.61665	-0.433651	-0.115322	0.0503208	-0.631273	-0.159279	-0.148189	0.0695885	0.185341
SCO0016	-3.32846	-2.88075	-3.61317	-8.72836	-7.44068	-2.91189	-1.569	-5.67582	-6.39347	-8.59465	-3.47008	-2.86505	-3.68086	-10.9317	-7.55776	-2.8916	-2.21776	-7.59907	-8.23293	-10.7493	-0.98293	-0.727527	-1.13955	-1.15286	-0.851409	-1.20318	-0.70754	-0.919794	-0.884264	-0.934246
SCO0017	-3.12149	-1.88549	-8.32	-4.86581	-4.5951	-2.71788	-0.747912	-2.0868	-4.8427	-4.28285	-3.1203	-1.92235	-3.35247	-4.94008	-6.96887	-2.57912	-1.40859	-7.03434	-4.92659	-4.31343	-0.437872	-0.409879	-0.447877	-0.388885	-0.0107995	-0.716304	-0.409078	-0.309824	-0.0833486	-0.113886
SCO0018	-1.06873	-0.184082	-0.907103	-0.0379448	0.148474	-0.551633	-0.480964	-0.603003	-0.0625857	0.37594	-1.10532	0.182128	-0.896934	-0.364083	-0.225593	-0.74175	-0.501302	-0.570291	-0.200588	-0.00314639	-0.0769735	-0.432086	-0.22545	0.335222	0.385859	-0.8328	-0.313448	-0.232854	0.242826	0.424843
SCO0019	-4.12243	-3.46275	-5.33137	-11.3628	-10.7778	-4.14108	-3.30258	-2.79198	-11.6325	-10.0215	-4.21218	-3.30909	-4.23541	-10.9222	-11.1226	-3.43542	-2.13266	-3.87964	-14.8246	-15.053	-1.60303	-1.64164	-1.92211	-2.01531	-1.74424	-2.1321	-1.90662	-1.58704	-1.72573	-1.76774
SCO0020	-2.89579	-0.431174	-1.83915	-3.96688	-2.51495	-2.70327	-1.73831	-1.80397	-3.96243	-1.94648	-2.67936	-0.803347	-1.69484	-3.89115	-3.27479	-2.75046	-1.53305	-1.77619	-3.04859	-3.23242	-0.0907779	-0.841145	-0.503526	-0.184223	0.087594	-0.733109	-0.653718	-0.461785	0.297514	0.610569
SCO0021	-2.54715	-2.41597	-6.23714	-10.1088	-4.09038	-2.32584	-1.16084	-1.91268	-5.44232	-4.33057	-2.96987	-2.79543	-3.90848	-5.46202	-3.25199	-2.82629	-1.34727	-4.64919	-4.98483	-9.26076	-0.545568	-0.489728	-0.587706	-0.684345	-0.626265	-0.895056	-0.682381	-0.527979	-0.699575	-0.750791
SCO0022	-1.26503	-0.0707465	-0.909757	-2.20786	-1.33165	-1.25572	0.197517	-0.857325	-1.2396	-1.35732	-1.10616	-0.14555	-0.628255	-1.63533	-1.25222	-0.871997	-3.87845	-4.41573	-0.702097	-1.47174	0.711356	-0.548799	0.165377	0.35008	0.773269	0.155609	-0.00768913	0.363011	0.881251	1.07672
SCO0025	-2.78789	-1.61803	-2.09105	0.468556	1.10775	-2.25226	-0.272741	-3.24028	0.175401	1.22984	-2.90833	-1.50259	-2.15943	-0.173531	0.0808062	-2.22095	-1.05122	-2.26828	-0.572444	-0.420179	-0.519654	-0.37262	-0.38399	-0.517374	-0.147415	-0.749877	-0.219015	-0.0371754	-0.0171251	-0.191984
SCO0026	-0.454935	-2.26347	-2.09082	-2.65836	-1.54888	-0.759628	-1.1889	-1.27553	-2.43509	-1.17611	-1.10533	-2.56977	-2.19828	-1.64723	-1.25859	-0.870637	-1.44879	-1.69276	-2.53895	-4.14113	-0.289932	-0.735364	-0.710299	-0.180386	-0.141575	-0.753362	-0.924688	-0.665985	-0.344416	-0.290734
SCO0027	-1.59395	-0.128267	-3.03825	-0.43937	-0.426747	-1.16398	1.06485	-1.60945	-0.973303	-3.71494	-1.3881	-0.434235	-0.948172	-3.36724	-0.541043	-1.00875	-0.213624	-1.10643	-1.17438	-3.47182	0.0712416	0.106847	0.140688	-0.2156	0.243215	0.0463312	0.232484	0.282336	0.287384	0.0648311
SCO0028	-3.25196	-2.04667	-1.79197	-1.63388	-1.31836	-2.95636	-1.28869	-2.32499	-1.42597	-1.73343	-2.16997	-1.43242	-1.49169	-0.632414	-0.884638	-2.63974	-1.58362	-2.71896	-0.616666	-0.506802	-0.803553	-0.332801	-0.598897	-0.147979	-0.159623	-0.734648	-0.539	-0.549162	-0.0524414	-0.165179
SCO0029	-2.17057	-0.549712	-1.51962	0.283763	0.21894	-1.37282	1.24181	-1.4153	0.318308	1.26563	-2.30955	-0.253913	-2.14322	-0.97717	0.2059	-1.62451	-0.0535899	-1.04879	-1.74798	-1.16578	0.129654	0.0497078	0.197559	0.147425	0.449024	0.161639	0.416055	0.474598	0.487027	-0.146167
SCO0030	-2.07733	-0.906179	-3.05636	0.0722377	-0.39162	-3.20582	-0.791302	-2.81779	-0.939585	0.10622	-1.51276	-1.27116	-1.05754	-2.5885	-2.5442	-1.6726	-1.28858	-1.29797	-0.949881	-2.79828	-0.0231682	-0.559161	-0.37026	-0.362603	-0.115819	-0.379861	-0.481966	-0.343065	0.013902	-0.295899
SCO0031	-1.5632	-0.104837	-1.6475	-0.158187	-0.805981	-0.981613	-0.065078	-0.970578	-0.416933	0.522232	-1.57669	-0.414674	-1.36773	0.120554	-1.12957	-1.13536	-0.40623	-0.657623	-0.861536	0.0784566	0.2174	-0.244753	0.158323	0.233002	0.515228	0.239102	0.225768	0.530893	0.52579	0.357305
SCO0033	-2.12208	-0.571761	-2.4852	-3.24318	-2.25073	-2.07174	-0.238034	-2.49194	-3.44783	-3.05851	-2.02343	-0.890263	-1.97423	-2.77548	-2.89691	-1.95196	-0.583293	-1.72946	-3.58999	-5.01382	0.417518	-0.315988	0.0362694	0.0616858	0.475204	-0.0514901	-0.133086	0.246991	0.512009	0.610052
SCO0034	-1.87795	-0.786712	-2.61798	-2.77842	0.420001	-1.68378	-0.0848176	-1.83392	-2.95713	1.86206	-1.66866	-0.267395	-2.1567	-5.71661	-0.0982842	-1.16611	-0.430611	-1.5607	-5.6727	-3.20269	-0.0498064	-0.192451	-0.132595	-0.0109039	0.142184	-0.287072	-0.301711	-0.120339	0.183415	-0.0786417
SCO0035	-4.08893	-1.41085	-4.3722	-11.4992	-12.0151	-4.04454	-1.73893	-3.00284	-6.79674	-8.2309	-3.93945	-2.82889	-3.99175	-8.93783	-10.1224	-3.45913	-2.08302	-3.65464	-12.6645	-15.053	0.642762	-1.11225	-0.266297	0.100439	0.554971	-0.410662	-1.06976	-0.00540303	0.645097	1.45731
SCO0036	-2.68739	-0.734559	-1.90183	-0.935622	-0.122279	-2.71457	-0.385773	-3.42714	-0.956985	-0.00813772	-2.81719	-1.36334	-2.324	-1.38587	-0.566175	-2.77844	-0.992424	-2.02615	-0.977733	-2.77279	1.09753	-0.409536	0.395576	0.396617	1.05746	0.681971	-0.0599409	0.526996	1.18253	1.73368
SCO0037	-1.25416	-0.376869	-0.995153	0.534601	1.31693	-0.897826	0.444117	-1.0515	0.459734	1.19212	-1.7392	-0.751629	-1.56185	-0.725991	0.024584	-1.12176	0.268631	-0.593704	-0.922719	-1.76905	0.595141	0.290284	0.295622	0.219868	0.378932	0.0660385	0.110201	0.280244	0.246001	0.318765
SCO0038	-1.61503	1.21214	-1.80486	2.39225	3.16998	-1.38517	0.768166	-1.41265	2.31086	2.19932	-2.70712	0.032864	-2.81219	-1.14342	-0.159716	-2.00047	1.35682	-1.28652	-1.39101	-1.09537	1.62508	1.80139	1.23159	0.835073	0.845832	0.448188	1.00821	0.407705	-0.0295367	0.0348884
SCO0039	-2.37916	-0.398648	-2.20641	-1.41555	-1.13034	-2.04312	-0.0653075	-1.46664	-1.44046	-0.615389	-2.14707	-0.939613	-1.71624	-2.56388	-2.04049	-1.81285	-0.695785	-1.25212	-2.49014	-3.76626	-0.00395557	-0.247774	0.00228897	-0.0640166	0.281036	-0.0380307	0.0616473	0.310119	0.479404	0.547423
SCO0040	-2.29146	-0.41256	-1.68808	-2.26952	-2.38169	-2.08597	-0.724112	-2.95335	-2.24597	-1.46007	-2.11039	-0.523492	-1.59195	-1.51361	-0.96318	-2.09026	-1.09795	-1.85521	-1.58988	-3.32679	0.164938	-0.288153	-0.0301249	0.0383754	0.352592	0.0725546	0.138195	0.284294	0.509017	0.60318
SCO0041	-1.87616	0.482295	-0.328633	-1.21049	-1.35907	-1.39671	0.299002	-0.756423	-1.06196	-0.751059	-1.49583	0.726228	0.0289799	-3.13278	-2.70185	-1.4827	-0.983652	-0.783067	-3.17892	-3.74503	0.0575571	0.0039933	-0.0473817	-0.175097	-0.000658043	0.0334723	0.354742	0.196233	0.0434158	-0.112186
SCO0042	-1.93561	-0.858644	-4.39348	-2.39449	-0.54749	-1.9136	-0.0518766	-2.84989	-3.84544	-3.31334	-1.97004	-1.02033	-2.25746	-2.6049	-2.14809	-1.82584	-0.548716	-4.47917	-2.14938	-4.63478	0.484728	-0.188557	0.182398	0.227016	0.654553	0.235245	0.124559	0.522257	0.688243	0.707393
SCO0043	-2.32209	-0.354899	-1.85067	-7.95606	-4.00651	-1.57562	-0.0227483	-0.793349	-4.23264	-5.95818	-1.89978	-1.07993	-1.25378	-7.70138	-2.33171	-1.3501	-0.515382	-1.47868	-4.04163	-6.56544	0.402396	-0.45066	-0.00628172	-0.327743	0.260795	0.0301016	0.0217917	0.297778	0.305561	0.647639
SCO0044	-2.07682	-1.43157	-2.21831	-1.85269	-1.36667	-1.59341	-0.889123	-1.53486	-1.3749	-0.827847	-2.04064	-1.73477	-2.06106	-2.29045	-1.76904	-1.73136	-1.17948	-1.9425	-3.11162	-2.98383	-0.337104	-0.784571	-0.513757	-0.389272	0.0650439	-0.442073	-0.651942	-0.288124	0.419855	-0.101407
SCO0045	-4.20868	-1.94439	-6.20613	-16.922	-17.3905	-4.24592	-1.16924	-2.65289	-17.1283	-17.2713	-3.98049	-3.14604	-7.03484	-15.7096	-14.1171	-3.96374	-1.43161	-16.5347	-14.8246	-15.053	0.186777	-1.00732	-0.616777	-0.88667	0.178328	0.00511605	-1.02239	-0.539443	0.31197	0.0146174
SCO0046	-1.83446	-0.455355	-1.15633	0.0315613	-0.122828	-1.3392	-0.448319	-1.20851	-0.0262839	0.327848	-1.62927	-0.431272	-1.38639	-0.339262	-0.135626	-1.42921	-1.01108	-1.3842	0.143245	0.125256	0.471599	-0.204302	-0.0773013	0.146559	0.537977	0.18108	-0.00125433	0.199236	0.51053	0.450308
SCO0047	-0.97705	-0.262992	-0.275098	0.0338908	0.0263145	-0.617789	-0.111465	-0.818718	0.338171	0.196466	-0.843461	-0.213375	-0.445529	0.0169176	0.0481589	-0.79196	-0.140367	-0.575986	0.133488	-0.727116	0.0682633	-0.00871308	-0.0712115	-0.0258999	0.139147	0.134459	-0.0272565	0.0258405	0.299539	-0.0409451
SCO0048	-1.8394	-0.696221	-2.70788	-1.25495	-0.952551	-2.17073	-0.210666	-1.30758	-1.28421	0.349233	-1.58186	-0.822585	-1.53013	-4.95729	-3.91146	-1.76409	-0.664981	-2.62422	-7.21115	-7.58092	0.142603	-0.133799	0.0538248	-0.083325	0.169346	-0.122787	-0.255815	-0.0353308	0.0591428	0.0754982
SCO0049	-2.89847	-1.06433	-3.08017	-2.52644	-2.83059	-2.39093	-1.1545	-2.60114	-1.57925	-1.89021	-3.58161	-1.361	-3.01819	-6.19706	-5.47549	-2.82	-1.53952	-2.56704	-5.47752	-5.71837	1.00163	-0.611914	-0.0894075	0.11514	0.621814	0.385756	0.0291716	0.138304	0.585166	0.994151
SCO0050	-1.71845	-0.964853	-1.74408	0.210436	0.701023	-0.880508	0.166442	-1.39514	0.155608	1.85086	-2.03224	-1.0006	-2.57828	-1.68192	-1.15764	-1.08287	-0.549792	-1.41582	-1.79492	-4.13873	0.171165	-0.581386	-0.263956	-0.50677	-0.082688	-0.363085	-0.732084	-0.418406	-0.0849029	-0.18071
SCO0051	-2.42064	-0.57818	-3.90974	-2.74277	-1.36587	-2.31441	-1.34767	-3.59701	-3.71649	-1.32018	-2.38335	-0.827071	-2.14012	-2.77066	-3.57338	-2.16475	-3.26969	-2.25981	-2.65588	-6.74306	0.449886	-0.675442	-0.0923708	0.0197744	0.4145	-0.26712	-0.129402	0.0888005	0.625846	1.00762
SCO0053	-1.57071	-0.534029	-2.64018	-0.592615	-0.719213	-1.38481	-0.162444	-2.5077	-0.913272	-0.44648	-1.77886	-0.30982	-1.37138	-0.809928	-0.968914	-1.56452	-0.588571	-1.46776	-1.39079	-4.96116	0.414265	-0.297912	0.0472574	0.0791197	0.421709	0.0497679	-0.160911	0.179243	0.555169	0.78341
SCO0055	-1.02979	-0.538188	-1.27939	-0.353697	0.00217837	-0.42719	-0.335251	-0.861731	-0.426152	0.372342	-1.13381	-0.681124	-1.3965	-0.63367	0.0482926	-0.762279	-0.62179	-0.618757	-0.738842	-0.187155	0.463298	-0.25396	0.0134645	0.466535	0.517687	0.0196111	-0.18463	0.0753898	0.493758	0.604327
SCO0056	-2.01294	-1.44817	-3.35543	-0.116536	-0.671928	-1.12369	-2.54027	-2.47909	-0.823966	-0.348859	-2.19587	-0.941306	-2.71331	-0.99608	-1.24539	-1.45617	-2.70735	-1.57392	-1.19182	-0.428296	0.323556	-1.10621	-0.410757	0.2441	0.47811	-0.387291	-1.12038	-0.30223	0.698152	0.973133
SCO0057	-0.854091	0.000190085	1.41408	1.64235	2.38155	-0.277348	2.71333	0.207436	1.2361	1.97849	-0.593406	0.323055	1.62366	1.99103	2.3395	-0.19751	1.3415	0.628515	1.43054	1.56131	-0.0197068	0.647676	0.0244344	0.699661	0.563817	-0.669371	0.390101	0.321787	0.232771	0.189979
SCO0058	-1.05479	-0.134714	-1.19614	-0.0700905	0.0243438	-1.09164	-0.17049	-1.2745	-0.206552	0.25017	-1.21732	0.0235053	-1.18633	-0.525285	-0.359335	-1.10053	-0.310256	-0.910107	-0.194384	-2.24417	0.605195	-0.123692	0.244883	0.553644	0.662972	0.00101122	0.0837779	0.32478	0.642992	0.879011
SCO0059	-1.14477	-0.860443	-0.867235	-0.738073	-0.328479	-0.575246	0.042003	-0.749759	0.181344	0.302854	-1.35631	-0.849329	-0.486271	-0.602898	-0.270167	-0.750179	-0.239698	-0.672431	-0.0883618	0.187133	0.314367	-0.0720981	0.111081	0.214931	0.445613	0.0594912	-0.122314	0.213212	0.593813	0.621893
SCO0060	-0.481785	-0.180944	0.0190152	1.84683	1.30513	-0.569813	0.577006	-1.23612	2.28935	2.00687	-0.0440132	-0.457237	0.327436	1.90198	1.22827	-0.359223	0.43956	0.601634	2.70573	2.43727	0.269172	0.401602	0.0202554	0.542184	0.817068	0.502093	0.3713	0.107436	0.877206	0.563801
SCO0061	-0.296951	0.95555	0.40673	-0.685601	0.18876	-0.018542	0.401265	0.0687245	-0.224658	-0.0384252	0.0255894	0.795608	0.623566	0.487174	0.337775	0.0440648	0.408418	0.591944	0.376962	0.341394	0.381702	-0.0300882	0.204791	0.628812	0.809873	-0.0394959	0.133734	0.318016	0.799821	0.930843
SCO0062	-0.892813	0.0948728	-0.378321	-0.46208	0.0424791	-0.650285	-0.340701	-0.641079	-0.362658	-0.0785141	-1.16521	-0.293018	-0.428396	-0.755303	-0.36761	-0.78328	-0.206092	-0.0935912	-0.961217	-0.775935	0.35681	-0.260115	0.0601034	0.285154	0.491316	-0.0724571	-0.0626027	0.297536	0.667872	0.943007
SCO0063	-1.30978	0.382908	-3.03094	-5.02974	-3.70596	-1.3558	0.373143	-2.04846	-3.70124	-5.08825	-1.45616	0.106779	-1.52391	-3.70403	-3.43094	-1.39642	-0.143655	-2.55492	-2.09033	-5.83048	0.360712	-0.067915	0.0205443	0.0742705	0.305034	0.00446129	0.383266	0.238643	0.273484	0.371507
SCO0064	-1.82721	-0.22436	-2.93601	-3.73253	-2.23866	-1.34804	-0.130073	-1.95227	-2.44301	-2.13499	-1.50164	-0.612799	-2.06646	-1.62348	-1.29703	-1.37198	-0.796475	-3.13585	-1.27671	-5.52618	0.479661	-0.190519	0.232168	0.248449	0.619291	0.19608	0.119251	0.469682	0.673	0.833461
SCO0065	-1.64234	-0.902467	-3.73748	-3.26175	-3.12931	-1.47972	0.0780783	-2.65163	-2.79163	-0.968697	-1.40824	-1.3548	-2.31727	-3.29152	-2.06337	-1.80985	-0.618119	-3.11031	-4.12714	-6.73211	0.102602	-0.416999	-0.201738	-0.373253	0.00712964	-0.224368	-0.2282	-0.0436066	-0.0359151	-0.126991
SCO0066	-2.11326	0.0835404	-2.91581	-4.59432	-4.88384	-2.52805	-0.673006	-1.80633	-3.62431	-2.69909	-1.639	-0.442821	-1.60309	-4.17642	-3.8219	-2.42818	-1.2394	-1.75075	-4.05237	-6.6677	0.28628	-0.358565	-0.0275047	-0.0131802	0.413572	-0.123883	0.123539	0.298436	0.513185	0.664051
SCO0067	-2.45944	0.332028	-3.85927	-8.10617	-8.24564	-2.82096	-2.12555	-4.03911	-8.49116	-5.29233	-1.91531	-0.303025	-1.55475	-7.6673	-6.93031	-2.90838	-1.52173	-2.01598	-7.36758	-9.54578	0.370579	-0.63829	0.0971423	-0.0192398	0.413242	-0.174198	0.0834045	0.408169	0.566381	1.02013
SCO0068	-1.18274	0.394224	-0.898593	-0.761961	-0.823686	-1.39731	0.197639	-1.0551	-1.22546	-1.04695	-0.572171	0.0567834	-0.220156	-0.399646	-0.724874	-1.16648	-0.243955	-0.819992	-0.676554	-1.95019	-0.0395486	-0.29583	-0.117311	-0.0171944	0.212603	-0.361293	0.0318182	0.0779003	0.381037	0.41319
SCO0069	-1.73745	0.302135	-2.01026	-3.73817	-2.52718	-1.94225	0.162119	-1.99937	-2.05402	-2.75826	-1.4572	-0.00520781	-1.26037	-3.56373	-2.50737	-1.65015	-0.500584	-1.96539	-2.24848	-4.69904	0.262935	-0.250869	0.0817239	-0.0197271	0.324775	-0.00833454	0.216428	0.392052	0.462651	0.526944
SCO0070	-2.4041	-1.24245	-3.00877	-4.68275	-4.26223	-2.15094	-0.50398	-3.72024	-4.53173	-4.00754	-2.16444	-1.65952	-2.46948	-6.11439	-3.70949	-1.75919	-1.0179	-2.75947	-4.08477	-6.72232	-0.394111	-0.52029	-0.338702	-0.464641	-0.165306	-0.603605	-0.333319	-0.140863	-0.134595	-0.0146666
SCO0071	-1.96962	-1.06918	-1.71263	-0.0310326	0.0826376	-2.04402	-0.425593	-1.65177	0.636889	0.722157	-1.70664	-1.56683	-1.56647	-0.575983	-0.843759	-1.60753	-1.01233	-1.24784	-0.216516	0.339222	-0.125053	-0.447247	-0.464891	-0.386265	-0.148659	-0.131578	-0.559536	-0.319465	-0.0914301	-0.317458
SCO0072	-0.774012	-0.0989185	-1.05275	0.387638	0.134732	-0.56844	-0.156747	-0.658967	2.17935	1.33329	-0.504447	-0.538723	-0.720162	0.87606	0.480703	-0.483346	-0.449127	-0.630023	2.90684	2.11249	0.473606	-0.339198	0.0880687	0.327304	0.475477	0.0105625	-0.178244	0.158165	0.597384	0.895944
SCO0073	-1.95645	1.18225	-0.195207	-1.52012	-0.985865	-2.26474	-0.134177	-1.13766	-0.740276	-0.413532	-1.64631	1.24654	-0.197137	-0.949993	-1.00878	-1.85589	-0.740047	-0.84038	-0.998081	-0.979772	0.361142	-0.393026	0.0860022	0.034973	0.177622	-0.350832	0.109994	0.199455	0.37196	0.656673
SCO0074	-2.51153	-1.57849	-2.51955	-0.830338	0.308502	-1.83569	-0.409984	-1.78322	-1.49334	1.13916	-2.39554	-1.40824	-2.99786	-2.88255	-1.62425	-2.42349	-0.635539	-1.54417	-4.54191	-0.956399	-0.472618	-0.411387	-0.470411	-1.01985	-0.70828	-0.528637	-0.635114	-0.393256	-0.710061	-1.29837
SCO0075	-1.17229	-0.513513	-1.37012	0.924266	1.20664	-0.608438	0.492004	-0.49411	0.739803	2.34705	-1.45868	-0.714543	-1.66086	-0.523003	0.0400898	-0.905331	0.263576	-0.668497	-0.927417	0.148272	0.231889	-0.0231486	0.159326	-0.0684817	0.247244	0.0828158	-0.00554333	0.218567	0.30933	-0.040425
SCO0076	-1.32931	-0.0950507	-3.80668	-0.569814	0.0758609	-1.18548	0.559726	-4.53311	-0.0534657	0.210383	-1.43197	-0.323556	-4.30212	-0.870695	-0.531812	-1.18759	-0.224388	-6.24946	-0.658605	-3.17969	0.363614	-0.0192469	0.165861	0.193734	0.389062	0.259065	0.11354	0.385821	0.460638	0.345205
SCO0079	-2.49952	-1.19926	-4.4978	-7.51569	-6.52372	-2.1482	-0.953569	-2.78869	-6.0247	-3.47735	-1.93927	-2.02408	-3.5887	-8.15978	-3.46617	-2.08672	-1.84213	-5.4873	-5.76521	-7.01479	0.579619	-0.809612	-0.207952	-0.192262	0.368241	0.0676099	-0.565626	-0.172374	0.44109	0.833026
SCO0080	-1.8916	-1.7165	-2.43459	-2.96706	-1.88604	-1.9844	-0.970648	-1.52025	-3.02168	-2.51525	-1.94187	-2.39029	-2.81188	-2.23971	-2.79928	-2.22274	-1.50706	-3.08332	-5.06758	-4.44428	0.316268	-0.590358	-0.218931	-0.447479	-0.0252972	-0.281869	-0.255641	-0.101667	-0.116798	0.205459
SCO0081	-2.93799	-1.25017	-2.2102	-2.43911	-1.87575	-2.88533	-0.710222	-2.34734	-3.01713	-1.08087	-3.09805	-1.3438	-2.58055	-4.86462	-4.35924	-2.68403	-0.696377	-2.07933	-3.96407	-10.0292	0.641279	-0.557701	-0.242933	-0.393569	0.033432	0.0352547	-0.378026	-0.121573	0.0718951	0.352533
SCO0083	-1.73482	-0.74244	-1.74463	-2.31528	-1.13753	-1.83543	-0.240771	-2.44063	-1.59583	-0.715091	-1.78793	-0.850471	-1.76953	-3.96383	-2.87872	-1.83439	-0.612373	-1.84295	-3.40336	-3.53175	0.503643	-0.294728	-0.0771041	0.00586031	0.371751	-0.00803886	-0.319288	0.00928985	0.385448	0.522605
SCO0084	-1.36475	-1.31854	-2.33889	-0.399843	-0.499076	-1.54272	-0.704049	-1.67444	-0.529759	0.588412	-1.62312	-0.889821	-1.9162	-1.55776	-1.46369	-1.47229	-1.27093	-1.25679	-2.2615	-4.67763	-0.0865783	-0.230577	-0.171847	-0.335535	-0.136506	-0.585774	-0.380679	-0.189242	-0.329782	-0.574052
SCO0085	-1.8836	0.530123	-1.06141	-1.58744	-1.52755	-1.77076	-0.407431	-3.1445	-1.41458	-1.33269	-1.83351	0.220603	-0.697376	-1.82177	-1.57425	-1.84881	-0.817712	-0.943279	-1.35332	-5.69208	0.451119	-0.364474	0.282989	-0.0563802	0.273019	-0.0816541	0.201693	0.708124	0.411364	0.705877
SCO0086	-1.48972	0.416128	-1.15541	-1.20964	-1.04765	-1.40496	0.200094	-1.04178	-1.50384	-1.89447	-1.30252	0.0431697	-0.679011	-1.04919	-0.74592	-1.2692	-0.411684	-1.08085	-1.05639	-1.38933	0.24699	-0.272986	0.0431705	-0.0755044	0.168425	-0.124628	0.14594	0.372996	0.351996	0.536367
SCO0087	-2.1817	-0.812937	-2.06763	-3.34651	-1.9005	-1.95743	-0.885721	-2.53974	-3.19408	-2.64313	-1.91925	-1.0382	-1.90179	-1.75851	-1.49882	-1.87182	-2.3904	-2.0143	-1.89286	-3.97695	0.0789422	-0.616033	-0.199384	-0.291242	0.0529881	-0.390982	-0.273711	-0.0143403	0.0766969	0.205432
SCO0088	-1.32367	-1.12345	-1.7149	-2.65855	-1.07834	-1.14184	0.104008	-1.11347	-3.02053	-2.40862	-1.13778	-1.30141	-1.14966	-2.58712	-0.777047	-1.12345	-0.5241	-1.87575	-2.67537	-4.00646	-0.0223189	-0.26147	-0.172087	-0.0706158	0.165961	-0.148708	-0.266646	-0.0180426	0.123251	-0.099439
SCO0089	-0.949581	-0.146389	-0.599191	-0.465217	0.0850785	-0.877941	0.0457696	-0.603986	-1.3987	0.355051	-1.58843	-0.326117	-1.10214	-1.58708	-0.119967	-1.31341	-0.470837	-0.433982	-1.93093	-1.15098	0.436137	-0.140924	0.150935	0.160617	0.321931	-0.0229997	0.0406602	0.267409	0.319881	0.364555
SCO0090	-2.63933	-1.28844	-3.50923	-5.0345	-2.1878	-2.38598	-0.881441	-2.11523	-5.78907	-0.87168	-2.99867	-1.75432	-2.90951	-7.33614	-4.28394	-2.54892	-1.03225	-2.85445	-6.23856	-6.125	0.139884	-0.893703	-0.615162	-0.83125	-0.383069	-0.189748	-1.0046	-0.57449	-0.463079	-0.471829
SCO0091	-3.00418	-1.10758	-2.06246	-2.55296	-2.52404	-3.08476	-2.28519	-2.01433	-2.60615	-1.90811	-2.58688	-0.861236	-1.87738	-2.63949	-2.73965	-2.99983	-2.04058	-2.1075	-2.53636	-2.35756	-0.379971	-0.836858	-0.688967	-0.48608	-0.515037	-0.696291	-0.872845	-0.612165	-0.342754	-0.208621
SCO0092	-2.30302	-0.140251	-2.10111	0.751804	0.499473	-1.80226	0.406959	-1.66032	0.296591	0.383774	-1.96288	-0.365151	-1.19529	0.11651	0.104903	-1.26564	-0.00997934	-1.67217	-0.0955104	0.00687528	0.379893	-0.0687768	0.22558	0.636801	0.831326	-0.0663204	-0.47641	0.210643	0.795735	0.860164
SCO0095	-1.18746	0.923685	-0.52071	-2.33021	-1.54421	-1.53385	-0.0472865	-2.53723	-3.45776	-0.751466	-0.987345	0.812641	-0.530004	-0.885152	-1.29393	-0.992763	-0.493345	-0.428204	-2.90689	-2.8143	0.191606	-0.331013	0.0149875	-0.101258	0.143807	-0.114277	0.171028	0.235347	0.293126	0.363337
SCO0096	-1.25919	-0.0190538	-0.351265	-2.48493	-0.529739	-0.66469	0.509033	-1.76937	-2.11057	-1.33765	-1.74985	-0.073027	-0.960184	-0.825862	-0.0582344	-1.1356	0.0740225	-0.124767	-0.699631	-1.48649	1.00704	0.016242	0.510859	1.00192	0.921916	0.739524	0.312108	0.599938	0.826583	0.959522
SCO0097	-0.829161	-1.16875	-0.596441	0.43453	1.20949	-0.276521	-0.887663	-0.79232	0.151807	1.2455	-1.4591	-0.946943	-1.2201	0.192889	0.930281	-0.950514	-0.810327	-0.28121	-0.227487	0.878963	0.238884	-0.14771	-0.0948329	0.600413	0.261774	-0.138065	-0.632179	-0.33387	0.137914	0.323908
SCO0098	-1.87656	-2.08225	-2.67748	-3.18693	-3.64331	-2.40083	-2.53033	-2.22356	-3.73991	-2.07922	-1.35166	-2.79974	-2.26767	-3.63771	-3.59521	-1.91517	-2.48793	-2.69543	-3.6437	-3.32984	0.191049	-1.20663	-0.766959	-0.50299	-0.0523377	0.0754969	-1.24128	-0.857686	0.0512523	0.265487
SCO0099	-1.99477	-0.87642	-2.80961	-1.42876	-0.892224	-2.01071	-0.31607	-2.78561	-1.07115	-0.825016	-2.42402	-1.33861	-2.69989	-2.79982	-2.361	-2.29873	-0.537788	-2.50144	-2.69073	-5.29791	0.679187	-0.135581	0.165684	-0.125503	0.193407	0.173621	-0.00693407	0.262805	0.20623	0.291645
SCO0101	-0.659068	-0.88133	-0.610314	-0.380541	0.356183	-0.10905	-0.0487525	-0.445099	-0.31147	0.654877	-1.21723	-1.02137	-1.05561	-1.00846	0.461375	-0.631559	-0.25683	-0.33116	-0.961213	-0.142112	0.171782	-0.0381992	0.0104067	0.0396752	0.0154235	0.0583903	-0.165185	0.158299	-0.0624041	-0.308483
SCO0102	-1.42105	-0.177218	-1.34728	-3.15416	-0.111665	-1.18848	-0.178647	-3.0288	-3.73494	-2.24104	-1.54466	-0.663195	-1.07126	-2.54067	-1.73027	-1.27242	-0.632102	-0.913565	-4.54676	-3.82148	0.266124	-0.323064	0.0823676	0.0584175	0.378515	-0.362721	-0.0931378	0.0615335	0.496371	0.847207
SCO0103	-1.948	-0.15618	-2.37658	-3.58398	-2.49245	-1.64986	-0.380359	-2.02631	-1.35309	-2.25312	-1.81074	-0.769352	-1.7472	-1.26555	-2.003	-1.58914	-0.911465	-2.31474	-1.02355	-3.34901	0.702555	-0.296378	0.213869	-0.0268781	0.318332	0.142315	-0.0526193	0.471477	0.394044	0.786698
SCO0104	-2.22656	-0.129281	-1.89607	-2.31674	-2.65873	-1.82786	-0.516536	-2.28914	-1.97919	-3.91388	-2.33117	-0.300743	-1.74883	-1.70283	-2.45013	-1.9737	-0.968421	-1.81837	-1.4328	-2.34369	0.647458	-0.4019	0.0996783	-0.151917	0.211044	0.0356893	0.15614	0.377515	0.302628	0.737762
SCO0105	-2.00007	-0.592209	-1.15017	-4.40354	-1.89944	-0.555601	-0.1607	-0.154113	-2.91137	-1.02881	-1.53144	-0.922579	-0.864652	-2.51751	-1.56709	-0.197432	-0.402192	-0.390883	-2.65843	-1.17088	0.453171	-0.44566	0.0754759	-0.19421	0.0102851	-0.191669	-0.243767	0.11645	-0.0760176	0.263719
SCO0106	-2.41328	-1.13605	-2.56866	-1.03396	-0.185462	-2.09346	-0.183094	-1.73893	-0.819597	0.448797	-2.52229	-1.48913	-2.33722	-2.42672	-2.00016	-1.86339	-0.561449	-2.09836	-2.68941	-2.43898	0.384535	0.045797	0.146806	-0.288545	-0.0809066	-0.0115961	-0.253147	0.00528671	-0.114129	0.138051
SCO0107	1.20582	-0.515456	0.158429	0.436945	-0.0842875	1.37736	0.0829474	0.963809	0.484873	1.39278	0.339383	-0.349624	-0.359895	0.467998	-0.0122387	0.648112	1.15188	1.8143	-0.052704	1.36733	0.502379	0.164762	0.328602	0.695471	0.345463	0.418887	-0.272176	-0.142328	0.19553	0.449368
SCO0108	-2.93193	-2.45584	-10.1599	-8.31623	-0.838086	-3.31744	-1.33363	-2.39925	-8.7135	-0.418535	-3.02165	-1.88673	-4.18318	-8.47655	-7.56464	-2.50231	-1.77344	-4.3956	-3.70714	-1.67192	-0.817671	-0.868215	-1.01234	-1.02878	-0.936005	-1.37638	-1.02048	-0.714623	-0.790434	-1.0607
SCO0109	-2.39675	0.665662	-1.29295	-1.73125	-1.01681	-1.98254	-0.376623	-2.0964	-1.46595	-0.913796	-2.58236	0.69161	-1.28524	-2.13693	-1.69202	-2.38352	-0.529349	-1.39807	-2.24928	-6.51447	1.27847	-0.527695	0.58842	0.347641	0.761729	0.458039	0.358092	0.846656	0.908013	1.54601
SCO0110	-0.656946	0.476042	0.138637	-0.649437	-0.532248	-0.742344	-0.243816	-0.418697	-0.620408	-0.657577	-0.699736	0.0148706	-0.07898	-0.435547	-0.339596	-0.735406	-0.179265	0.120747	-0.352103	-0.185035	0.501534	-0.103479	0.234558	0.201097	0.258854	-0.0208232	0.117658	0.485084	0.452983	0.74843
SCO0111	-1.61405	-0.788105	-3.14538	-2.87236	-2.62356	-1.55591	-0.028332	-2.0522	-1.39865	-2.5694	-1.44213	-1.45437	-1.44223	-3.04738	-1.25505	-1.26069	-0.506014	-1.75862	-2.34949	-5.32516	0.161472	-0.339926	-0.0925168	-0.319686	0.0537167	-0.183276	-0.214831	0.0919712	0.0596085	0.123095
SCO0112	-1.69348	-0.389928	-7.5362	-7.26121	-0.365985	-1.09835	1.56388	-1.35311	-7.58382	1.00519	-2.02747	-0.430753	-2.52225	-7.5351	-1.24001	-1.35179	0.562975	-1.0269	-1.11687	-7.17045	0.303677	-0.0943234	0.0611776	-0.540077	-0.0344838	0.239912	-0.048823	0.188144	-0.252432	-0.530332
SCO0113	-2.4175	-1.24978	-2.16913	-1.50919	-0.326737	-2.39336	-0.974059	-2.43413	-1.26726	-4.10571	-2.49347	-1.28512	-2.15458	-2.05026	-3.90877	-2.2621	-1.58586	-1.87767	-4.63739	-4.41429	-0.374903	-0.464344	-0.386915	-0.746804	-0.599864	-0.61537	-0.0594125	-0.172405	-0.628238	-0.648349
SCO0114	-2.14299	-0.874397	-1.49585	-3.0804	-2.92801	-1.88154	-0.67701	-1.36151	-3.04103	-2.45434	-2.11715	-1.22654	-1.41824	-2.77005	-1.75551	-1.93572	-0.898139	-1.53977	-2.86093	-3.86229	0.352679	-0.396893	-0.140527	-0.353572	-0.0101075	0.00953923	-0.236287	0.0184143	0.148733	0.183581
SCO0116	-1.30098	-0.522074	-0.410366	-0.667487	-0.81277	-0.56837	0.279221	0.320498	-0.709627	0.209883	-1.44793	-0.646742	-0.340052	-0.248284	-0.98335	-0.771321	-0.0928253	-0.101649	-0.129471	0.539209	-0.00696268	-0.113701	-0.239151	-0.341519	-0.265527	0.615198	-0.0798398	-0.0548531	-0.150258	-0.436847
SCO0117	-1.62944	-0.508867	-1.8282	-2.49696	-2.96167	-1.13158	-0.365962	-0.835035	-2.97039	-2.73599	-1.18251	-1.18166	-1.10072	-1.28037	-1.20845	-0.76984	-0.88975	-1.15424	-2.40144	-0.377556	0.287329	-0.285376	0.12659	0.175858	0.316385	0.471384	-0.163794	0.173114	0.324144	0.592487
SCO0118	0.0883837	0.995839	-0.0533051	-0.153935	-0.188927	0.0901752	0.751206	0.0528879	0.202116	0.168398	0.00543929	0.682282	0.0859841	-0.189589	-0.100379	0.0941981	0.45856	0.354302	0.280548	0.0501549	0.532007	-0.0749915	0.35354	0.403663	0.538519	0.322248	0.422011	0.647751	0.579834	0.808965
SCO0119	-0.921562	-0.476888	-0.117478	0.256815	0.117861	-0.182075	0.221454	-0.674181	-0.171422	0.388778	-0.879144	0.00983683	-0.158534	-0.124443	-0.21233	-0.182459	-0.451611	0.103679	-0.237223	-0.401769	0.607411	-0.137537	0.0191796	-0.219622	-0.0423778	-0.143415	-0.119473	-0.0835147	-0.233552	-0.472376
SCO0120	-1.68643	0.287383	-1.2345	-2.02464	-2.83586	-1.80202	-0.00811265	-4.70586	-4.32335	-4.01749	-1.89622	-0.0382988	-1.24734	-0.482164	-1.27022	-1.71247	-0.446041	-1.55514	-1.76874	-7.0905	0.78774	-0.291665	0.254265	0.0394261	0.363916	0.335169	0.18591	0.471478	0.4876	0.861374
SCO0121	-2.16531	-0.537578	-1.23081	-1.58859	-1.06062	-2.15717	-0.416132	-1.8779	-1.4041	-1.00856	-2.04806	-1.12081	-1.12898	-2.13699	-1.22101	-1.99801	-0.558711	-1.24995	-1.88813	-4.23555	0.666163	-0.262749	0.0576779	-0.208176	0.0593515	-0.0693602	-0.271723	0.208436	0.206238	0.562787
SCO0122	-1.93061	0.230594	-1.74532	-3.45442	-3.24719	-2.32369	0.471522	-3.52871	-2.33867	-2.44518	-1.79685	-0.385684	-1.9523	-4.18846	-3.23549	-1.79343	-0.182444	-2.30743	-2.26283	-4.74105	0.726023	-0.0346365	0.356901	0.0438867	0.343478	0.181104	0.431028	0.63275	0.476854	0.709525
SCO0123	-1.12965	0.0479658	-0.824632	-1.15007	-0.130776	-0.859128	0.582212	-0.81101	-0.255879	-0.449256	-0.932338	-0.0766576	-0.951922	-1.41346	-0.933011	-0.880645	-0.266674	-0.706703	-0.638293	-2.08322	0.362343	0.0555549	0.270868	0.0802486	0.263278	0.0825203	0.259063	0.457727	0.294623	0.0740294
SCO0124	-1.33963	0.711757	-1.37677	-3.3519	-2.19716	-1.4002	0.740139	-2.30537	-2.57305	-2.42617	-1.18521	0.405778	-0.579113	-2.31101	-2.37909	-1.20898	0.155092	-1.78492	-2.64574	-3.14555	1.08592	-0.00242525	0.391626	0.125524	0.420918	0.220811	0.33556	0.586197	0.468049	0.423053
SCO0125	-1.61164	-0.17158	-1.14112	-1.65931	-0.545554	-1.48637	0.267195	-1.96294	-1.81956	-1.04745	-1.45932	-0.641913	-0.925127	-1.80576	-1.02251	-1.33377	-0.248346	-1.3635	-2.21052	-3.64137	0.428037	-0.135388	0.112304	-0.183924	0.0458681	0.0321293	-0.00448399	0.269457	0.129544	-0.0348593
SCO0126	-1.0019	0.284309	-0.595722	-1.293	-1.08882	-0.96504	0.683868	-1.29527	-0.866241	-1.31399	-0.74308	0.0500842	-0.22706	-1.30735	-0.793524	-0.77283	0.164563	-1.50796	-1.04821	-2.13268	0.381446	0.0518266	0.237555	0.0240281	0.233804	0.166612	0.246787	0.350998	0.322663	0.138298
SCO0127	-1.46727	-0.118198	-1.33007	-1.85939	-0.87857	-1.26575	0.761265	-1.80856	-1.10945	-0.596479	-1.37593	-0.238102	-1.12089	-1.62496	-1.2381	-1.09811	-0.00314171	-1.54405	-1.45255	-3.49508	0.268543	0.02165	0.244766	-0.116359	0.095034	0.107035	0.221146	0.38636	0.185097	-0.0276949
SCO0128	-2.79818	-1.29953	-3.18291	-0.831451	-0.502366	-2.31266	-0.197482	-2.01362	-1.17681	0.79562	-3.2258	-1.40965	-2.46489	-1.54366	-1.93341	-1.97728	-0.85303	-2.61962	-2.51097	-1.88415	-0.498205	-0.422437	-0.41774	-1.11234	-1.00884	-0.741286	-0.303058	-0.187067	-0.782791	-1.30635
SCO0129	-2.91391	-1.40676	-5.65207	-8.90564	-5.47375	-4.36876	0.233204	-2.28504	-5.80504	-5.18789	-3.0297	-1.57004	-5.43259	-6.02064	-7.81697	-2.55775	-0.484085	-6.00876	-8.33276	-8.44838	0.151559	-0.328335	-0.166738	-0.84527	-0.532822	-0.274702	-0.0992525	0.127011	-0.424074	-0.564032
SCO0130	-2.04469	-0.581704	-1.95461	-4.11331	-3.9006	-1.53485	-0.284892	-1.52694	-3.16403	-2.15928	-1.74101	-1.12329	-1.51812	-2.9268	-2.58052	-1.18189	-0.954762	-1.54808	-2.46777	-4.0159	0.61248	-0.486669	0.261765	-0.154222	0.129571	0.275014	-0.0714123	0.475039	0.214696	0.393032
SCO0131	-2.18187	-0.388376	-1.77641	-4.31389	-2.70669	-2.03325	-0.219995	-1.54338	-3.06824	-2.84323	-2.00889	-0.951426	-2.5044	-4.76708	-3.76897	-1.83959	-0.562951	-1.74354	-4.52436	-5.86118	0.217934	-0.319104	0.0442623	-0.369165	0.00873707	-0.0952469	0.125981	0.242972	0.0723438	0.326333
SCO0132	-0.0648868	-0.128985	0.13858	-0.0218385	0.509006	0.187904	0.741346	0.68506	0.691197	0.965764	-0.414906	-0.359648	-0.362033	0.217331	0.401091	-0.0855221	0.540067	0.51312	0.597315	0.891182	0.226894	0.216791	0.12049	-0.123798	-0.0219378	0.188574	0.115008	0.154068	-0.0360392	-0.29883
SCO0133	-2.19245	-0.725274	-2.1856	-4.46213	-0.397031	-1.46124	0.333928	-3.37303	-1.18026	0.122845	-1.99706	-1.20169	-3.96825	-1.71907	-1.24637	-1.30784	-0.254997	-1.47475	-2.36283	-1.67553	-0.0334083	-0.140628	0.0500716	-0.319316	-0.140295	-0.0567126	-0.00726864	0.288072	0.035502	0.306125
SCO0134	-1.82288	-0.0135579	-2.16395	-1.12556	-0.596802	-1.6361	0.558794	-1.71584	-1.60427	-0.624687	-2.221	-0.431179	-1.97591	-3.1253	-2.30032	-1.83324	-0.198618	-1.3612	-3.39816	-5.87582	0.656005	-0.0640904	0.166439	-0.0073796	0.175864	0.277729	0.305105	0.339567	0.262096	0.609476
SCO0135	-1.98807	-1.90988	-1.6527	-2.56611	-2.01078	-1.32394	-0.780643	-0.619384	-2.45461	-3.84898	-1.54489	-2.42764	-1.09209	-1.8486	-1.58496	-1.16877	-1.29115	-3.68843	-1.80635	-3.80022	0.0060885	-0.615595	-0.433153	-0.822779	-0.481263	-0.147413	-0.509715	-0.236017	-0.507855	-0.628169
SCO0136	-0.433786	-0.42101	-0.409803	-0.676789	-0.508924	-0.395473	0.213984	-0.0402225	-0.688156	-0.472787	-0.11772	-0.768253	-0.234062	-0.461073	-0.15019	-0.382439	-0.133962	-0.194021	-0.577695	-0.64705	0.418509	-0.0267959	0.197661	-0.234333	0.0653778	0.194978	0.0778116	0.335409	0.0965903	0.118922
SCO0137	0.223265	-0.204991	0.0916315	0.311231	0.506149	0.0681938	0.853275	0.409386	0.00958301	0.692207	0.227072	-0.534429	0.130383	0.416099	0.660651	0.00806719	0.499445	0.216634	0.119861	0.417751	0.648318	0.196276	0.332017	0.17858	0.313738	0.348601	0.102857	0.476285	0.0706154	0.045163
SCO0138	-2.37309	-1.31478	-1.9607	-5.95343	-4.6594	-2.52535	-0.42794	-2.53149	-4.14401	-4.60569	-2.12741	-2.02239	-2.97601	-4.01625	-2.85992	-2.44381	-0.802335	-4.95059	-5.36795	-7.29686	0.133264	-0.436512	-0.205764	-0.653489	-0.193222	-0.0516284	-0.175394	0.0408242	-0.232286	-0.114529
SCO0139	-0.465246	0.762193	0.956806	1.89877	1.79353	0.168691	1.39972	-0.313786	1.38204	1.66507	-0.406215	1.16602	0.560655	1.36028	1.25726	0.0846657	1.00734	0.403146	0.86043	1.09636	0.478182	0.215567	0.477904	0.420288	0.420291	0.214665	-0.0720239	0.163839	0.415113	0.6774
SCO0140	-2.55301	-1.03929	-3.54404	-2.67558	-3.52263	-2.78943	-0.745662	-3.50857	-2.22715	-3.46192	-2.30385	-1.35775	-3.2583	-3.47246	-2.39192	-2.36629	-1.43233	-3.81446	-2.16638	-3.42017	0.0200431	-0.570782	-0.292892	-0.674127	-0.321595	-0.252153	-0.0483094	0.0151223	-0.355061	-0.15938
SCO0141	0.650138	-0.0183445	1.21854	0.214729	0.894336	0.948341	0.914757	1.4007	0.904678	1.51645	0.67237	-0.145969	1.04311	0.154839	1.19545	1.15078	1.17005	1.59986	1.10537	1.65491	1.36356	0.208163	0.486546	0.254952	0.376209	0.572952	0.287763	0.519686	0.470996	0.615696
SCO0142	-0.906811	-0.0637881	-0.898104	0.133746	0.217585	-0.764873	0.364445	-0.733027	0.0206333	0.377131	-0.609183	-0.214014	-0.435131	-0.369839	0.159933	-0.55515	0.060243	-0.255337	-0.176471	-0.674039	0.291513	0.0347795	0.321183	0.0216192	0.202348	0.170369	0.284533	0.504117	0.235131	0.22752
SCO0143	0.602842	0.781656	0.382233	-2.39863	-0.233934	-0.0850751	0.887453	-1.12588	0.373814	0.40962	0.991148	0.274807	0.812857	0.534635	-0.0222866	0.401793	0.311695	0.172284	1.1023	0.709512	0.481813	0.198557	0.369485	0.22354	0.43217	0.202718	0.146601	0.458601	0.410427	0.242385
SCO0144	-0.450489	-0.929492	-1.46826	-1.99037	-1.57958	-0.189644	0.122622	0.290028	-0.689581	-0.30372	0.110914	-1.79033	-0.805655	-0.68941	-0.492493	0.0766816	-0.767017	-0.123914	0.303353	0.392543	0.646973	-0.521059	0.20748	-0.284939	0.161708	0.260351	-0.205771	0.458439	0.283325	0.634811
SCO0145	-0.321566	-0.0126143	-1.5486	-1.07568	-0.682778	-0.097059	0.0618252	-0.102944	-0.56444	-0.578429	0.10252	-0.55212	-0.483289	-0.546187	-0.625992	-0.104657	0.110334	-0.181668	0.187597	0.0174978	0.287963	-0.248544	0.0443131	-0.234168	-0.0415943	-0.121323	-0.154512	0.151642	0.0338948	0.177111
SCO0146	-2.48434	-1.81812	-0.911929	-3.31277	-2.83752	-2.04913	-1.14009	-1.8697	-2.4643	-1.93349	-2.09997	-1.97839	-1.78267	-2.34176	-1.31131	-1.77315	-1.56432	-1.05515	-1.71446	-2.4517	-0.233227	-0.724396	-0.754789	-0.804806	-0.653884	-0.610489	-0.760212	-0.588205	-0.690936	-0.328183
SCO0147	-1.04198	-1.3268	-1.7368	-1.45465	-0.547088	-0.751322	-0.241151	-0.857749	0.0019275	0.0658611	-0.648645	-1.80096	-1.20474	-0.891443	-0.539215	-1.14876	-0.996589	-0.916121	0.152925	-0.231797	-0.0836594	-0.104601	-0.0496024	-0.173666	0.00502752	0.161338	-0.137496	0.00219792	0.0471111	-0.255213
SCO0148	-1.30886	-2.15169	-2.01042	-1.20127	-1.01224	-0.530886	-0.434928	-0.762462	-0.213836	-0.520207	-1.16345	-2.64496	-2.11737	-1.16839	-0.257168	-0.962525	-1.12167	-1.40748	0.174692	0.436795	0.159035	-0.560844	-0.307318	-0.413943	-0.0912646	0.0566843	-0.653247	-0.0577687	0.00727972	0.630975
SCO0149	-0.704154	-0.0821591	-1.16317	0.499593	0.814644	-0.988496	1.3004	-2.0018	0.0237628	1.44686	-0.603701	-0.0732003	-2.07306	-2.06188	-0.627748	-0.329662	0.54489	-2.72366	-2.40369	-2.0384	0.199589	0.16096	0.356756	0.105965	0.241157	0.166182	0.115189	0.245403	0.253373	-0.347431
SCO0150	-1.05223	-0.940569	-1.73103	-4.75338	-2.03141	-0.35142	0.0783758	-0.461757	-0.938824	-1.62952	-1.27266	-1.3575	-1.52069	-1.1012	-0.874958	-0.360895	-0.741126	-0.887698	-0.126885	-0.169206	0.748007	-0.177197	0.139607	-0.184722	0.253117	0.64781	0.220782	0.462962	0.318957	0.690024
SCO0151	-1.23389	0.75523	-0.804687	-0.58213	-0.4838	-1.55512	0.654821	-1.20637	-0.656746	-0.283705	-0.750806	0.764042	-0.80842	-0.854515	-0.710606	-1.14867	-0.050727	-0.832753	-0.47492	-1.48802	0.507896	-0.0154695	0.665333	0.319952	0.682222	0.408775	0.685774	0.941331	0.765438	0.558602
SCO0152	-1.37798	-0.587205	-1.64699	-0.126517	-0.785305	-1.02013	0.762396	-1.81565	-0.125985	0.0518086	-1.39008	-0.651903	-2.11501	-1.19403	-0.488518	-1.11211	-0.125572	-1.87728	-0.830569	-2.12931	0.257733	0.0918359	0.26502	-0.204522	0.130279	0.353273	0.0873549	0.316579	0.147743	-0.354564
SCO0153	-1.28842	-0.928665	-1.26515	-1.27244	-1.47807	-1.19242	-0.152329	-1.24144	-1.45871	-3.38276	-1.43289	-1.09993	-1.50287	-1.84559	-1.6721	-1.1986	-0.62149	-1.31992	-2.17744	-3.70447	-0.137801	-0.366649	-0.300365	-0.747712	-0.411838	-0.163531	-0.321575	-0.179036	-0.429729	-0.860833
SCO0154	-1.96698	-0.931938	-1.338	-1.49308	-1.49352	-1.75468	-0.436905	-1.00485	-3.33334	-0.826426	-1.26051	-0.477079	-1.09237	-0.589925	-1.29575	-1.41539	-0.911066	-1.22174	-0.630211	-0.676261	0.381605	-0.230216	-0.0195838	-0.0525186	0.148106	-0.00129352	0.0930866	0.260059	0.147862	0.222332
SCO0155	-0.896947	-1.38764	-1.13934	-0.248507	-0.42272	-0.785124	-0.223415	-0.728899	-0.698394	-0.441468	-1.59759	-1.72372	-1.20561	-0.0946657	-0.254128	-1.09129	-0.591406	-0.855308	-0.608272	-0.362174	0.182479	0.0593879	0.0499676	-0.276011	-0.0682543	0.0640183	0.0431349	0.226212	-0.0642016	0.176275
SCO0156	-1.42397	-1.51145	-5.04619	-0.379619	-0.142498	-1.44568	0.194409	-4.48027	-0.415325	-0.0902189	-1.48367	-1.81065	-1.83413	-0.246768	-0.305341	-0.910162	-0.657027	-1.54357	-0.442003	0.101865	0.181134	-0.253813	-0.131264	-0.230864	-0.0868956	0.122595	-0.117926	0.0183985	0.0374748	-0.467442
SCO0157	-3.50332	-0.611423	-3.47163	-3.18287	-3.60554	-3.58062	-1.43371	-6.19749	-4.77142	-3.35141	-3.6855	-0.406681	-3.01582	-7.10393	-5.78891	-3.82568	-1.85837	-2.88741	-7.30139	-7.82388	0.702864	-0.924011	-0.119409	-0.589633	-0.284336	-0.431613	0.0791615	0.218117	-0.292775	0.338814
SCO0158	-2.0334	-1.06308	-1.80243	-0.660044	-1.14405	-1.2978	-0.700718	-0.882365	-1.20303	-1.03334	-1.59133	-1.56558	-1.3485	-1.20229	-1.35293	-0.849518	-0.938442	-0.964989	-1.01229	-1.84465	0.197392	-0.366242	-0.188551	-0.414335	-0.160591	-0.100732	-0.33146	-0.0250811	-0.0953999	-0.0488622
SCO0159	-3.00108	-0.590157	-3.15641	-4.25326	-3.31015	-3.35147	-0.834472	-1.95173	-4.94244	-2.92743	-2.58458	-1.69282	-2.3722	-4.17029	-3.91163	-3.04928	-1.08731	-4.30817	-4.32074	-5.11505	0.219157	-0.556291	-0.189606	-0.485931	-0.0719826	-0.0721437	-0.39042	0.0967977	0.0572344	0.307889
SCO0160	-1.53857	-0.582045	-1.36887	0.397477	0.635035	-0.939878	1.06256	-0.957046	0.222201	1.36736	-1.91039	-0.400215	-1.45889	-0.6814	-0.532362	-0.991661	0.29379	-0.926873	-1.04991	-0.28762	0.199264	0.0174705	0.0502993	-0.381152	-0.127979	0.0543588	-0.0243457	0.198955	-0.173404	-0.872289
SCO0161	-2.13652	-1.70018	-8.1428	-6.12742	-8.33371	-2.0583	-0.146286	-3.53302	-4.60977	-5.74671	-2.52632	-1.42688	-7.19223	-7.68574	-6.78132	-2.38882	-1.06425	-9.47189	-5.71406	-7.503	0.12378	-0.298344	-0.0168392	-0.17223	0.0606515	-0.0325125	0.00405458	0.290303	0.0783583	-0.0148603
SCO0162	1.01121	-0.0520871	-0.815324	-0.788344	0.504885	1.6513	0.794852	-0.345479	1.98236	1.54539	0.080883	-0.484166	-1.34056	-1.62515	-0.369061	1.46455	1.82125	1.16367	1.33212	0.602178	0.63784	-0.115044	0.270236	0.113059	0.245815	0.635981	0.0821621	0.421077	0.172435	0.263292
SCO0163	-1.45301	-0.570371	-4.16714	-2.26927	-0.804168	-1.55864	0.13147	-2.17572	-1.43545	-2.66028	-1.65135	-1.17314	-2.88016	-4.00951	-1.85743	-0.546661	-0.375674	-2.2893	-0.862358	-2.52575	0.426029	-0.172598	0.0904321	-0.293511	0.00564999	0.216903	0.0430078	0.286976	0.0290259	-0.103429
SCO0164	-1.79286	-0.549525	-1.51792	-1.30803	-0.484427	-1.41286	-0.144446	-1.72266	-0.614457	-0.187783	-1.62065	-0.54315	-1.56778	-1.4535	-0.889661	-0.935907	-0.479696	-1.10252	-0.988357	-1.92388	0.235837	-0.19246	0.103051	-0.25564	-0.0635631	0.0945042	0.156482	0.370463	0.0164322	0.0539245
SCO0165	-0.588033	-1.15288	-1.66611	-1.33363	-0.189942	0.0501169	0.388575	-1.4105	1.31434	0.588406	-1.10389	-1.3352	-1.69757	-2.23798	-1.0946	-0.0010466	0.725057	-0.395063	0.314288	-0.450631	0.152279	0.266182	0.301522	-0.396442	-0.457346	0.0450175	0.0257618	0.236153	-0.620572	-0.536894
SCO0166	-1.06169	-0.877657	-1.2652	-1.37839	-1.03336	-0.881684	-0.969273	-1.06622	-1.22938	0.145754	-1.48771	-1.34535	-1.42846	-1.91575	-1.53145	-1.0977	-0.796784	-1.01663	-1.66495	-1.33753	0.525124	-0.336196	-0.0743664	-0.372927	-0.330433	-0.242743	-0.59375	-0.201003	-0.280788	0.057933
SCO0167	2.69223	1.51483	1.83375	0.85968	1.93021	4.21571	2.84209	2.71174	4.11532	3.42671	2.17886	1.45866	1.44784	0.551477	1.96482	3.66801	3.99467	3.12008	3.94714	3.62717	0.339201	0.731291	0.617818	0.562994	0.11946	0.746899	0.348051	0.497088	-0.00362268	0.243828
SCO0168	3.47433	2.37567	2.96166	0.779255	1.30243	3.99328	2.83389	2.3718	3.27267	3.00134	2.97476	2.24161	2.18861	1.12912	2.03059	3.70679	4.13214	3.47829	3.92244	3.59083	0.42359	0.693263	0.39726	0.975949	0.348621	0.676112	-0.145003	-0.122672	-0.116496	0.145135
SCO0169	2.8252	0.993372	1.86059	1.3396	2.00473	3.38408	1.66078	1.93045	3.75178	3.10461	2.36792	0.803965	1.40312	1.39711	2.31356	2.71663	3.18072	2.95206	3.89495	3.40582	0.684941	0.818414	0.699695	1.14066	0.756118	0.902383	0.265897	0.561261	0.339899	0.710226
SCO0170	0.607077	0.0418933	0.507509	0.466358	0.668398	1.78356	0.537151	0.689042	2.21793	1.81241	-0.202199	0.236586	0.128371	0.0108918	0.801411	1.34843	1.48692	1.18047	2.19272	2.0579	0.313085	0.186561	0.14206	0.286342	0.0254982	0.261597	0.0375673	0.190378	-0.0105187	0.0215334
SCO0171	0.44374	-0.286922	-0.520697	-0.72989	-0.233047	0.8006	0.105277	-0.437503	1.22958	0.70397	-0.0785502	-0.547419	-0.803103	-0.991623	-0.40038	0.606734	0.819112	0.535419	0.93091	0.493772	0.125524	-0.00477123	0.043073	-0.0708114	-0.0339919	0.144868	0.0221643	0.268531	-0.0713561	-0.100756
SCO0172	-0.579762	-0.933394	-1.56698	0.201419	0.381821	-0.176709	0.333978	-0.98776	1.08416	1.39251	-1.37782	-1.04813	-1.86294	-0.923821	-0.478048	-0.403184	-0.0522324	-0.668402	0.348316	0.0100873	0.316754	-0.163773	-0.0510645	-0.0646483	-0.00719259	0.245617	-0.402602	0.0513833	-0.0862494	-0.249753
SCO0173	1.18208	-0.385992	-0.789857	-0.313053	0.572912	2.00431	0.75106	0.129274	2.2896	1.73124	0.69913	-0.592052	-0.733954	-0.927458	0.266925	1.84511	1.97672	1.50516	1.90769	1.60762	0.369138	0.135313	0.22195	-0.0463074	-0.129113	0.452035	0.179619	0.288834	-0.187212	-0.227962
SCO0174	1.62534	0.188402	-0.176923	-0.090559	1.20127	2.40555	1.72711	0.801579	3.27164	2.73595	1.17913	-0.034143	-0.347969	-0.619339	0.855146	2.29438	2.91611	2.01896	2.54083	2.62931	0.232961	0.19883	0.218507	0.193324	0.0626874	0.4284	0.0286635	0.297586	-0.0584752	-0.0622606
SCO0175	-3.15911	-0.918107	-2.988	-2.24044	-1.84603	-2.70388	-0.307305	-2.45273	-2.21554	-1.45621	-3.20771	-1.46727	-2.89889	-4.53664	-3.16596	-2.28959	-0.681949	-2.22871	-5.40485	-7.6895	0.405504	-0.494646	0.0107346	-0.293777	-0.234649	0.00596555	-0.214639	0.219773	-0.160023	0.277399
SCO0176	-2.03043	-0.785435	-4.78478	-4.83869	-0.988034	-2.49211	0.650346	-1.93735	-1.29917	-0.409233	-2.12275	-1.15877	-2.12121	-1.4299	-1.38495	-1.44529	0.0569126	-2.00444	-1.756	-7.4061	0.0730407	-0.00503667	0.185083	-0.401283	-0.184573	0.0695134	0.2095	0.342223	-0.123871	-0.29673
SCO0177	0.675921	-0.191499	0.369415	-0.926713	0.0925287	0.882324	0.535102	-0.110585	2.37798	1.4816	-0.0069688	-0.427911	-0.481958	-1.63097	-0.881527	0.903426	2.18945	1.3023	1.40032	0.776073	-0.0303278	0.24726	0.119198	-0.00179731	-0.355349	0.524975	-0.0172274	0.0971097	-0.447161	-0.194753
SCO0178	-1.07612	0.17339	-1.27555	-0.496421	-0.0400903	-0.568011	0.320612	-1.04656	0.876576	0.533398	-1.45883	-0.0525941	-1.02583	-1.39827	-1.37947	-0.619915	0.272037	-0.638508	0.140939	-0.733285	0.634689	0.026308	0.42704	0.0241557	0.121682	0.29445	0.459894	0.623042	0.0794787	0.265953
SCO0179	2.03769	0.350872	0.464412	0.982013	1.75879	3.72744	1.88689	1.386	3.67196	3.18887	1.90877	0.391574	0.447753	1.48809	2.94881	3.37568	2.58443	2.44921	4.51124	3.7873	0.468589	0.238007	0.367799	1.62503	1.07237	0.751633	0.336254	0.577268	0.564485	0.961594
SCO0180	1.38066	0.185401	0.117505	0.361889	0.765605	2.32488	0.914616	0.433529	2.46525	1.85095	0.829567	0.147009	-0.0523977	-0.227264	0.412932	1.913	2.37275	1.78195	2.00795	1.57472	0.461802	0.20029	0.329154	0.153621	0.146952	0.472665	0.293597	0.493356	0.148263	0.0948767
SCO0181	2.08361	0.829465	1.08803	0.201901	0.475025	2.82132	1.81053	1.57405	2.66284	1.99121	1.68111	0.920358	0.438644	-0.258409	0.457989	2.84476	2.98526	2.63889	2.38479	2.05192	0.562505	0.322762	0.504844	0.293004	0.293655	0.939618	0.456565	0.596087	0.32135	0.497915
SCO0182	-1.77391	-0.762105	-2.26147	-1.25205	-0.638441	-1.27609	0.331641	-5.1631	-1.29062	0.470142	-1.82686	-0.724583	-2.11318	-2.44666	-1.67596	-1.22922	-0.443707	-5.71065	-2.84208	-5.51884	-0.215442	-0.229349	-0.207336	-0.514863	-0.46352	-0.339014	0.00996076	0.0177043	-0.357978	-0.739119
SCO0183	-1.69132	0.413746	-1.12327	-2.88611	-1.92086	-1.8746	0.53381	-1.94451	-1.72081	-1.59173	-1.53012	0.156049	-0.988734	-1.6866	-2.40351	-1.53648	-0.122045	-1.41784	-1.58272	-3.48489	0.854651	0.076714	0.55841	0.24237	0.539364	0.581046	0.509391	0.744837	0.533907	0.697129
SCO0184	-0.676574	0.548317	-1.89523	-2.43917	-0.5665	-0.44085	0.928154	-1.51159	-2.16799	-1.48268	-0.856643	0.15683	-0.667359	-1.66977	-0.399163	-0.678432	0.500916	-1.10249	-1.95265	-4.30006	0.701408	0.0926188	0.504674	0.507225	0.64743	0.540537	0.621596	0.783769	0.399128	0.465204
SCO0185	2.13408	0.337221	1.30125	2.72146	3.23008	2.20734	2.08671	2.63617	1.17388	0.920718	1.88785	0.159396	1.13819	2.48102	3.63158	1.92935	2.56092	2.24474	0.898873	0.804198	0.0339186	0.65167	0.384042	1.25787	0.839781	0.124143	0.896868	0.524155	-0.103983	-0.403124
SCO0186	2.34343	0.811928	1.12361	2.13229	2.46746	2.17132	2.76166	2.78787	0.847969	0.981546	2.41699	0.669875	1.06973	2.15527	3.03626	2.1131	3.03556	2.71537	0.920609	0.892637	0.543529	0.371526	0.616863	1.3337	1.08355	0.478867	0.896617	0.943334	0.438996	0.461846
SCO0187	2.04928	0.52955	0.877757	1.64708	1.84366	2.29372	3.50905	2.78322	1.2111	0.900149	1.7768	0.52856	0.575685	2.05248	2.57385	2.02488	3.27407	2.91682	1.39278	1.16114	0.255999	0.322537	0.306682	0.663316	0.529396	0.238424	0.779654	0.681978	0.157866	-0.0589968
SCO0188	1.83779	0.337695	0.313881	1.1125	1.33947	2.17984	3.64377	2.83565	1.36941	0.824341	1.2404	0.317089	-0.658444	1.20103	1.64694	1.75313	3.45353	2.65229	1.02864	0.627548	0.0799642	0.491096	0.567354	0.667339	0.507208	0.440525	1.02334	0.827457	0.220003	-0.135626
SCO0189	1.1839	0.915127	0.31542	0.708054	0.887549	1.54353	1.21431	1.27253	0.645981	0.563313	1.32717	0.731145	0.57543	1.26583	1.39282	1.71773	1.01422	1.18065	1.1208	1.09276	0.325387	-0.0363913	0.274527	0.482829	0.473796	0.246222	0.429498	0.538668	0.467326	0.507355
SCO0190	1.54089	1.6992	0.894696	1.18027	1.60124	1.94102	1.21839	1.25009	0.667433	0.766576	1.41979	1.44857	0.705846	1.46425	1.50862	1.7601	1.39545	1.78092	0.9683	1.02198	0.69171	-0.167339	0.366261	0.617991	0.564428	0.500798	0.518563	0.811432	0.540899	0.722081
SCO0191	1.89786	0.944988	0.792572	1.89438	2.50024	2.20299	2.47709	1.52936	1.2221	0.984216	1.2265	0.751241	0.308106	1.59309	2.54718	1.61706	2.47395	2.21751	1.02114	0.943243	0.716343	0.24793	0.520968	0.911295	0.854063	0.796424	0.885048	0.961165	0.611824	0.603089
SCO0192	1.81559	0.342159	0.264789	1.92137	1.95369	2.93868	3.40783	2.77344	1.75742	1.88678	1.79342	0.0747782	0.211106	1.95972	1.98492	2.95847	3.42178	2.7342	1.76285	1.95777	0.205177	0.406984	0.409463	0.335324	0.494129	0.792907	0.953881	0.84844	0.470244	0.116495
SCO0193	2.8128	0.867594	1.14627	3.16469	2.98579	3.91803	4.56549	3.18026	3.00876	3.033	1.90024	0.604789	0.542873	2.61816	2.5415	3.54264	4.82383	3.6028	2.35975	2.41905	0.403127	0.771496	0.826071	0.466595	1.11323	1.7125	1.48838	1.43073	0.933522	0.117677
SCO0194	3.5522	2.85122	3.01877	3.3027	2.91321	3.90708	3.91002	3.26775	1.85821	1.06158	2.56265	2.19401	1.57666	2.72823	2.28626	3.40423	4.08171	3.03226	1.67411	0.770036	0.849524	0.57744	1.19432	1.04256	1.13915	0.990361	1.37851	1.18036	0.0627325	0.190372
SCO0195	1.84926	1.46055	1.62797	2.69768	2.51689	2.81697	3.14848	2.94555	1.09143	0.646074	1.07715	0.72791	0.979811	2.7206	2.53453	2.55296	3.66658	3.11718	1.30658	1.49121	0.346191	0.331592	0.31508	0.748507	0.817478	0.392945	1.2277	0.966486	0.339257	0.134994
SCO0196	-0.141562	-0.0634206	-0.290951	2.0168	2.12382	1.30343	3.18609	1.98973	0.980474	0.983963	-1.24061	-0.700141	-1.26773	1.22616	1.56896	0.523886	3.3329	2.47211	0.17219	0.111779	0.677388	-0.265899	0.222431	0.133543	0.308035	0.393553	0.476753	0.586277	0.11753	0.0665417
SCO0197	0.994705	-0.077129	-0.224371	0.185439	1.05956	1.67959	-0.492101	-0.389053	1.58444	0.992752	1.2651	0.00557326	-0.157149	0.362728	1.54344	2.22953	0.890634	0.814899	2.07059	1.5897	0.157726	-0.112542	0.0109687	0.422199	0.297802	-0.0287675	0.223676	0.182945	0.192812	0.280647
SCO0198	2.14371	0.486745	0.375635	0.534475	1.01878	2.93424	1.36338	1.023	2.2256	1.22485	2.51015	0.234672	0.603106	0.637294	1.23561	2.94484	2.71969	2.18621	2.56281	1.61133	0.398652	0.214143	0.489772	0.534027	0.426248	0.450033	0.442101	0.713738	0.330965	0.482807
SCO0199	2.85296	-0.278387	0.308633	0.52326	1.31204	4.23844	0.922419	1.61824	2.6883	1.90155	3.49595	-0.114531	1.07043	0.674456	1.92493	4.37654	2.98485	2.70372	3.2296	2.38488	0.302017	-0.198063	0.123117	0.72244	0.466096	0.373114	-0.0283664	0.271018	0.215705	0.522224
SCO0200	3.11281	1.54945	1.66227	0.370184	1.18352	4.905	2.8016	2.95876	2.7009	2.23758	3.83181	1.45787	2.00662	0.923421	2.13512	5.33192	4.48898	3.6668	3.50815	2.69941	0.566195	0.229353	0.490627	0.82144	0.5868	0.836869	0.412592	0.60675	0.436114	0.56825
SCO0201	2.77324	0.82449	0.785619	0.607721	1.34589	4.41349	1.88164	1.6189	2.48009	2.29744	3.02091	1.0846	0.619521	0.657399	2.01908	4.00449	3.28667	2.83175	3.03485	2.34859	0.342206	0.125188	0.234124	1.26974	0.920227	0.650702	0.0986308	0.298531	0.38402	0.612397
SCO0202	-1.79995	0.657678	-1.3727	-2.77337	-4.3365	-1.72122	0.472408	-1.69441	-1.80815	-4.41603	-1.7363	0.301049	-1.11509	-2.75424	-3.53449	-1.67694	-0.0562696	-1.57828	-2.41378	-7.33411	0.437234	-0.249705	0.241591	-0.234343	0.043121	0.275192	0.436019	0.640964	0.219312	0.403485
SCO0203	1.60688	0.504104	1.37513	1.03798	1.19682	1.50632	0.627114	1.39425	1.62077	1.29189	1.00017	0.34185	0.657132	0.471622	1.01043	1.24106	1.80237	1.65358	0.963339	0.913308	0.70889	0.830323	0.781697	0.393077	0.30986	0.645622	0.529933	0.5146	0.0150205	-0.227073
SCO0204	3.66954	2.11825	2.70851	1.05369	1.19233	4.02068	2.6371	2.39572	3.10505	2.23946	3.15824	2.15062	2.28432	1.46506	1.90373	3.71277	3.23079	2.85935	3.39289	2.76274	0.776307	1.27229	1.11988	0.682481	0.407371	0.884628	0.396924	0.579174	0.136801	0.184937
SCO0205	-1.09898	0.125413	-3.99077	-4.83628	-3.61562	-0.755638	0.144848	-3.20493	-1.51861	-2.66248	-0.859194	-0.0994359	-3.44296	-4.51068	-3.62608	-0.665871	-0.396752	-0.896499	-1.63487	-4.63221	0.639881	-0.305612	0.379031	-0.223531	0.102794	0.432073	0.456385	0.74563	0.27052	0.554249
SCO0206	-0.803762	-0.814168	-1.41091	-1.41736	-0.952634	-0.711153	0.0782306	-1.22385	-1.14047	-1.48476	-0.0336964	-0.986221	-0.738248	-1.0716	-0.77641	0.23644	-0.29581	-0.626608	-0.487035	-1.75383	0.5372	-0.0807985	0.246198	-0.347676	-0.0850499	0.215895	-0.0194839	0.505239	0.130927	0.443163
SCO0207	-0.35065	0.133631	-1.06263	-0.885344	-2.97371	-0.0419623	0.431927	-0.46928	-0.480342	-2.92397	0.452437	-0.0621692	-0.65593	-0.437104	-0.745315	0.481498	-2.29496	-0.654966	0.0221036	-0.791564	0.495342	0.113335	0.391238	0.128753	0.384813	0.473426	0.530421	0.70779	0.488541	0.318273
SCO0208	1.11816	-0.419154	-0.450043	-0.472741	0.448206	2.26006	0.918855	0.741496	1.74921	1.27885	1.47628	-0.496447	-0.198373	-0.269627	0.891678	2.45803	1.7127	1.38847	1.83072	1.37042	0.314534	0.0591545	0.235512	0.219968	0.134482	0.506613	0.130487	0.228431	0.0548475	-0.134568
SCO0209	2.33092	1.5908	1.85811	0.39164	1.17672	3.68234	2.07747	1.8428	2.58079	1.81504	1.83971	1.44459	0.848589	1.43544	2.82081	3.89194	3.38167	2.87035	3.92555	3.14276	0.521889	0.539915	0.454267	1.60326	1.14355	0.998167	0.36377	0.373223	0.726747	1.20078
SCO0210	1.25468	0.140539	0.162928	1.20936	1.14646	2.07565	1.31909	0.734857	2.00438	1.5421	1.05259	-0.0039516	-0.280735	0.309992	1.30979	2.28666	1.5806	1.20928	1.73388	1.2613	0.16507	0.338358	0.519127	0.542073	0.428443	0.570049	0.283679	0.536991	0.285334	0.126043
SCO0211	-0.816561	-0.849387	-3.20539	-0.181016	0.599966	-0.64929	0.469777	-1.8028	0.504799	0.773756	-0.787618	-0.935573	-1.29485	-0.291473	0.391533	-0.115947	0.188803	-1.01909	0.209769	0.178402	0.266548	-0.0938877	0.0976392	-0.0756004	0.0338243	0.227853	0.0118084	0.190267	-0.0856749	-0.214533
SCO0212	2.57608	0.282266	0.434052	0.794372	1.80722	3.17177	1.32907	1.02503	3.63022	2.66364	2.51247	0.0609703	0.194755	-0.428672	1.31699	2.7241	3.10204	2.57771	2.70158	2.06949	0.238905	0.0694357	0.0932979	0.428237	0.237504	0.31525	-0.402184	0.104117	0.0202694	0.642253
SCO0213	2.45718	0.673457	0.984652	-0.514033	0.172833	3.39157	1.19592	1.37953	1.445	0.986513	2.7611	0.457146	1.13779	-0.360125	0.221486	3.25027	1.98604	2.35984	1.98664	1.11183	0.710862	0.222471	0.469111	0.409482	0.480811	0.776055	0.409086	0.695598	0.46014	0.619696
SCO0214	2.22463	1.02976	1.63112	-0.368709	0.0475713	2.00793	1.17184	1.30264	1.25328	0.349996	0.966358	0.78913	0.851857	-0.449594	0.295142	1.46275	1.89287	1.764	1.24986	0.741414	0.304894	1.21108	0.936373	0.0237951	-0.156979	0.325279	0.102103	0.150451	-0.345771	-0.766589
SCO0215	1.38939	0.945827	0.916504	0.0979013	-0.0363756	2.07982	0.996727	0.776842	1.01453	0.452945	1.78367	0.794196	1.00346	0.118505	0.110079	2.4708	1.52356	1.75684	1.2091	0.816632	0.293827	0.20047	0.303719	0.297417	0.305644	0.115447	0.361302	0.445244	0.456128	0.465236
SCO0216	3.07612	1.03593	0.869004	0.428544	0.666375	3.52371	1.48419	1.51021	1.96713	1.46883	3.42263	0.818867	1.41121	0.726504	1.16296	3.52318	2.72091	2.56138	2.18166	1.84947	0.510766	0.458748	0.608446	0.56668	0.509119	0.59812	0.330688	0.59081	0.30423	0.48409
SCO0217	2.24478	0.352953	0.246444	0.245886	0.424799	2.89686	0.656351	0.581796	1.71642	0.768144	2.79143	0.186305	0.633678	0.646734	0.963201	2.9535	1.42994	1.5947	1.89145	1.27296	0.525758	0.0495228	0.363968	0.402529	0.375375	0.388042	0.332602	0.571913	0.248138	0.546386
SCO0218	1.70723	1.02469	0.0776954	-0.0453374	-0.0443649	2.36807	0.45092	-0.16688	0.705278	0.107072	2.40922	0.887869	0.528901	0.291452	0.182101	2.78704	0.934389	1.20391	1.11192	0.408921	0.292179	-0.120753	0.0858711	0.113797	0.248062	0.140603	0.273307	0.370459	0.350729	0.183998
SCO0219	1.66794	0.362585	-0.499995	0.0208657	0.296416	2.86505	0.362026	-0.312253	1.12222	0.316586	2.19354	0.252142	-0.214121	0.817119	1.03727	2.88604	0.5516	0.690366	1.86299	0.868386	0.532534	-0.0430874	0.250985	0.510141	0.564211	0.509061	0.451523	0.585872	0.305029	0.262542
SCO0220	-0.294901	-0.923101	-2.11569	0.461924	0.89244	0.173358	-0.342258	-1.61419	0.421455	0.757425	0.0191841	-1.28999	-2.31914	-0.25007	0.196957	-0.140186	-0.582203	-1.09205	-0.232593	-0.733602	0.156011	-0.299645	-0.160336	0.0183329	-0.181518	-0.277728	-0.459641	-0.0714788	-0.704758	-0.968076
SCO0221	-1.66314	-0.98415	-5.0645	-0.779533	-0.682403	-1.89124	0.419678	-1.26519	-0.810522	-0.506726	-1.67591	-1.21736	-3.13454	-2.53068	-1.91924	-1.49741	-0.299675	-6.02682	-4.0094	-7.65454	0.37411	0.295583	0.383545	-0.316415	-0.250904	0.127133	0.106346	0.186125	-0.361107	-0.613294
SCO0222	0.747043	-0.61322	0.431966	0.342797	0.721107	1.04894	0.124299	0.811953	0.568605	0.97907	0.460271	-0.726753	0.410603	1.00239	1.49702	1.00602	-0.314463	0.47816	1.02651	1.24158	0.213762	-0.321288	-0.182301	0.566013	0.303225	-0.0949105	-0.58578	-0.297377	-0.147133	-0.00175907
SCO0223	0.427907	-0.909282	-0.736931	-0.271936	-0.249291	0.451434	-0.670752	-0.649597	-0.520862	-0.229564	-0.0503925	-1.08491	-0.833741	-0.833618	-0.445383	-0.229466	-0.208416	-0.263649	-0.504916	-0.321896	0.926466	-0.453302	0.0484558	0.290382	0.445065	0.319807	-0.418609	0.316441	0.0646162	0.237607
SCO0224	2.78589	2.0185	2.35042	1.94237	1.38709	2.81907	3.28595	2.59835	1.09445	0.813946	2.19723	1.5371	1.87198	1.54594	1.0828	2.71111	3.24928	2.85024	0.904117	0.454436	1.68928	1.27101	1.54973	0.495865	1.11925	1.73618	1.34472	1.33312	0.753764	0.528174
SCO0225	-0.646809	-1.35894	-1.72326	0.0132599	-0.250248	-0.514113	-0.409689	-1.19076	-0.905684	0.741606	-0.947226	-1.16109	-1.72692	-0.635325	-1.0712	-1.03811	-0.884528	-1.20295	-1.82088	-0.577637	0.389116	-0.509685	-0.306164	-0.190049	-0.205471	0.00908868	-0.459995	-0.187916	-0.342768	-0.165369
SCO0226	-0.138278	-0.164425	-0.365142	1.37313	1.40554	0.544242	1.05494	0.202682	0.712313	2.24957	-0.350103	-0.0586059	-0.749139	0.829936	0.725918	0.329353	0.642513	0.401333	-0.208178	0.870302	0.400862	0.169244	0.405225	0.18762	0.138417	0.166232	0.244549	0.378458	-0.0164385	-0.153915
SCO0227	0.0529307	1.28283	0.207454	2.10618	2.44312	0.577262	2.97091	0.185828	1.6708	2.95257	-0.32773	1.18306	-0.0437015	0.975534	0.996132	0.479925	1.70763	-0.0334126	0.69809	1.06616	0.914901	0.368726	0.801938	0.617476	0.805104	0.670925	0.437804	0.721174	0.584287	0.363361
SCO0228	-0.0705172	-1.24481	0.0867921	-0.0519175	0.580172	-0.496691	-0.227179	-0.591334	1.93245	0.676436	0.504247	-1.20157	0.409779	0.38056	1.26037	-0.582082	-0.104242	0.458535	2.71887	1.84619	0.00178089	-0.191124	-0.233044	-0.344277	-0.41644	0.102727	-0.495268	-0.219515	-0.48531	-0.901965
SCO0229	-0.256205	-0.90949	-0.98634	-0.522822	-0.47052	0.56414	0.137811	0.565252	-0.200179	0.130402	-0.108639	-1.15952	-0.814635	0.0703789	0.188182	0.529516	-0.267856	0.025493	0.392173	0.513608	0.387588	-0.167964	0.0198524	-0.168877	0.0644323	0.538111	-0.0906329	0.132488	-0.0557446	-0.0725658
SCO0230	-1.14333	-1.44627	-2.55101	-2.30548	-1.578	-0.783987	0.523594	-0.560438	-0.818274	-0.701987	-1.07717	-2.26391	-2.58068	-1.61934	-1.1131	-0.980666	0.0872287	-0.680493	-0.693463	-0.514332	0.431786	-0.194771	-0.0125955	-0.711597	-0.421833	0.310372	-0.0814879	0.212373	-0.41641	-0.577133
SCO0231	-0.0106242	-0.302173	-1.02322	2.62689	1.91591	0.993006	-0.0793209	0.985843	5.45641	5.09449	-0.224971	-1.07176	-1.02104	2.7312	2.08632	1.32734	0.904237	1.02139	5.72227	5.61442	1.16299	0.714171	0.640304	1.93653	1.43552	2.56254	-0.0836316	0.186091	3.45103	3.21878
SCO0232	-0.998921	-0.0983058	-0.604104	0.0172808	-0.332459	-1.16225	0.188981	-1.15759	-0.0782151	0.268695	-1.15186	-0.580782	-1.00892	-0.940307	-0.897493	-0.789484	-0.0691349	-0.563973	-0.429437	-0.413866	0.179056	0.0428426	0.2428	-0.367099	-0.0969838	0.203625	0.292571	0.45506	-0.125991	-0.289658
SCO0233	-1.37285	-0.221195	-1.26565	-1.15385	-1.29178	-1.23962	-0.164517	-1.59516	-0.777676	-0.0111001	-1.72963	-0.234552	-1.44924	-1.33079	-1.71001	-1.52213	-0.159938	-0.708065	-1.00354	-1.0864	0.474488	-0.442551	0.00641724	-0.353094	-0.0757144	0.221373	-0.121587	0.145803	0.0036627	0.0923676
SCO0234	-2.3898	-1.47291	-5.05799	-7.00621	-3.60559	-2.49064	-1.05549	-2.06559	-5.28962	-2.47034	-1.99249	-2.23159	-2.12022	-3.86606	-4.04385	-2.31038	-3.92385	-2.12249	-6.69758	-7.88514	-0.13948	-0.567148	-0.409673	-0.712828	-0.396461	-0.309564	-0.581142	-0.221454	-0.347624	-0.121849
SCO0235	-1.37934	0.0322141	-1.87018	-1.64684	-0.251016	-0.963486	0.431324	-1.31373	-0.489996	-1.09557	-1.60537	-0.645178	-1.62813	-1.39791	-1.27354	-1.25219	0.247366	-0.929661	-1.6636	-2.38333	1.10897	-0.0792123	0.514807	0.0991766	0.338457	0.631998	0.103106	0.591733	0.386933	0.881719
SCO0236	-0.94309	0.595679	-0.624984	-3.07302	-1.60002	-0.874144	0.160167	-0.621226	-1.58395	-1.41841	-0.822512	0.13396	-0.26385	-1.59295	-1.84657	-0.604576	-0.263396	-0.595471	-1.36681	-2.81587	0.81054	-0.389323	0.302485	-0.270565	0.0939291	0.395153	0.011617	0.560224	0.185967	0.405358
SCO0237	-1.32763	1.13138	-1.06847	-3.54357	-2.97458	-1.6253	0.675639	-1.34641	-3.29593	-2.40123	-0.936608	0.806046	-0.366669	-1.57079	-2.49202	-1.06059	0.0296624	-1.34983	-1.75211	-5.74743	0.937522	-0.227805	0.465928	-0.0996071	0.300486	0.475916	0.39893	0.769002	0.452797	0.936168
SCO0238	-2.29049	-1.41495	-4.4813	-1.47973	-2.28151	-1.87457	-0.515875	-3.27021	-2.52059	-1.58416	-2.72088	-1.59309	-3.31391	-2.18278	-2.67805	-2.25559	-1.00972	-2.30409	-4.00827	-5.95362	-0.0151955	-0.489462	-0.297825	-0.786576	-0.620553	-0.284122	-0.495955	-0.163344	-0.678413	-0.526812
SCO0239	-2.0267	-1.0189	-5.28206	-1.82308	-1.35943	-2.15126	-0.149369	-2.98974	-1.35152	-0.253511	-2.21724	-1.36708	-3.61664	-2.66245	-2.36743	-2.12551	-0.75816	-2.96489	-2.30062	-3.25706	0.631369	-0.355187	0.108978	-0.291458	-0.0253287	0.243047	-0.371663	0.191097	-0.0353706	0.252534
SCO0240	-0.568269	0.588336	-0.0711595	0.023342	0.0198149	-0.45571	0.475847	-0.286279	-0.359609	0.0508957	-0.257769	0.55654	0.0777745	0.0831973	-0.404069	-0.18098	0.203859	-0.36563	-0.079974	-0.355838	0.376518	0.0351486	0.308937	0.180015	0.329929	0.156123	0.38737	0.465222	0.314224	0.263718
SCO0241	-1.81677	-0.767599	-1.65351	-2.70954	-2.01876	-1.40043	-0.364613	-0.775857	-1.20333	-0.820999	-1.802	-1.43514	-1.72398	-2.50924	-1.79952	-1.23105	-0.7035	-0.7601	-1.74429	-0.614693	0.667914	-0.358629	0.156312	-0.462965	-0.130729	0.437417	0.0244166	0.451891	0.00668672	0.409235
SCO0242	1.49834	1.01941	2.01838	1.61628	2.3593	1.76503	2.01636	2.3342	2.15338	2.70242	0.570392	0.78343	1.54721	1.0309	2.04285	1.22629	2.6077	2.15993	1.38957	2.20681	1.29095	0.85471	0.716915	0.556542	0.151897	0.771676	0.465303	0.446286	0.0407101	-0.12884
SCO0243	1.69425	1.31879	2.41608	1.8278	2.7048	2.21622	2.32023	2.4359	2.52108	2.97292	0.614644	1.03128	1.2624	1.43968	2.26393	1.42361	2.98916	2.90345	1.90155	2.38488	1.36492	0.976056	0.998443	0.94409	0.537535	0.749415	0.737254	0.874605	0.498356	0.647167
SCO0244	-0.194492	-0.971033	-0.722597	-1.33105	-0.0920113	0.298422	0.0135697	-0.440823	-0.538421	-0.109034	-1.20649	-1.37141	-1.71538	-1.71847	-0.417942	-0.548132	-0.0700904	-0.107048	-0.823882	-1.34256	0.552248	-0.100564	0.0750824	-0.207289	-0.253963	0.475713	-0.101713	0.0650255	-0.410508	-0.309992
SCO0245	0.971486	0.634325	0.937892	-0.69628	0.016694	0.331514	0.528682	0.130781	-0.0529174	-0.202307	0.782658	0.376714	0.623362	-0.338463	0.319605	0.294667	0.424042	0.462917	0.191817	-0.0276092	0.548616	0.210088	0.620521	0.204612	0.28145	0.508499	0.376911	0.657387	0.37416	0.397142
SCO0246	1.63106	0.922585	1.31789	0.721631	1.22132	0.707407	1.47914	0.768315	0.992943	1.12923	1.06221	0.894102	0.811904	0.419003	0.991611	0.446712	1.34997	1.06548	0.480634	0.537389	0.444298	0.548926	0.6035	0.260156	0.0472551	0.214313	0.388505	0.560713	-0.0543973	-0.0461174
SCO0247	4.45238	3.09699	3.80718	2.3468	2.83615	4.03054	4.52374	3.98475	3.16439	3.11652	3.76822	2.85748	3.29466	2.53272	3.06068	3.59811	4.71114	3.8095	2.81131	3.23358	1.78865	1.81585	1.97128	1.75914	1.34524	2.43505	1.44357	1.36726	0.924972	0.771737
SCO0248	-1.09394	-0.663296	-6.16934	-5.253	-2.17527	-1.34616	1.0086	-7.28459	-1.17382	-1.58428	-1.36427	-1.19102	-3.92757	-4.18071	-3.73314	-1.27425	-0.179394	-7.753	-6.27524	-6.84174	0.504624	0.283814	0.487817	-0.515744	-0.221737	0.467345	0.566819	0.651604	-0.0526232	-0.0463575
SCO0249	-1.59169	-0.984837	-2.01871	-3.51818	-2.69605	-1.32255	0.855971	-0.968531	-3.01981	-3.88359	-1.37013	-1.16985	-1.68005	-2.15185	-1.32105	-1.13257	0.0609202	-2.36279	-2.12862	-5.41535	0.220263	0.0136161	0.133041	-0.529663	-0.21617	0.34868	0.203341	0.266554	-0.215238	-0.451964
SCO0250	-0.100037	-0.143999	-0.280972	0.0878438	-0.0118712	-0.0476177	0.749055	-0.0395212	-0.034004	-0.2237	-0.657957	-0.283226	-0.592163	-0.276191	-0.13077	-0.417275	0.192133	-0.266136	-0.254209	-0.329775	0.42789	0.25558	0.284129	-0.113701	-0.0192243	0.398226	0.366426	0.386278	-0.0983019	-0.308751
SCO0251	-1.71735	0.0660853	-0.772833	-0.688808	-0.751537	-1.99967	-0.473128	-3.73401	-0.636774	-1.01991	-1.43996	-0.156679	-0.216312	-0.0479153	-0.617688	-1.81874	-0.714524	-1.21552	-0.307227	-0.607186	-0.192622	-0.212355	-0.133033	-0.383064	-0.278656	-0.235848	0.212282	0.135705	-0.137226	-0.47688
SCO0252	-1.35127	-1.23159	-2.08763	-2.82798	-2.75053	-1.17809	0.0721841	-2.20131	-2.96263	-2.20741	-1.18237	-1.60192	-1.67652	-1.51153	-1.40446	-1.12249	-0.492589	-1.9894	-1.81399	-3.53321	0.271963	-0.327319	-0.012637	-0.498488	-0.199012	0.160175	0.00377623	0.22423	-0.19745	-0.108123
SCO0253	-0.0515517	-0.146208	-0.00713403	0.255838	0.218118	-0.0945855	0.51996	0.0386472	0.206332	0.0252257	-0.19088	-0.219233	-0.279473	0.287086	0.161006	-0.234124	0.110367	-0.388082	0.271869	0.0547617	0.139283	0.00631765	0.0848396	-0.0184121	0.0882941	0.261332	0.0771298	0.245596	0.0402637	-0.121592
SCO0254	0.436457	-0.417471	-0.498563	-0.53971	-0.295708	0.595675	0.0496366	-0.137406	-0.667115	-0.364099	0.486478	-0.535047	-0.212197	-0.451173	-0.299106	0.591733	-0.318591	-0.517618	-0.47323	-0.866267	0.346351	-0.0972137	0.069599	-0.368689	-0.0471735	0.364909	0.0298667	0.130346	-0.0315293	-0.264147
SCO0255	-0.160988	0.126727	-0.968108	-0.67535	0.276149	-0.036578	1.34178	0.485216	0.614427	0.589815	-0.209885	0.153623	0.00918505	-0.267428	-0.0353485	-0.0746954	0.89173	0.398602	0.354459	0.452764	0.497612	0.199113	0.293437	0.0256695	0.0875177	0.547084	0.346097	0.372132	0.0924634	-0.0176831
SCO0256	0.951172	-0.126106	-0.165651	0.0159385	1.52068	-0.799863	0.270355	-0.0606472	-0.19402	0.904832	1.37433	-0.142843	0.19668	0.885876	3.02736	-0.55498	-0.333626	-1.15792	0.528984	1.41546	0.687542	0.00384871	0.518585	0.918223	0.600151	0.467151	0.438954	0.662748	0.278512	0.399549
SCO0257	0.454371	-0.69274	-0.877812	-0.753931	0.978693	-1.67722	-0.61033	-1.19003	-0.988648	0.209015	1.15295	-1.20067	-0.379668	0.486874	2.05065	-1.50665	-1.16106	-1.601	0.243196	1.15548	0.839313	-0.551464	0.201748	0.648121	0.492432	0.313026	-0.204342	0.360874	0.240567	0.751517
SCO0258	0.328285	-0.45674	-0.852936	-0.185426	0.552772	-1.1068	-0.333188	-1.18271	-0.161908	0.376965	0.464078	-0.710647	-0.257345	0.347749	1.28142	-1.1402	-0.641326	-1.37311	0.373598	0.950611	0.0910138	-0.263296	-0.142007	0.124102	0.101047	0.152594	-0.118494	-0.0193717	0.0275281	0.0146043
SCO0259	0.22349	-0.364731	-0.164732	0.234399	0.713217	-0.520367	0.541511	-0.120349	0.755543	1.02874	0.413208	-0.725094	-0.19103	0.796686	1.45893	-0.57167	0.391726	-0.368446	1.25306	1.64121	0.220835	0.0129419	0.217167	0.385738	0.304374	0.229006	0.154298	0.354254	0.0434498	-0.157646
SCO0260	0.71204	0.185593	-2.52543	1.56806	2.01169	1.0886	1.18302	1.10592	1.40328	2.26002	-0.0817807	0.0698931	0.0893377	0.863014	1.61936	0.889697	0.627672	1.08595	1.00792	-2.14819	0.684965	0.370666	0.824494	0.460642	0.466667	0.787143	0.210736	0.552329	0.305091	0.479605
SCO0261	-1.80811	-0.491001	-1.97812	-1.10257	-1.27287	-1.66531	-0.109848	-1.89838	-1.89733	-3.2223	-1.73341	-0.61447	-1.61786	-1.94659	-2.07827	-1.60216	-0.584972	-1.49037	-1.8947	-3.4852	0.666514	-0.254472	0.272419	-0.206774	0.0938779	0.270544	0.153339	0.416207	0.198928	0.258233
SCO0262	-0.898717	0.167195	-0.396982	-0.313762	-2.03425	-0.442119	0.519824	-0.00375842	-1.70145	0.0726343	-1.11546	-0.095738	-0.620077	-0.0276719	-0.869772	-0.582937	0.260193	0.204605	-1.46734	0.463115	0.35216	-0.0664789	0.292256	-0.0142098	0.0428667	0.442936	0.272276	0.515018	0.21697	0.592935
SCO0263	-1.38104	-0.183729	-2.5471	-3.34046	-2.44792	-1.06355	0.370686	-1.10368	-2.00968	-1.57605	-1.1648	-0.474697	-1.77289	-2.43078	-1.81501	-0.884554	-0.11317	-1.36472	-0.888355	-1.07548	0.575833	-0.189773	0.324429	-0.139053	0.149765	0.446535	0.253364	0.603202	0.205284	0.374841
SCO0264	-0.176445	-0.464435	0.191513	0.180885	0.281508	0.138477	-0.0449726	0.257343	0.505768	0.732356	-0.692504	-0.773431	-0.077263	0.132403	0.0893465	-0.197707	0.0884475	0.560887	0.236639	0.553848	0.95159	-0.0426826	0.312676	0.181113	0.284569	0.620888	-0.0269459	0.506357	0.42106	0.928827
SCO0265	0.397373	1.29391	0.552576	1.97885	2.00031	1.02492	2.83285	1.09564	1.95379	2.34396	0.240531	1.31132	0.437298	0.985251	1.17936	0.91355	2.3637	0.739944	0.896632	1.07904	1.04159	0.539772	0.911061	0.433898	0.530602	0.762881	0.479165	0.573165	0.473082	3.04006e-05
SCO0266	-1.23909	1.24122	-0.807597	-2.94188	-2.5024	-2.04633	0.905953	-1.41645	-2.51572	-1.6887	-1.06924	0.773691	-0.335571	-3.42043	-2.51048	-1.18952	0.436245	-0.715337	-2.39538	-3.13537	0.739154	-0.13251	0.616237	0.111893	0.439561	0.453968	0.419703	0.900783	0.630737	0.719342
SCO0267	-1.23668	-0.318739	-1.14754	-1.27722	-1.03829	-1.00667	0.0913469	-0.903767	-0.787652	-1.12111	-1.04553	-0.685861	-1.28541	-1.05293	-1.00394	-1.0548	-0.525488	-1.27685	-0.961797	-0.575665	0.655131	-0.223747	0.249348	-0.228981	0.131513	0.566799	0.250098	0.539701	0.248223	0.314476
SCO0268	4.47152	2.82922	4.18756	4.45801	4.70276	5.34822	5.29777	4.47499	5.65417	5.3552	2.38706	2.17227	2.52382	4.58561	4.80518	4.14917	4.98714	4.85281	5.65472	5.6305	1.18034	1.22701	1.18325	3.05604	2.75023	2.00548	0.855924	1.00837	2.63511	2.97817
SCO0269	1.0263	0.0265055	-0.131815	1.08161	1.06544	0.410734	1.17828	0.502326	1.67626	1.21387	0.27999	-0.168933	-0.710579	0.803578	1.00847	0.130661	0.889469	0.427079	0.982988	0.846617	0.196442	0.35281	0.377938	0.142879	0.182996	0.398359	0.387024	0.478457	0.0734609	-0.230551
SCO0270	-0.199836	-0.392186	-1.46034	-0.24744	-0.100173	-0.217128	0.500533	-0.238654	0.827519	-0.164002	-0.735196	-1.01345	-1.02043	-0.236306	-0.0417742	-0.484576	-0.0257715	-0.517149	0.292685	-0.226895	0.25603	0.0920092	0.207197	-0.231986	-0.0735358	0.4662	0.387079	0.490736	-0.0559513	-0.139488
SCO0271	-2.08177	0.510866	-2.0152	-4.3596	-4.18376	-1.72421	0.158736	-1.76731	-2.84586	-1.50812	-1.98711	-0.297583	-1.38859	-4.5353	-4.26064	-1.72564	-0.36396	-2.8073	-2.82683	-4.90626	0.897781	-0.192286	0.372589	-0.069031	0.267055	0.389603	0.196438	0.538074	0.286814	0.588929
SCO0272	-2.13158	0.668062	-1.84209	-1.5144	-2.89651	-1.57687	0.631837	-2.09288	-1.48228	-0.369793	-1.95684	0.358947	-1.5508	-2.46523	-3.19535	-1.66106	-0.128053	-1.72392	-1.78281	-3.047	0.912814	-0.201542	0.572792	0.0972258	0.442017	0.35248	0.383879	0.764237	0.566526	0.972205
SCO0273	-2.19155	-0.847858	-3.20534	-5.44117	-2.62065	-1.48036	-0.183131	-2.09419	-3.43477	-2.46085	-2.01336	-1.70728	-2.21875	-4.35853	-3.54469	-1.36956	-0.929871	-3.00345	-2.15359	-5.72267	0.207022	-0.363235	0.0225194	-0.671292	-0.27507	0.158921	-0.102063	0.265502	-0.259816	-0.199224
SCO0274	-1.40596	-0.639043	-2.18046	-0.887544	-1.51213	-0.786078	0.343191	-1.80635	-0.875327	-1.04393	-1.04691	-0.796772	-1.59382	-1.65988	-1.40517	-0.765621	-0.304647	-2.9677	-1.32364	-3.0763	0.270862	-0.0733591	0.156062	-0.132568	0.0979814	0.333354	0.151235	0.376415	0.160833	0.0488859
SCO0275	0.00157822	0.679701	0.0301815	0.0820653	0.230183	0.356214	1.65801	0.581544	0.712599	0.62186	0.0288043	0.438987	0.150144	0.143664	0.2902	0.351868	1.07652	0.304645	0.522404	0.357936	0.670086	0.332306	0.648769	0.26906	0.390995	0.729333	0.680996	0.772089	0.394658	0.221505
SCO0276	-1.01901	-0.40238	-1.25813	-3.42031	-1.31698	-0.163213	-0.12551	0.0496223	-0.592735	-0.949048	-0.619459	-0.581969	-0.823226	-0.975336	-0.776422	-0.0194808	-0.644603	-0.549394	-0.218224	-0.533664	0.358815	-0.243596	0.106547	-0.245703	-0.00644093	0.466263	0.132494	0.386477	0.141177	0.112114
SCO0277	0.621074	-0.119262	1.2183	0.760081	0.78377	0.708923	0.295194	1.14534	0.195842	0.263369	0.82987	-0.0933914	1.19329	1.11097	0.954693	0.829047	0.440458	0.923536	0.538968	0.613556	0.72094	0.244057	0.429016	0.758613	0.689164	0.38697	0.112637	0.375115	0.48414	0.547739
SCO0278	-0.468732	-1.25016	-1.53488	-0.379834	-0.87274	-0.74518	0.159402	-1.53368	-1.65645	-0.527244	-0.449722	-1.65385	-1.52404	-0.297817	-0.836177	-0.963566	-0.532195	-1.64887	-1.79266	-1.01627	0.15539	-0.263894	0.0706916	-0.257833	-0.0937273	-0.0263579	-0.211347	0.2317	-0.141132	0.209262
SCO0279	-0.710889	0.419063	-2.6532	-1.599	-1.82673	-1.06269	0.621963	-2.05707	-1.6494	-0.961908	-0.317622	-0.685001	-1.40327	-2.23581	-2.53168	-0.773203	-1.06019	-1.87768	-2.56326	-3.26238	0.518462	-0.126495	0.368288	-0.240046	0.0144506	0.150774	0.311104	0.592372	0.210922	0.545022
SCO0280	-1.02399	-0.02673	-0.336606	-2.5121	-0.906219	-0.901966	0.197834	-0.590504	-1.41672	-2.34105	-0.849338	-0.398922	-0.122941	-0.899199	-0.961284	-0.875075	-0.301131	-0.687605	-1.08526	-2.85621	-0.206766	-0.194403	-0.139942	-0.538482	-0.324698	-0.116322	0.0282654	0.0910981	-0.269646	-0.368194
SCO0281	-0.259054	0.517006	-0.154027	-4.64727	-4.09805	-0.588946	0.209885	-0.60307	-3.79459	-1.36667	0.147896	0.114488	0.27657	-3.15549	-3.16099	0.0967346	-0.443365	-0.153181	-3.12859	-3.84758	0.489039	-0.163087	0.175838	-0.101958	0.210426	0.2514	0.241495	0.440243	0.35474	0.453667
SCO0282	0.719912	0.4708	0.767955	1.05348	0.987315	0.899838	1.42583	0.929821	1.09983	1.19537	0.778352	0.48541	0.718804	0.979187	1.14468	0.939401	0.920576	0.500852	0.995135	1.02009	0.517513	0.35904	0.501791	0.255816	0.426533	0.518803	0.448484	0.526349	0.273421	-0.123244
SCO0283	-0.88419	-0.195963	-1.36692	0.383705	0.585123	-0.728288	1.27076	-0.646212	0.380433	2.1196	-1.17694	-0.183199	-1.32297	-0.26735	-0.521524	-0.427909	0.459755	-0.6503	-0.249577	-0.202737	0.590065	-0.0884541	0.343044	-0.0894221	0.13293	0.521426	0.0038608	0.378768	0.164881	0.0351882
SCO0284	-1.39987	-0.524326	-1.70667	-2.90939	-2.84367	-1.38021	0.456198	-1.38227	-1.52749	-3.53107	-1.29909	-0.83018	-1.28304	-1.72418	-1.26452	-1.20623	-0.423615	-2.12822	-1.43169	-3.2817	0.140683	-0.121287	0.0944806	-0.445185	-0.174493	0.138866	0.0716321	0.258836	-0.221956	-0.34868
SCO0285	-1.06318	-0.401002	-1.10031	-0.504767	-0.106635	-0.90986	0.336047	-0.895133	-0.16783	0.190805	-1.18874	-0.504527	-1.06015	-0.833244	-0.396421	-1.07694	0.0405221	-0.54571	-0.71097	-1.24739	0.0755828	-0.0387856	0.0875781	-0.217049	-0.0751624	0.134575	0.00662497	0.229791	-0.039891	-0.284823
SCO0286	0.767009	-0.10121	-0.00934788	-0.761775	-1.06326	0.534451	0.133673	0.484094	-1.04817	-0.852237	0.799632	-0.361478	0.266008	0.267087	0.193384	0.69178	-0.263141	0.16364	0.213143	-0.132377	0.503256	0.0115471	0.189349	0.313241	0.385678	0.105029	0.161946	0.360619	0.343613	0.867548
SCO0287	-0.898738	-0.00453633	-2.22676	-0.705593	-0.864514	-1.07244	-0.0876966	-1.01343	-0.683885	0.0962409	-1.51352	-0.658448	-1.47155	-0.811278	-1.0237	-1.48246	-0.326546	-0.61233	-0.712634	-0.48385	0.637538	-0.154536	0.302185	-0.158333	-0.0354479	0.240922	0.118667	0.485623	0.0245516	0.487044
SCO0288	-0.648012	-0.662915	-0.201355	-0.196362	0.00178015	-0.515382	0.866692	-0.142072	-1.00957	-0.274319	-0.904959	-0.929507	-0.318623	-0.29817	0.356523	-0.899776	0.323	0.0872233	-0.699648	-3.50856	0.251843	0.310637	0.273759	-0.286427	-0.0276853	0.336678	0.216077	0.486407	-0.125418	-0.40585
SCO0289	-0.255443	-0.499031	-0.17425	-2.35519	-0.398801	0.000372635	0.212139	-0.20644	-1.51651	-0.954276	-0.783216	-0.707085	-0.584771	-1.14902	-0.523605	-0.181481	-0.0717155	-0.151687	-2.57416	-3.83766	0.460783	0.0390964	0.268211	-0.317269	-0.137626	0.297363	0.154505	0.31441	-0.11909	-0.0943024
SCO0290	-1.71823	-0.0722368	-2.7885	-2.86006	-1.2765	-1.62337	0.703267	-1.43613	-2.86568	-3.14234	-1.65665	-0.271521	-2.01431	-3.42869	-2.28181	-1.43476	-0.0384875	-1.60842	-2.5034	-2.43756	0.54027	-0.0528225	0.301036	-0.28524	0.0641143	0.475952	0.233818	0.537769	0.0795569	0.240984
SCO0291	-1.84412	0.505944	-2.30653	-2.1297	-0.735425	-1.62864	0.425209	-1.7736	-0.943453	-0.734057	-1.90398	0.0230917	-1.47066	-1.98232	-1.6214	-1.56314	-0.0862138	-1.40687	-2.45838	-3.95456	0.669711	-0.15314	0.367395	-0.232454	0.0444067	0.332356	0.375066	0.661051	0.113135	0.456692
SCO0292	-2.38296	0.104607	-2.06734	-5.33347	-2.59439	-2.24873	-0.474886	-2.35536	-4.11255	-2.344	-2.32357	-0.0109054	-2.02307	-5.4185	-5.94891	-2.52755	-1.0902	-1.88854	-3.95873	-8.83477	0.888912	-0.446001	0.251874	-0.181212	0.266546	0.36011	0.126249	0.539689	0.277285	0.578695
SCO0293	-1.12908	-0.27954	-2.09609	-3.81479	-1.87729	0.373548	0.350637	-1.65031	-2.86094	-2.24024	-0.845819	-0.601132	-1.57615	-3.07019	-1.95267	0.393836	-0.413982	-2.47808	-2.71445	-4.13572	0.276363	-0.166844	0.101052	-0.42422	-0.163769	0.320498	0.26304	0.323374	-0.130805	-0.0955109
SCO0294	-0.940527	-1.07442	-1.38122	-3.69258	-1.89513	-0.651993	-0.389168	-0.612514	-1.42215	-1.61944	-0.673842	-1.51216	-0.810692	-1.63986	-1.40024	-0.487776	-0.871988	-0.939877	-1.02336	-3.36606	0.0747396	-0.327726	-0.279638	-0.726309	-0.450636	-0.0278858	-0.0718139	-0.0355854	-0.434017	-0.591165
SCO0295	-0.752631	0.580761	-2.07214	-1.58713	-1.87301	-0.79182	0.414642	-0.858117	-1.5604	-1.29762	-0.37167	0.262506	-0.412809	-1.484	-1.74616	-0.635971	-0.379384	-0.496452	-0.407332	-1.47183	0.532479	-0.103475	0.437682	-0.0929815	0.177323	0.355739	0.448599	0.774392	0.345107	0.387734
SCO0296	-0.500537	0.209319	-0.0391218	-0.31237	-0.331666	0.114552	1.02697	0.724204	0.0380864	-0.0196602	-0.554352	-0.115244	0.0952906	-0.093965	0.15261	-0.173202	0.598744	0.336157	0.517637	0.628434	0.429135	0.0754814	0.440051	-0.140399	0.11936	0.634673	0.462195	0.727422	0.284327	0.309678
SCO0297	4.07895	1.02414	1.91634	2.01102	2.04278	3.72266	2.46462	2.6039	3.60477	2.83607	3.49479	0.803283	1.65118	2.72813	2.89488	3.55968	2.62502	2.87851	3.96948	3.75701	0.493469	0.503108	0.573236	1.01667	0.82341	1.22573	0.544318	0.600938	0.614177	0.520806
SCO0298	1.05928	1.39297	1.7446	0.933428	0.729489	2.038	2.24825	2.16029	1.60678	1.59686	0.242108	1.095	1.1663	0.696966	0.398157	1.522	2.62022	2.64068	1.29931	1.60528	1.1883	0.560238	0.841605	0.427139	0.530056	1.5251	0.754997	0.90256	0.763307	0.689901
SCO0299	-0.535179	-0.453886	-0.745674	-2.21368	-2.61831	-0.345424	-0.21461	0.102622	-0.775584	-1.2877	-0.0124835	-0.723799	-0.235215	-0.529679	-1.08701	-0.108713	-0.361125	-0.436579	-0.122407	-2.01836	0.322338	-0.142245	0.0553283	-0.308099	-0.0592128	0.372035	0.00695239	0.268899	0.0335029	0.12641
SCO0300	0.694891	-0.0861629	0.234779	-0.802642	-0.445302	1.05197	0.799097	0.890441	-0.510168	-0.325086	1.11135	-0.297358	0.635382	-0.17897	-0.00919738	1.3004	0.482501	0.477249	0.00554622	-0.0985484	0.394733	0.114922	0.278322	-0.0687111	0.159488	0.422945	0.188547	0.430771	0.185996	0.156836
SCO0301	-1.40114	-0.965772	-2.14196	-4.12099	-2.80323	-1.34754	-0.159679	-1.71269	-4.1184	-4.6685	-1.19532	-1.19518	-2.38367	-4.62429	-3.56657	-1.17073	-1.05763	-4.25066	-3.69909	-6.21057	0.260685	-0.235897	-0.0827212	-0.570114	-0.325501	0.116218	-0.0388034	0.0772518	-0.284961	-0.379725
SCO0302	0.317128	0.683228	0.738643	1.28694	1.20909	0.95202	1.51167	0.852199	0.840971	1.38684	-0.444657	0.651886	0.227227	0.236438	0.629236	0.479904	1.41235	0.754814	0.060377	0.28494	0.87251	0.822574	0.996582	0.168688	0.131545	0.779329	0.80718	0.795193	-0.0372006	-0.348626
SCO0303	-2.90169	-0.444988	-3.18321	-2.37654	-2.02708	-2.20967	0.619855	-2.65474	-2.48201	-1.23474	-3.119	-1.35578	-2.95734	-3.57628	-3.36659	-2.1569	-0.21357	-2.15446	-4.25374	-3.67146	-0.0151281	-0.136339	-0.0689779	-0.834279	-0.612908	0.133442	-0.0119346	0.0851767	-0.550039	-1.05812
SCO0304	-0.347557	-0.2915	-0.73956	-0.478183	-1.19395	-0.622706	0.198193	-0.878315	-0.769561	-0.0205845	-0.18002	-0.405361	-0.189502	-0.0205749	0.156938	-0.549897	-0.368933	-3.87179	-0.164903	0.300423	-0.0699756	0.0311289	-0.0654906	0.0377788	0.0169295	-0.130058	0.0565657	0.086497	-0.167553	-0.400999
SCO0305	0.893864	0.0598529	-0.0189764	-0.115886	0.260014	1.52153	1.39393	1.56955	1.53276	1.44929	0.918504	-0.195982	0.331892	-0.114702	0.259697	1.58198	1.66563	1.43927	1.36392	1.43561	0.673173	0.227894	0.4212	-0.067183	0.0406113	0.652255	0.394747	0.563855	0.13652	0.307679
SCO0306	-1.25432	0.583234	-0.940489	-0.513555	-0.512683	-0.947808	0.381114	-1.18915	-0.351143	-0.270284	-1.27618	0.361703	-0.588832	-0.353096	-0.419384	-1.05457	-0.15184	-1.44163	-0.0927218	-0.419806	0.470829	-0.167843	0.215572	0.036633	0.141464	0.167367	0.186352	0.444263	0.290023	0.583881
SCO0307	-0.226667	0.363976	-0.0653846	-0.824781	-0.427672	-0.0587293	0.653763	0.126257	-0.107199	-0.532061	0.0113375	-0.108371	0.0646225	-0.68282	-0.399017	-0.0778592	0.388853	-0.121439	-0.343926	-1.7483	0.373391	0.110331	0.334224	0.0769295	0.224453	0.262482	0.257251	0.613592	0.327941	0.435697
SCO0308	-0.118408	-0.410671	-0.135722	-0.950736	-0.660403	-0.428904	-0.157351	-0.265525	-0.650879	-1.13667	-0.314305	-0.556407	-0.221845	-0.740556	-0.398704	-0.698384	-0.314682	-0.608135	-0.640382	-1.68037	0.331183	-0.0643904	0.133359	-0.37322	-0.193833	0.191687	0.139991	0.302287	-0.181602	-0.100935
SCO0309	-1.37125	-0.46388	-2.43577	-2.68117	-2.56857	-2.1886	-0.276628	-2.60315	-3.29782	-5.13122	-0.983836	-0.619423	-1.17514	-1.14089	-1.95545	-1.7891	-1.28561	-4.47229	-2.23256	-3.10398	0.230306	-0.0458299	0.0651769	-0.44227	-0.144488	0.158124	0.330517	0.326249	-0.21364	-0.408357
SCO0310	-0.0628122	-1.16902	-0.799313	-0.461822	-0.430102	-0.186155	0.36951	-0.402161	-0.644916	-0.751625	0.0122842	-1.3925	-0.439342	-0.401929	-0.0615934	-0.00539621	-0.356956	-1.04127	-0.586019	-0.404291	0.0976218	-0.158845	-0.0787648	-0.262454	-0.179853	0.0778283	-0.22937	0.0707738	-0.40149	-0.674641
SCO0311	-1.57551	0.0710153	-2.04339	-2.63522	-1.42514	-1.20706	0.79574	-2.12621	-1.41212	-0.872545	-1.35114	-0.28418	-1.1818	-2.207	-2.00831	-1.08882	-0.0579286	-2.88076	-1.77825	-4.71536	0.340826	-0.176728	0.265976	-0.198744	0.0429471	0.217013	0.119032	0.405743	0.133382	0.098685
SCO0312	-2.18415	0.0867931	-2.81276	-4.45873	-2.44677	-2.19349	0.173003	-4.45881	-2.90994	-2.20234	-2.00158	-0.940913	-2.13949	-3.90795	-3.34266	-1.8435	-0.359136	-2.70695	-3.57041	-5.4297	0.627178	-0.334672	0.418783	-0.0846597	0.246464	0.283118	-0.0693114	0.571524	0.393107	0.774955
SCO0313	-1.69454	0.370677	-2.59868	-2.19065	-0.993249	-1.47044	0.12796	-3.00564	-2.28614	-0.482508	-1.38894	-0.295328	-1.34641	-2.46538	-1.54612	-1.52452	-0.602309	-1.65394	-2.13508	-1.25193	0.565839	-0.234343	0.151978	-0.215671	0.144814	0.298434	0.17713	0.445437	0.181775	0.124956
SCO0314	-1.69016	0.441198	-2.21198	-4.41669	-4.9078	-1.83129	0.525829	-1.9351	-4.43774	-4.81332	-1.42969	-0.0607824	-1.10894	-3.37698	-3.56579	-1.40809	-0.292754	-2.1383	-3.62364	-4.42762	0.769533	-0.111562	0.407712	-0.232728	0.171622	0.537226	0.385047	0.671567	0.173741	0.428037
SCO0315	-0.178243	-0.561975	-0.604673	0.211982	0.801507	-0.522466	0.299835	-0.332234	0.20767	-0.251901	-0.301374	-0.563021	-0.198643	0.417446	1.23898	-0.533563	-0.0356604	-1.23969	0.147458	-0.1058	0.630807	0.17252	0.415312	0.632549	0.286957	0.664078	0.197799	0.412063	0.0472321	-0.0478517
SCO0316	-0.279061	0.0530972	-0.888549	0.444809	0.701434	-0.368981	1.29488	-0.0320134	0.531574	0.64886	-0.129037	0.115713	-0.0382381	0.26769	0.535088	-0.0943955	0.625844	-0.229358	0.188653	0.0198794	0.280496	0.365226	0.403436	0.122822	0.237075	0.412865	0.372582	0.485111	0.251535	-0.131951
SCO0317	-0.562168	1.75897	-0.219853	-0.740045	-0.529105	-0.551586	1.1938	-0.354619	-1.54352	-0.446156	-0.290455	1.50663	0.21957	-0.556094	-0.475736	-0.18283	0.789743	0.00635852	-0.387968	-1.42711	0.706125	0.146465	0.564835	0.183474	0.35263	0.461223	0.82543	0.917995	0.483723	0.539273
SCO0318	-1.64437	0.265843	-0.690008	-2.01742	-0.993254	-1.17312	0.509921	-0.533618	-1.23419	-0.746465	-1.39008	0.0718239	-0.599103	-1.80078	-0.759749	-1.00553	-0.0971951	-0.876191	-0.936556	-2.21952	0.38348	-0.169345	0.137416	-0.237509	0.0511425	0.301734	0.215508	0.329563	0.119283	0.0928862
SCO0319	-1.30504	-0.445557	-2.16548	-5.16833	-2.67489	-1.61744	-0.361939	-2.67061	-2.86116	-2.16631	-0.840002	-0.697446	-1.97258	-2.66813	-2.78046	-1.03477	-0.805795	-2.19377	-3.41389	-7.12221	0.433452	-0.476557	-0.0101697	-0.365287	-0.0714281	0.049599	-0.0160862	0.161221	-0.0456326	0.353052
SCO0320	3.65557	1.32497	2.22965	1.38404	1.46967	3.53308	2.72108	3.3247	0.844181	1.07361	3.60101	1.38885	2.32464	1.73843	1.87767	4.63879	2.57148	2.47338	1.12236	1.02217	0.985801	0.974108	1.08366	0.487433	0.703528	1.18275	0.804519	0.772299	0.362318	-0.264123
SCO0321	1.80791	1.1119	0.605698	0.478196	0.418638	1.0367	1.31299	0.206472	0.0591309	-2.29345	2.01211	0.995858	0.63742	0.414001	0.332581	1.59146	1.25457	0.877353	0.137313	-0.389631	0.900518	0.37707	0.674854	0.202537	0.498274	0.806823	0.811916	0.794067	0.442656	0.411492
SCO0322	-0.463684	-0.230949	-0.0377647	0.137494	0.0105109	-0.340502	0.545494	-0.185301	-0.0872006	0.000686541	-0.377113	-0.363601	-0.0414441	0.318955	-0.0261263	-0.282232	0.120108	-0.201422	-0.242361	-0.979139	0.0256587	0.0816946	0.0214731	-0.137715	-0.0967553	0.103594	0.106547	0.118996	-0.148956	-0.419078
SCO0323	-2.30796	-0.669523	-4.12434	-1.99654	-1.4108	-1.48743	0.570937	-4.72973	-4.13691	-3.13856	-2.71186	-1.18136	-2.46489	-6.30607	-1.93755	-1.69774	-0.193095	-4.21195	-4.73373	-8.65236	0.669764	-0.0774389	0.390794	-0.20736	0.175167	0.620121	0.260393	0.59321	0.321601	0.265581
SCO0324	-0.655861	-0.320867	-1.36233	-1.07812	-0.170277	-0.133121	0.537357	-1.93571	-1.05427	-0.647584	-0.297941	-0.466904	-0.887854	-0.373899	-0.294874	0.054466	0.032919	-1.31607	-0.544114	-2.39969	0.298422	0.0517613	0.171488	-0.103507	0.0196684	0.324792	0.218086	0.314147	0.0381408	-0.0787502
SCO0325	-1.82268	-0.140651	-1.07694	-4.38187	-1.12467	-1.40169	0.699422	-1.87915	-1.48515	-0.326948	-1.72327	-0.639083	-1.75104	-1.72829	-1.41905	-1.33358	0.311589	-1.02071	-4.15816	-4.377	0.633027	-0.182133	0.248363	-0.144142	0.278528	0.557348	0.0657292	0.476896	0.319868	0.25639
SCO0326	-1.16651	-0.384279	-0.600514	-1.74274	-0.366805	-0.906328	0.531468	-0.242499	-0.451651	-0.241829	-1.10725	-0.861924	-1.20356	-1.78313	-0.542936	-0.942465	0.0864872	-0.692294	-1.55741	-1.36598	0.460305	0.160592	0.345825	-0.176102	0.00767647	0.496053	0.288357	0.461853	-0.0616669	-0.26203
SCO0328	-2.29838	-1.62519	-1.49753	-1.08965	-0.88763	-1.84336	-0.817562	-0.964382	-1.33645	-0.327918	-2.59633	-1.92184	-1.6119	-2.05836	-1.73259	-2.05735	-0.840388	-1.33394	-2.41181	-1.34159	0.10251	-0.278263	-0.289112	-0.6722	-0.5709	-0.209119	-0.576645	-0.418889	-0.583311	-0.492955
SCO0329	-0.894925	0.139451	-0.39803	-0.176542	-0.0878481	-0.715565	0.875806	-0.134104	0.156125	0.338152	-1.38661	-0.203813	-0.610273	-0.562967	-0.301518	-1.07229	0.481821	0.0752579	-0.367252	-0.0385951	0.466956	0.13772	0.258681	-0.193875	-0.00228288	0.326801	0.35949	0.398344	0.0521688	0.184471
SCO0330	-0.898071	1.42991	-0.34759	-1.03023	-0.895343	-0.810987	0.608912	-0.367616	-0.808085	-2.26045	-0.237257	1.12747	0.449128	-0.388995	-0.545613	-0.446129	-0.0211623	-0.588522	-0.210967	-0.611852	0.743427	-0.16183	0.414256	-0.0131428	0.306892	0.510841	0.618247	0.705047	0.424458	0.667441
SCO0331	-0.855018	0.372833	-1.5601	-3.78635	-3.96174	-0.635763	-0.101105	-0.624484	-3.80464	-3.84988	-0.431527	-0.0029759	-0.22601	-0.87907	-1.07581	-0.353198	-0.431715	-0.712243	-0.630316	-2.16065	0.495392	-0.225418	0.222342	-0.156955	0.161834	0.302995	0.102325	0.473565	0.277307	0.292552
SCO0332	-0.32105	0.568789	0.449732	-0.261711	-0.548365	-0.19521	0.236893	-0.0159321	-0.304639	-0.393388	-0.0371667	0.397272	0.505254	-0.122332	-0.351082	-0.0645901	0.0748552	0.0485088	-0.238741	-0.637415	0.37482	-0.0504169	0.265548	-0.105986	0.117125	0.355625	0.147798	0.476843	0.218755	0.217736
SCO0333	-1.49748	-0.666092	-2.12135	-1.4007	-0.955872	-1.53018	0.187135	-1.0759	-1.16375	-1.83473	-1.10093	-0.960626	-0.940706	-1.45189	-1.26195	-1.31305	-0.455974	-1.40694	-1.50352	-3.63927	0.497379	-0.116011	0.285724	-0.147279	0.174862	0.486899	0.133446	0.53729	0.218552	0.228769
SCO0334	-0.475454	0.137565	-2.7449	-3.27777	-3.54573	-0.588239	1.00493	-2.53554	-0.989764	-2.99522	-0.373824	-0.0333558	-2.4024	-3.33723	-3.61375	-0.542163	0.927892	-3.43194	-5.21899	-5.28674	0.433188	0.055972	0.308903	0.00862577	0.207012	0.383443	0.131103	0.33377	0.213882	0.306185
SCO0335	-0.657243	-0.356178	-2.15262	-1.80655	-0.455466	-0.836731	0.649696	-1.5812	-0.919868	-0.357628	-0.4466	-0.535455	-1.57466	-0.555773	-0.70247	-0.682556	0.150616	-2.35376	-0.751085	-1.34451	0.245647	0.122566	0.251333	-0.195583	0.0417395	0.318524	0.320589	0.398132	0.0325474	-0.247647
SCO0336	-0.923403	0.124308	-1.57598	-1.61921	-0.174118	-0.779752	0.570137	-0.519433	-0.0207703	-1.13705	-0.584989	-0.0357234	-0.503152	-1.33897	-0.389307	-0.542708	-0.0359952	-1.90406	-0.545213	-1.50701	0.369277	0.0794927	0.25575	-0.0989221	0.156652	0.526186	0.326325	0.456326	0.257145	-0.0750678
SCO0337	-0.123438	0.238618	0.404621	0.186593	0.174243	0.391318	1.18456	0.490989	0.484221	0.219652	-0.715324	0.0816508	0.0887368	-0.282722	-0.0999545	-0.146487	1.17758	0.911769	-0.173443	0.15382	0.683943	0.486844	0.599197	0.0479061	0.245986	0.866074	0.357359	0.589217	0.251617	0.0605803
SCO0338	-1.57688	0.521397	-0.821123	-0.905087	-0.988119	-1.09532	0.199068	-0.995883	-1.14744	-0.0719333	-1.71665	0.47375	-0.946257	-1.08881	-1.43299	-1.39738	-0.248359	-0.845722	-1.40678	-1.2087	0.782941	-0.320496	0.350165	-0.191491	0.0541791	0.326967	0.319751	0.682161	0.141501	0.0895045
SCO0339	-1.74455	-0.714881	-3.00274	-1.02197	-0.838171	-1.48501	0.53356	-1.62528	-1.21697	-0.0761411	-1.60108	-0.689225	-2.26393	-1.54805	-1.20144	-1.33505	-0.241096	-1.48521	-1.60527	-3.07835	0.0884489	-0.233201	-0.0365691	-0.310819	-0.102956	0.231688	-0.071588	0.0331723	-0.0185344	-0.419416
SCO0340	-0.121817	0.588417	-0.358771	-1.33066	-0.92577	-0.12788	0.57487	-0.386434	-1.39419	-0.942451	-0.819984	0.321812	-0.650831	-0.888997	-0.61763	-0.504609	0.0518561	-0.194515	-0.771983	-0.862202	0.912775	-0.0357063	0.675896	0.339058	0.558485	0.655226	0.617611	0.961889	0.665525	0.83256
SCO0341	-1.53759	0.0796915	-1.53273	-2.98741	-1.97966	-1.67775	0.127539	-2.13638	-2.30087	-1.40209	-1.21674	-0.316443	-1.04648	-1.8846	-2.16867	-1.33209	-0.444378	-1.6298	-1.99509	-3.03335	0.589851	-0.112753	0.320647	-0.00642535	0.244421	0.359267	0.251013	0.59408	0.346073	0.486063
SCO0342	-1.90676	-0.41933	-2.01292	-2.74877	-2.25183	-1.85606	-0.124498	-1.923	-2.05869	-2.04834	-1.57682	-0.914082	-1.29135	-2.58008	-1.9927	-1.66976	-0.596623	-1.58139	-1.92119	-3.98459	0.389943	-0.446489	0.0536976	-0.402543	-0.156582	0.0779773	-0.10138	0.245683	-0.119397	0.0978115
SCO0343	-1.62639	-1.04613	-2.05522	-1.27623	-1.51728	-1.87982	0.921688	-0.805744	-1.40215	-1.53383	-1.71542	-1.18859	-1.68076	-2.08214	-2.06596	-1.8308	0.44405	-0.959096	-1.55455	-1.14892	-0.0887256	0.104675	-0.00944007	-0.681342	-0.715359	0.272472	0.0909142	0.190308	-0.442033	-0.617338
SCO0344	-1.02152	-0.832108	-1.26127	-1.1583	-0.867168	-0.706544	0.447602	0.00156607	0.156679	-0.100374	-0.955065	-1.18086	-1.04113	-1.52617	-1.09339	-0.53681	-0.00843807	-0.494637	-0.220435	-0.310896	0.2617	-0.0317417	0.09701	-0.498977	-0.183553	0.551214	0.230382	0.320914	-0.0726399	-0.259189
SCO0345	-0.792563	-0.921042	-1.17404	0.0363774	-0.149538	-0.706049	0.643927	-0.436367	0.0986968	0.106739	-1.19867	-0.918485	-0.981465	-2.32962	-0.330904	-0.730869	0.00837618	-0.965442	-0.253232	-2.17823	0.269671	0.132227	0.205468	-0.448358	-0.154578	0.409677	0.283625	0.284088	-0.183351	-0.528469
SCO0346	-1.89861	-0.251611	-3.08091	-5.90342	-4.43576	-1.71804	0.0177589	-1.04242	-5.8148	-4.31439	-1.8256	-1.00853	-1.72856	-5.83022	-3.99903	-1.69262	-0.578885	-1.59992	-3.80011	-8.60338	0.767001	-0.386069	0.305543	-0.421964	0.0404095	0.563762	0.166252	0.584001	0.122199	0.248735
SCO0347	-0.420959	0.480859	0.273074	-0.322039	-0.283379	-0.264125	1.50823	1.06382	-0.458383	-0.335451	-0.237257	0.152013	0.5683	-0.293957	-0.331367	0.0283992	1.09211	0.30191	-0.528416	-0.719979	0.421148	0.211872	0.395051	-0.284501	-0.0412179	0.441264	0.390315	0.649709	0.029183	-0.041418
SCO0348	-0.53292	0.0838203	-0.0208299	-1.38935	-0.997482	-0.423675	0.632639	0.803418	-1.08637	-1.14634	-0.331338	-0.207661	0.318253	-1.16335	-0.890595	-0.427029	0.0140764	0.132584	-0.995771	-4.04444	0.246262	-0.0635378	0.0728546	-0.365155	-0.0914704	0.216212	0.178441	0.313738	-0.0200804	-0.128456
SCO0349	-0.118531	-0.0654093	-0.046746	-0.33678	-0.111266	0.218507	1.55256	1.1663	-0.168461	-3.14782	-0.192032	-0.00391916	0.168054	-0.907687	-0.224759	0.191734	0.772142	0.33066	-0.709383	-3.80766	0.447245	0.182691	0.294274	-0.301436	0.0293371	0.499511	0.262896	0.348843	0.0753397	-0.169742
SCO0350	-0.16026	1.19434	0.397854	-1.88608	-0.293879	-0.0305496	0.932257	0.566712	-0.729967	-0.365789	0.0729017	0.664629	0.623617	-1.44928	-0.311847	-0.0697006	0.472833	0.650382	0.0799333	-2.94852	0.265456	0.166023	0.396456	0.153939	0.226528	0.222777	0.491857	0.743146	0.406864	0.389854
SCO0351	-0.76906	-0.0965566	-0.0838675	-1.41835	-0.720804	-0.452092	0.633131	0.799575	-0.973436	-1.80234	-0.23874	-0.340328	0.35266	-0.846269	-0.615378	-0.339062	0.0328477	-0.0722397	-0.818639	-2.63346	0.234982	-0.00276865	0.148974	-0.379648	-0.13761	0.132232	0.199558	0.371679	-0.0484554	0.105437
SCO0352	-0.234131	-0.0279959	0.245549	-2.44766	-2.19979	0.0123361	0.961432	1.08003	-2.47504	-1.93057	0.342402	-0.402491	0.698335	-1.21271	-0.833992	0.268628	0.355454	0.463858	-1.09318	-4.07219	0.545808	-0.0968614	0.300126	-0.286134	0.00710361	0.340842	0.11097	0.474561	0.0141904	0.349385
SCO0353	-0.85638	-0.147789	-0.61278	-4.01115	-0.983103	-1.10667	0.331665	-0.265419	-1.09375	-4.04224	-0.461014	-0.905745	-0.64351	-1.49756	-2.11147	-1.22431	-0.285676	-0.164708	-1.05833	-4.67117	0.497325	0.00165655	0.392065	-0.197615	0.133322	0.359281	0.211975	0.597279	0.149017	0.305654
SCO0354	-1.25139	-0.0157124	-0.715434	-3.74888	-3.45464	-1.03049	-0.0475284	-0.414925	-1.93921	-3.12344	-0.909024	-0.40338	-0.485106	-2.55176	-3.23739	-1.09326	-0.371339	-0.345233	-1.72893	-4.72943	0.602883	-0.354598	0.236175	-0.242536	0.156039	0.391684	-0.0785268	0.412679	0.216024	0.58662
SCO0355	-0.320835	1.73251	0.692006	0.298053	0.00861515	-0.0367776	1.17683	0.136054	0.348973	0.796817	-0.00349801	1.38806	0.758585	0.314863	-0.240991	0.146716	0.602569	0.728217	0.530119	0.347134	0.54526	-0.172028	0.436926	0.053379	0.113759	0.269673	0.326789	0.576884	0.279774	0.282694
SCO0356	-0.319099	0.382783	0.288289	-0.576676	-0.330999	-0.632038	0.596173	0.158141	-1.2912	-2.7134	-0.143188	0.0596845	0.230569	-0.418348	-0.19745	-0.566812	0.0595549	-0.3974	-0.624236	-1.98919	0.288907	0.217343	0.260634	-0.183452	0.00901909	0.396558	0.236334	0.376842	0.101202	-0.072551
SCO0357	0.99588	-0.0246644	1.2344	-0.0170812	0.0756418	1.39772	1.40765	1.8956	0.00332603	0.196876	0.461419	-0.0649645	1.10078	0.233336	0.597095	1.0599	0.887513	1.43915	0.329088	0.528389	0.420182	0.392091	0.201037	-0.0892472	-0.0838162	0.258964	0.131781	0.275584	-0.110779	-0.470993
SCO0358	0.00827987	-0.0547847	0.174394	-0.507557	-0.187225	0.460512	1.84332	1.49973	-0.309722	-2.4077	-0.10868	0.0790854	0.299671	-1.60925	-0.169233	0.359665	1.13613	0.503642	-0.473202	-1.48425	0.235815	0.305124	0.363708	-0.285308	-0.088919	0.375555	0.364159	0.440575	0.0029846	-0.325218
SCO0359	0.325812	0.633862	0.552651	-0.533398	-0.187821	0.867777	2.13492	1.7165	-0.151527	0.0758545	0.23925	0.44495	0.49368	-0.456694	-0.191983	0.760361	1.52437	1.05058	-0.116064	-3.5371	0.560554	0.352525	0.635373	-0.0403666	0.240405	0.652596	0.707248	0.82403	0.258736	0.126518
SCO0360	0.0728472	0.103222	-0.0662581	0.192737	0.538323	0.0374828	0.809448	-0.0442668	0.266048	0.278875	-0.377599	-0.0765416	-0.160087	0.0579069	0.441136	-0.105721	0.601215	-0.0977439	-0.0768415	-0.0210059	0.368023	0.350626	0.398784	0.081192	0.279903	0.468916	0.375095	0.366387	0.358385	-0.228609
SCO0361	-0.504697	0.0956629	-0.468876	-0.734141	-0.449152	-0.291053	0.487217	-0.293535	-0.388498	-0.350287	0.107936	-0.0528212	0.057415	-0.00797249	-0.146574	-0.0236409	-0.0682109	-0.810161	0.0455398	0.193072	0.17307	0.0453102	0.203054	-0.0644291	0.0554816	0.369665	0.217635	0.380106	0.108383	0.0235736
SCO0362	-1.05839	0.450109	-1.59939	-1.13137	-1.30482	-1.0815	0.0790155	-1.63171	-0.988835	-0.533547	-0.668728	-0.0426408	-0.513203	-0.495971	-1.23857	-0.887058	-1.54764	-2.21864	-0.766565	-0.491508	0.116771	-0.208505	0.175129	-0.152425	0.0377482	-0.0564087	0.172955	0.444401	0.205715	0.31328
SCO0363	-1.28997	0.949112	-1.75048	-2.87187	-1.10892	-1.53808	0.00905749	-1.37239	-0.973489	-2.1557	-0.990473	0.757184	-0.361315	-1.12314	-1.34404	-1.11852	-1.47017	-2.36421	-1.08353	-1.7298	0.548906	-0.226876	0.305987	-0.0584648	0.235897	0.391604	0.459712	0.584143	0.419945	0.463447
SCO0364	-1.78717	-0.457902	-4.09342	-1.41852	-1.29319	-1.73257	-0.413379	-2.97403	-1.16606	-0.949677	-1.57324	-0.418936	-2.65842	-1.3134	-1.19929	-1.61112	-0.839504	-4.28493	-1.23141	-1.0732	-0.0350689	-0.399912	-0.318806	-0.560979	-0.405667	-0.129292	-0.183625	-0.0932098	-0.369192	-0.550797
SCO0365	-0.542751	0.426204	-0.142095	-0.0844691	-0.319132	-0.771389	0.368827	-0.353446	0.321833	-0.0323292	-0.118489	0.151954	0.338745	0.390292	-0.0198422	-0.599341	0.287106	-0.311195	0.646083	0.314186	0.194242	0.166327	0.320526	0.330742	0.376298	0.224828	0.368482	0.508883	0.369746	0.210593
SCO0366	-1.34224	-0.549478	-1.72049	-0.309296	-1.8108	-1.07766	0.465446	-0.946881	-1.12269	-0.391732	-1.06658	-0.888725	-1.40394	-0.805617	-0.421089	-0.949045	-0.284161	-1.37899	-0.766683	-2.71377	0.40031	-0.133675	0.229824	-0.272332	0.0762851	0.438606	0.016654	0.32396	0.0475245	-0.147621
SCO0367	-1.03169	0.144276	-2.3228	-0.112225	0.00291621	-1.18834	-0.998902	-2.46325	0.443024	-2.20914	-0.838851	-0.0453964	-2.09419	-0.361687	-0.43649	-0.9198	0.532702	-3.0367	-0.705033	-2.77563	0.236431	0.338055	0.411991	0.0697224	0.339037	0.583864	0.375492	0.577941	0.394427	0.0199558
SCO0368	-2.95993	-0.908221	-1.68135	-2.52217	-2.33704	-2.95837	-2.13153	-1.73328	-2.42505	-1.91693	-2.47969	-0.926915	-1.3764	-2.14861	-2.3689	-2.81612	-1.91373	-1.88982	-2.23367	-2.19175	-0.492735	-0.815566	-0.725046	-0.535091	-0.601498	-0.736209	-0.869115	-0.681044	-0.406881	-0.25365
SCO0369	-1.6398	0.301291	-2.09064	-2.10618	-1.59513	-1.64936	0.0437831	-1.26233	-1.50713	-0.747442	-1.36204	-0.17786	-0.722493	-1.98212	-1.7739	-1.45094	-0.347425	-1.26543	-2.07463	-2.92973	0.579396	-0.247751	0.321227	-0.157394	0.08292	0.313958	0.145754	0.511891	0.200883	0.331768
SCO0370	-1.55059	0.607631	-1.59977	-2.05639	-1.39241	-1.52511	0.385521	-1.93841	-1.97788	-2.28875	-1.33296	0.0922965	-0.694411	-1.68658	-1.29677	-1.31311	-0.11405	-1.35734	-1.47428	-2.61048	0.445189	-0.0944983	0.388524	-0.0595441	0.222748	0.374251	0.359297	0.640401	0.311708	0.312135
SCO0371	-1.44507	0.00813317	-1.4464	-2.0704	-1.31945	-1.68173	-0.0795022	-2.25837	-1.18609	-0.753866	-1.18955	-0.236072	-1.00115	-1.67006	-1.61344	-1.45843	-0.697669	-1.45454	-1.34173	-3.44451	0.471171	-0.281412	0.141979	-0.186664	0.0638599	0.255576	0.199066	0.370872	0.121345	0.254997
SCO0372	-1.82701	-0.0633578	-3.28767	-2.98505	-2.71099	-1.87919	0.0792887	-2.62805	-3.95396	-3.55571	-1.47959	-0.600096	-1.78599	-2.84715	-2.21426	-1.70958	-0.514765	-1.88223	-2.66354	-4.65659	0.352802	-0.207807	0.169645	-0.264915	-0.0157009	0.294269	0.298932	0.470683	0.0860524	0.11798
SCO0373	-0.45431	0.556233	0.140801	-0.545478	-0.224855	-0.884925	0.394596	-0.322012	-0.434555	-0.769901	-0.734856	0.355609	-0.165557	-0.584195	-0.275856	-0.85263	-0.0600135	-0.687516	-0.472185	-0.831139	0.774772	0.018381	0.625577	0.403867	0.553443	0.438917	0.485955	0.875272	0.543763	0.698026
SCO0374	2.03492	-0.0493724	0.676648	0.74962	0.489551	1.77621	0.525724	0.694609	0.302563	0.468888	2.17732	-0.115623	0.786285	1.59315	1.4362	1.75906	0.0899043	0.380248	1.08803	1.1371	0.141276	-0.00313925	0.0568773	-0.370368	0.12226	0.380066	0.0844018	0.176879	-0.0585878	-0.395822
SCO0375	-1.36677	-0.1525	-0.929021	-1.68959	-0.303214	-1.38408	0.326238	-1.06734	-2.281	-2.51579	-1.17131	-0.430221	-0.699195	-0.998035	-0.184202	-1.41067	-0.368114	-2.0894	-1.48751	-4.63761	0.728875	0.00428687	0.396425	-0.091048	0.240152	0.554394	0.349945	0.538135	0.218836	0.16168
SCO0376	0.82055	0.347669	1.19817	1.00137	1.3474	1.23995	1.07299	1.30579	0.402587	0.26883	0.438572	0.370814	1.01679	1.2138	1.62198	1.0285	0.577393	0.814064	0.824019	0.493593	0.458365	0.212286	0.128185	-0.00925779	0.0645569	0.28668	0.161852	0.244388	-0.0490011	-0.259191
SCO0377	-0.914852	0.482211	-1.91896	-4.67646	-0.0625777	-0.812827	1.16697	-3.60598	-0.490324	-2.18806	-0.912081	0.585275	-2.32331	-2.53078	-0.494163	-0.73903	0.534003	-0.641984	-0.659573	-2.5255	0.359234	0.268626	0.435726	-0.149056	0.143383	0.344021	0.534748	0.578052	0.244157	-0.153032
SCO0378	-1.57666	1.08141	-0.60264	-2.35168	-1.49742	-1.35629	1.28719	-0.459431	-1.67301	-1.63479	-1.24523	0.812552	-0.417459	-2.49476	-1.30579	-0.952461	0.464291	-0.772053	-1.83591	-6.78198	0.86512	-0.00490377	0.572869	-0.216733	0.230111	0.545635	0.627607	0.873321	0.326216	0.665186
SCO0379	4.26607	3.89759	4.83087	3.77294	3.93318	5.32457	5.73735	5.16855	2.83534	3.37962	4.31456	3.45712	4.89326	4.70339	5.09294	5.70625	4.7823	4.66776	4.03879	4.33863	2.86763	1.80609	1.76019	1.60675	1.4886	2.12866	1.75344	1.61997	1.22663	1.04556
SCO0380	0.554385	2.0934	2.17443	2.01853	2.56943	1.84537	2.68686	2.17	1.12661	1.55205	0.574663	1.87384	1.34938	1.08616	1.97092	1.54844	2.64748	2.07999	0.522562	1.2824	1.29387	0.8398	1.09528	0.38934	0.509508	0.623577	0.938347	1.13221	0.540538	0.862331
SCO0381	4.82255	3.66187	3.52957	3.79644	4.07706	4.57923	5.27915	3.60143	4.08551	3.65245	3.94108	3.09005	2.79009	3.32192	3.78986	4.32998	5.61744	4.00388	3.20164	3.27636	1.74923	1.83852	2.00569	1.33419	1.45435	2.0184	1.77423	1.59505	0.759573	0.635431
SCO0382	4.91796	3.01031	3.67822	3.23583	3.50476	5.25008	4.78035	3.99318	3.57877	3.59771	4.30693	2.66875	3.34289	3.76205	3.88438	5.0127	4.66205	3.9612	3.91861	3.8548	1.31417	1.48467	1.58883	1.27072	1.53814	1.84211	1.43926	1.39109	0.989147	0.863179
SCO0383	4.75626	2.67563	3.43756	2.70393	2.93126	5.22909	4.63116	3.92239	3.25324	3.08227	4.20495	2.32853	2.91595	3.04846	3.4231	5.1083	4.4684	3.95123	3.53818	3.41584	1.34142	1.35757	1.36771	0.871703	1.0981	1.83584	1.32972	1.12529	0.61424	0.483073
SCO0384	3.48487	1.98614	2.30627	2.41927	2.65382	4.17113	3.64786	2.94101	2.95213	2.62009	2.88514	1.59697	1.65279	2.08645	2.52238	3.95039	3.58058	2.6521	2.4273	2.21294	0.969468	1.373	1.36661	0.786308	0.885763	1.50402	1.16233	0.975502	0.455008	0.189753
SCO0385	2.80365	1.59942	2.09498	2.33038	2.70268	3.44404	2.90978	2.45419	2.72494	2.58559	2.36624	1.3063	1.40295	2.08601	2.76239	3.45855	2.7335	2.0065	2.1899	2.27786	0.608037	0.971957	1.00271	0.594872	0.684472	1.17818	0.870406	0.713708	0.308739	0.0723491
SCO0386	2.32188	1.22181	1.8702	2.22401	2.29187	2.87991	2.33126	2.06873	2.67535	2.26918	1.8685	0.999443	1.3691	1.91649	2.34105	2.74147	2.20257	1.81682	2.21958	2.12284	0.824781	0.963183	0.907451	0.753247	0.840722	1.24721	0.761591	0.653846	0.41456	0.0963237
SCO0387	2.39207	1.35574	2.16001	2.2124	2.39097	2.96812	2.50133	2.64394	2.47181	2.41779	2.31439	1.1881	2.0871	2.24053	2.80879	3.02317	2.01608	1.72765	2.29441	2.30221	0.832535	1.08314	1.09198	0.782202	0.977637	1.29442	0.807591	0.799174	0.425114	0.219605
SCO0388	2.0434	1.49143	1.7569	2.38473	2.47333	2.47041	2.82197	2.0122	2.63059	2.54899	1.67688	1.29465	1.39397	1.9028	2.32915	2.32801	2.31889	1.55208	2.01813	1.94291	0.746724	1.02905	1.06485	0.733622	0.894347	1.11973	0.892497	0.85829	0.538318	0.233624
SCO0389	1.50153	0.569752	1.32054	1.95806	2.13936	1.55554	1.25978	0.923244	2.05629	1.8072	1.10216	0.472797	0.592636	1.56069	1.81904	1.41732	1.49222	1.18005	1.54488	1.67781	0.599941	0.455656	0.435341	0.327053	0.433302	0.676677	0.3377	0.401484	0.182613	0.291058
SCO0390	1.10958	0.88473	1.26465	1.45216	1.51827	0.915421	1.33762	0.62259	1.86816	1.37561	0.694532	0.690742	0.446573	0.822101	1.18989	0.909343	1.2922	1.11315	1.17046	1.18343	0.685571	0.364378	0.567284	0.144095	0.35491	0.54947	0.629857	0.73228	0.302557	0.363929
SCO0391	1.89758	1.68746	2.00072	2.38589	2.615	2.03149	3.05003	2.10776	2.70395	2.71969	1.20664	1.5099	1.32546	1.70218	2.25943	1.59636	2.50511	1.81152	1.94081	1.98692	0.888105	1.12851	1.20333	0.733569	0.933229	1.3245	1.10715	1.02027	0.719315	0.475055
SCO0392	3.34015	1.99049	2.74979	2.59471	2.81578	3.66112	3.31156	3.236	2.91538	3.09806	3.18916	1.73874	2.66	3.07053	3.58735	3.51461	3.06627	2.72274	3.15256	3.27869	0.753547	1.16659	1.18049	0.851628	1.05897	1.29143	1.00702	0.953485	0.702936	0.487163
SCO0393	3.73939	1.86429	2.98599	2.86704	3.20347	3.86629	2.73766	3.00543	3.04022	3.3436	3.50021	1.74137	2.79646	3.53217	3.99522	3.5967	2.46198	2.65557	3.65773	3.5508	1.0604	0.896426	0.99391	0.977646	1.2505	1.20989	0.659547	0.813446	0.67741	0.686016
SCO0394	3.84842	2.72765	2.98066	3.02092	3.32855	3.84383	4.06443	3.17973	3.26405	3.5128	3.5931	2.50194	2.76307	3.11579	3.57628	3.47378	3.42874	2.92037	3.34989	3.24496	0.867454	0.993681	1.07408	0.981589	1.16568	1.21264	0.919528	0.92629	0.696307	0.521432
SCO0395	3.7848	2.3772	3.38057	2.83391	2.69486	4.22659	3.47132	3.43576	3.01163	3.11953	3.45006	2.35126	3.12148	3.60284	3.68964	3.83111	2.6655	2.96019	3.77618	3.64359	0.850919	0.898152	0.873876	0.786546	1.01007	1.35902	0.725443	0.641737	0.56277	0.423769
SCO0396	3.38592	2.0152	2.66593	2.67366	2.93418	3.63585	3.05522	2.74835	3.06106	3.15095	2.85285	1.80514	2.13998	2.81953	3.2702	3.11602	2.90943	2.41866	3.14041	3.07244	0.702298	0.68603	0.602148	0.296917	0.523476	1.074	0.488408	0.477507	-0.0418922	-0.220537
SCO0397	2.13444	1.88693	1.73418	2.20441	2.32354	2.15226	3.16363	1.53631	2.54342	2.38123	1.96221	1.48371	1.17798	1.72303	1.98033	1.78648	2.61177	1.76172	1.95011	1.81038	0.526585	0.847763	0.911828	0.562121	0.64001	1.01391	0.636318	0.735395	0.398671	-0.0255451
SCO0398	2.72561	1.21386	2.20103	0.941819	1.1011	2.89851	1.48472	2.16282	0.955926	1.05178	2.91064	1.17622	2.49811	1.67448	1.82088	2.88816	1.27297	1.6282	1.7163	1.60819	0.696809	0.373164	0.519086	0.235194	0.472787	0.819773	0.364096	0.53546	0.255556	0.247378
SCO0399	2.94354	1.38547	2.44467	1.81286	2.21729	2.95163	2.01578	2.45049	2.03033	2.06882	2.77179	1.21533	2.18942	2.00771	2.85996	2.67133	1.9401	1.73127	1.91102	2.20347	0.532259	0.865852	0.606136	0.306828	0.478204	0.87063	0.475877	0.31154	-0.022739	-0.2096
SCO0400	2.80575	1.72387	2.54198	2.09894	2.51888	2.76572	2.45219	2.25546	2.33779	2.42436	2.33525	1.56523	2.35784	2.46432	3.23348	2.14245	2.11022	1.95104	2.30026	2.71139	0.658124	0.668142	0.587723	0.273689	0.504486	0.868718	0.370665	0.434509	0.0983016	0.0384906
SCO0401	2.34771	1.65602	2.16875	1.82776	2.03842	2.32198	2.6631	2.14034	2.07919	2.03558	1.84598	1.43728	1.7039	1.74929	2.27316	2.01382	2.16421	1.87656	1.93015	2.05518	0.708779	0.803612	0.755905	0.478223	0.595741	0.917301	0.657756	0.662922	0.38541	0.295642
SCO0402	2.33894	2.07748	2.12485	2.46418	2.4796	2.41069	3.79332	2.11377	2.10843	2.09684	1.21391	1.59828	0.914555	1.33821	1.31157	2.07047	3.24101	2.10178	0.91909	1.07918	1.52653	1.53553	1.60892	0.868308	0.981729	1.39019	1.16164	1.11131	0.547348	0.323367
SCO0403	-0.370023	-0.078962	-0.262046	0.0835512	-0.17139	0.591423	1.06422	0.870043	0.701551	1.19316	-0.505365	-0.260235	-0.303242	-0.496951	-0.547819	0.510109	0.962603	0.717739	-0.331347	-1.16331	0.165421	0.0309443	0.0731579	-0.140503	-0.0805824	0.471077	0.256748	0.248719	0.0401228	-0.0430485
SCO0404	0.758826	0.531661	0.462498	1.26047	1.04274	1.84375	2.35708	2.23669	1.80334	2.02252	0.72006	0.48541	0.482457	1.15171	0.756253	2.07407	1.94413	1.34196	1.50947	1.50115	0.692509	0.591162	0.835624	0.546055	0.610975	1.3135	0.699704	0.774171	0.701722	0.489652
SCO0405	1.85655	0.771952	1.55949	1.21077	1.19702	2.15542	1.88254	2.08957	1.25633	1.10404	1.4103	0.556103	1.29076	1.20277	1.28624	1.96186	1.685	1.57723	1.09934	1.00428	1.13815	0.79291	0.962401	0.502526	0.562768	0.856086	0.673639	0.718422	0.140055	0.0825598
SCO0406	1.58905	0.526152	0.487438	1.35331	0.938284	2.11178	1.34506	0.842716	0.592298	0.947774	1.17185	0.653286	0.558976	1.37406	1.1161	1.76256	1.15045	0.462623	0.221131	0.550761	0.284185	0.607007	0.743989	0.77879	0.471243	0.544779	0.498536	0.540251	0.305521	0.0308184
SCO0407	0.788816	0.134216	0.155392	1.0895	0.882408	0.707888	0.888616	-0.0489234	0.193257	0.828812	0.515163	0.010891	-0.0249737	0.870119	0.59565	0.577487	0.592936	-0.214607	-0.446788	0.145987	0.313868	0.456319	0.547691	0.289373	0.247213	0.471151	0.254179	0.468099	0.131778	-0.180506
SCO0408	2.69804	0.352453	1.46503	1.44367	0.839235	2.31041	1.71046	1.9288	1.23809	1.60167	2.25607	0.205662	1.19153	1.68155	0.876725	2.24189	2.45215	2.296	0.842918	1.56024	0.578878	1.09121	1.24452	0.729134	0.522072	1.16029	0.615957	0.649274	0.0374267	0.0680958
SCO0409	2.16702	0.137113	1.61359	1.49783	2.01684	3.35073	2.02215	2.73692	1.48002	2.52813	1.11419	-0.215657	1.05009	2.13894	3.23676	2.91597	1.95215	2.21604	2.3788	3.37575	1.05003	0.925858	0.749424	0.643307	0.59261	1.3011	0.7968	0.691303	0.278883	0.243315
SCO0410	-0.873959	-0.308388	-0.806949	-0.0779178	-0.180052	-0.847115	0.709965	-0.595302	0.0265015	-0.0862796	-0.835542	-0.387707	-0.622639	-0.417476	-0.418765	-0.766721	0.0551163	-0.893338	-0.435253	-3.25701	0.0888416	0.0599582	0.140646	-0.22784	-0.0650113	0.12191	0.21191	0.31252	-0.0166533	-0.33783
SCO0411	0.989714	0.000197229	1.06842	0.0203408	0.601959	1.69334	0.936862	2.39607	0.73503	1.0381	-0.160668	-0.384645	0.685287	0.541569	1.21919	1.3081	1.19385	1.86817	1.00158	1.97688	0.709617	0.439773	0.513944	0.343782	0.342869	1.17583	0.133409	0.522023	0.642915	0.812276
SCO0412	-0.303951	0.275347	-0.415042	-0.991492	-0.822445	0.26945	0.684604	0.296073	0.0488426	0.357255	-1.08134	0.133063	-0.641284	-0.907211	-0.756247	-0.317169	0.839657	1.01066	-0.195261	0.743952	0.780721	-0.0885836	0.424936	-0.19199	0.0821504	0.869126	0.543001	0.725295	0.251293	0.486364
SCO0413	1.30916	0.607457	1.05289	1.32143	1.8465	1.62216	2.08846	1.73906	1.41402	1.62911	0.52348	0.446965	0.421601	0.647854	1.49635	1.25315	1.68963	0.785809	0.692842	0.639468	1.03135	1.13859	1.25644	0.710699	0.683013	1.05914	0.919308	0.828471	0.346537	-0.125541
SCO0414	0.366217	0.290861	-0.0575027	0.252564	0.343137	0.0112159	1.14349	-0.0102632	0.196332	0.323752	-0.159236	-0.199502	-0.280737	-0.335985	-0.0647319	-0.194256	0.676895	-0.327196	-0.404729	-0.651914	0.513086	0.50868	0.624971	-0.00390779	0.317139	0.649491	0.59367	0.674968	0.206668	0.0188064
SCO0415	-1.89345	-0.506608	-1.79556	-1.7644	-1.29207	-1.54148	-0.0136992	-1.38746	-1.47531	-0.193877	-1.9217	-0.582929	-1.20708	-1.36537	-1.66876	-1.67102	-0.506798	-1.72636	-2.00731	-1.91003	0.11031	-0.183165	0.0676355	-0.50521	-0.0882981	0.273997	-0.00396004	0.279041	-0.0051484	-0.18584
SCO0416	-1.18882	-0.520321	-1.53609	-2.15083	-1.04273	-1.29315	0.554714	-1.30974	-2.0112	-3.16576	-1.19325	-0.794818	-1.47422	-3.68517	-1.29244	-1.40267	-0.337067	-1.48421	-3.52477	-5.44778	0.0691204	-0.0340641	0.0988272	-0.393114	-0.139176	0.124065	-0.00875754	0.239642	-0.209052	-0.590923
SCO0417	0.459081	1.72682	0.700452	0.0789005	0.124508	0.486372	1.68964	0.496458	-0.0119214	0.555147	0.8844	1.67776	0.862867	0.108345	-0.176841	0.968835	1.33564	0.395563	0.0428123	-1.41177	0.880087	0.213571	0.661376	0.338411	0.516796	0.648357	0.600278	0.773452	0.485549	0.485656
SCO0418	-1.30201	-0.262642	-2.73084	-0.68798	-0.611584	-1.31847	0.185082	-2.4702	-0.133261	-0.276741	-1.15095	-0.754446	-0.769082	-0.711271	-0.661436	-1.34058	-0.290176	-1.18173	-0.322526	-0.884199	0.195137	-0.049327	0.175294	-0.367045	0.0476357	0.44892	0.230081	0.36108	0.221726	-0.287009
SCO0419	-0.349219	-0.0167455	-0.197029	-0.0552528	0.16668	-0.364337	1.26483	-0.122428	0.12339	-0.00535886	-0.612496	-0.0854734	-0.63774	-0.309095	-0.296146	-0.477412	0.880261	-0.229227	-0.0567498	-1.21912	0.312562	0.431424	0.521794	0.0883031	0.28581	0.491443	0.520646	0.603501	0.324741	-0.0328686
SCO0420	0.351329	0.602828	0.581361	1.09686	1.18759	0.611413	1.84099	0.868103	1.11161	1.15178	0.271045	0.476611	0.345709	0.991557	1.09335	0.469862	1.12574	0.687217	0.923768	0.823071	0.232512	0.628569	0.666774	0.355363	0.416247	0.498025	0.547142	0.547766	0.426931	-0.0534451
SCO0421	-0.521997	1.2898	0.298418	-0.925424	-0.62917	-0.57667	0.47407	0.080023	-0.639141	-0.435031	-0.170538	0.983484	0.536779	-0.499146	-0.433096	0.0631473	0.345343	0.311358	-0.268467	-0.247114	0.487102	-0.0738799	0.246637	-0.000355488	0.14334	0.476753	0.424352	0.51434	0.312891	0.388509
SCO0422	-0.507649	1.626	0.414815	-0.247308	-0.206344	-0.524069	0.577101	-0.0100463	0.0308485	0.0574474	-0.0438002	1.32478	0.739116	0.0963496	-0.207445	-0.124762	0.502972	0.362192	0.261647	0.0193076	0.186049	-0.105577	0.222315	0.0960691	0.152832	-0.0223629	0.335694	0.48997	0.343044	0.28825
SCO0423	-0.566485	0.262812	-0.573849	-0.0324232	-0.855107	-0.758866	0.715274	-0.301677	-0.0207593	0.279023	-0.213418	-0.132236	-0.380015	-0.0725098	0.087131	-0.598175	0.117879	-0.93412	0.447281	-0.184595	0.170905	-0.0612014	0.131118	-0.083515	0.110109	0.173533	0.172901	0.359325	0.129682	-0.0984967
SCO0424	-1.09063	-0.645955	-1.35441	-0.0758974	-0.0031551	-0.819223	1.12836	-2.94896	-0.107437	-0.75535	-1.10823	-0.417942	-1.17962	-0.0431911	0.00332646	-0.703854	0.481586	-3.63208	-0.312414	-0.46943	0.0043252	0.237321	0.278216	-0.280622	0.00727631	0.384119	0.358943	0.305575	0.11162	-0.592768
SCO0425	-0.748746	-0.357779	-0.856702	-0.823091	-0.701146	-0.762077	0.468033	-0.11244	-0.287756	-0.0601976	-0.521195	-0.616419	-0.318973	-0.944496	-0.631082	-0.325616	0.042943	-0.561661	-0.196324	-0.505946	0.262697	-0.010611	0.173017	-0.162441	-0.0140362	0.248686	0.148486	0.2803	0.0907169	-0.0632186
SCO0426	-0.12525	-0.803761	-0.915368	-0.00605226	-0.215316	-0.419814	0.718532	-0.939188	-0.624046	-0.904709	-0.564425	-0.7915	-0.937284	0.661528	0.246138	-0.157753	0.0938112	-1.16852	0.307294	-0.214778	-0.237143	0.116415	-0.173118	-0.0311338	-0.341859	0.0143954	-0.00469597	-0.110547	-0.475484	-0.603278
SCO0427	-0.0889934	-0.84104	-0.797189	0.159669	0.0176888	-0.00871994	0.0499902	-0.230619	-0.00257532	-0.190488	0.243883	-0.630569	-0.335341	0.0397844	0.0660021	-0.0238337	-0.199313	-0.326039	-0.129174	-0.241631	0.306379	-0.0665303	0.158354	-0.0146455	0.115042	0.436292	0.0478134	0.229926	0.161373	0.111607
SCO0428	-0.358938	-1.30547	-1.25208	-1.30054	-1.49148	-0.492814	-0.190705	-0.517859	-1.86596	-1.53217	-0.123892	-1.36209	-0.743372	-0.746086	-1.02177	-0.627793	-0.599161	-0.745648	-1.44644	-2.50363	-0.00844289	-0.211589	-0.119796	-0.630893	-0.305645	0.214406	-0.103496	0.017697	-0.358418	-0.764026
SCO0429	-0.84232	-0.256881	-0.937856	-3.36656	-2.3446	-0.736836	-0.147289	-1.04394	-1.88372	-3.40943	-0.660658	-0.581668	-0.789308	-2.00588	-2.26873	-0.667326	-0.669702	-2.53944	-0.667023	-4.11322	0.420165	-0.220977	0.132937	-0.296938	0.12918	0.374473	0.130278	0.370132	0.164161	0.0387676
SCO0430	-0.567606	-0.927992	-1.24344	-3.47427	-3.22734	-0.351023	-0.339902	-1.87331	-3.00118	-4.93978	-0.864239	-1.11572	-1.1974	-2.55506	-2.32415	-0.372424	-0.595209	-2.56186	-2.47773	-3.82334	-0.0353631	-0.241966	-0.283526	-0.532095	-0.415459	-0.00109555	-0.157515	-0.141428	-0.36087	-0.528159
SCO0431	-0.215011	0.144469	-0.247047	-0.52904	-0.468216	-0.102531	0.435417	-0.240325	0.243704	-0.241799	0.285798	-0.0689308	0.207821	-0.0676382	-0.286212	0.113171	0.276627	0.0830338	0.698686	0.0560572	0.0945837	-0.140998	0.0652766	-0.173423	-0.0915157	0.0717973	0.123406	0.320364	0.0717619	0.0973164
SCO0432	-0.637293	-0.376845	-1.38222	-1.05614	-0.881298	0.0811844	0.56505	-0.102547	-1.45899	-1.10523	-0.366232	-0.577283	-0.689748	-0.469101	-0.427188	-0.0141168	0.118216	-0.446392	-0.777525	-1.72397	0.297146	0.0665213	0.243208	-0.188324	0.0710255	0.299092	0.299216	0.424609	0.100597	-0.0283186
SCO0433	-0.818521	-0.318593	-0.713694	-0.328212	-0.102593	-0.582418	1.00943	-0.145804	-0.64913	0.221697	-1.06282	-0.576748	-0.715092	-0.685672	-0.211967	-0.628634	0.433852	-0.333082	-0.748715	-0.805288	0.338231	0.241991	0.432979	-0.254044	-0.0250099	0.326563	0.338919	0.458583	0.0908411	-0.0991089
SCO0434	-1.93983	-1.10614	-4.22146	-1.94972	-2.938	-2.34773	-0.377261	-2.49618	-5.47737	-2.59964	-1.78086	-1.40964	-2.43699	-1.6704	-3.10077	-2.31792	-0.933671	-4.76579	-5.21927	-3.97179	0.632458	-0.42528	0.104984	-0.390259	0.0435891	0.388463	0.0666373	0.330913	0.0330633	0.180927
SCO0435	-1.3575	-0.206973	-1.6831	-2.19629	0.0272457	-1.27177	0.557494	-1.20525	-1.14055	0.135121	-1.2191	-0.499487	-0.910737	-0.33285	-0.483785	-1.02002	-0.0528717	-3.17457	-1.72259	-2.33567	0.576071	-0.0407135	0.318517	0.0107692	0.184391	0.543239	0.231142	0.469371	0.173783	0.114351
SCO0436	4.74035	4.30159	4.50008	4.52355	3.96453	4.94212	7.35833	4.82567	2.88025	2.37153	2.52853	3.75512	3.18714	4.18301	3.93825	4.12364	5.02181	4.08034	2.46194	2.09805	2.81547	2.17872	2.22328	-0.102199	0.95271	0.775642	2.21816	1.96289	0.200218	-0.54544
SCO0437	-0.184859	0.275354	-0.302742	-0.567781	-0.799422	-0.37737	0.121881	-0.604495	-0.924183	-0.436742	-0.053066	0.0787145	-0.172727	-0.56959	-0.734335	-0.272333	-0.526869	-1.88	-0.417799	-0.792541	0.515766	0.0573681	0.0800582	-0.156809	0.0259148	0.285124	0.444234	0.364623	0.15546	0.0915694
SCO0438	-0.719372	2.10887	-0.554827	-3.2031	-3.52863	-1.28351	1.2789	-0.93332	-3.39996	-2.9695	-0.147876	1.43395	0.303981	-2.91997	-3.19943	-0.745403	0.587329	-0.438061	-3.02704	-4.90229	0.182171	-0.00764708	0.310341	-0.143182	0.0545895	-0.135411	0.51302	0.618376	0.309743	0.526153
SCO0439	-1.07894	0.804943	-1.96975	-0.892311	-1.1619	-1.51642	-0.129511	-2.50927	-0.944911	-0.999934	-0.785055	0.657651	-0.601321	-0.829017	-0.998315	-1.48495	-0.72667	-0.940021	-1.93582	-2.40604	0.846766	-0.209653	0.422432	0.0668732	0.389632	0.547205	0.465218	0.716291	0.469843	0.782156
SCO0440	-0.721645	0.284921	-1.97315	-2.01408	-2.09356	-1.36105	-0.176225	-1.1174	-3.46224	-1.2399	-0.328901	-0.338188	-0.486442	-1.52555	-2.74904	-1.30917	-0.448415	-0.863878	-2.6441	-2.52069	0.486537	-0.0227677	0.207671	-0.0497471	0.190994	0.347892	0.194902	0.376902	0.296533	0.481787
SCO0441	0.491913	-0.935775	-0.990529	0.2282	0.143051	0.765406	0.419472	-1.97185	0.277589	0.473497	0.106196	-1.28917	-0.854998	0.133149	-0.0785777	0.567643	-0.238994	-3.03366	-0.157726	-2.13498	0.131527	0.0943268	0.0838758	-0.291087	0.00838806	0.62265	0.0796071	0.208733	0.0177244	-0.393661
SCO0442	-0.0106264	0.388072	-2.18216	0.0881873	0.177508	0.0502182	0.948152	-1.75224	0.326645	0.524249	-0.0859128	0.197333	-0.878182	0.164612	0.00625109	-0.0201628	0.325809	-0.488949	0.286816	0.149132	0.343455	0.212082	0.407859	-0.0315045	0.188878	0.453036	0.584569	0.556814	0.256312	0.116066
SCO0443	-0.425613	-0.0287645	-1.33683	-0.240016	-0.110618	-0.580181	0.549196	-1.96746	0.225042	-0.0877424	-0.503398	-0.387728	-1.78459	-0.263291	-0.275174	-0.550878	-0.459372	-1.31167	-0.123686	-3.47942	0.200719	0.143602	0.153245	-0.0325277	0.236935	0.46135	0.373695	0.224558	0.264739	-0.204475
SCO0444	0.582139	0.651688	0.857312	0.736057	1.0855	0.99646	1.90404	0.913081	0.674023	1.16528	0.670912	0.550247	0.197322	0.968091	1.21633	0.807443	1.43669	0.942122	0.858326	1.02371	0.280541	0.576821	0.687783	0.301804	0.242686	0.610398	0.449415	0.529902	0.228127	-0.109404
SCO0445	-1.68816	0.121726	-0.498917	-3.07032	-1.62209	-1.40061	0.471448	-0.349509	-2.1367	-3.40824	-1.40837	-0.243524	-0.22103	-2.61359	-1.35506	-1.2256	0.111294	-0.483975	-1.68785	-4.79729	0.146933	-0.153699	0.109124	-0.371369	-0.133837	0.158479	0.220712	0.33841	-0.00156131	-0.185764
SCO0446	-1.39076	1.42695	0.0750128	-5.11444	-5.06207	-0.972086	1.17417	-0.032671	-4.96576	-4.96646	-1.12288	0.665358	0.600776	-1.73784	-1.70089	-0.570918	0.593589	-0.0270703	-1.64163	-4.33052	0.980969	-0.0879916	0.738175	0.196116	0.651565	0.7361	0.536354	1.07841	0.765062	0.920299
SCO0447	-0.837036	-1.39426	-1.72586	-0.569289	-0.62162	-0.94517	0.238215	-0.910821	-0.500081	-0.0247048	-0.991878	-1.48514	-1.46356	-1.10532	-1.02188	-0.768966	-0.412936	-1.21237	-1.00662	-0.839317	-0.025525	-0.344432	-0.33375	-0.846109	-0.755885	-0.123657	-0.242001	-0.1613	-0.915919	-1.07088
SCO0448	-1.99362	-0.79882	-2.45235	-3.78553	-3.78496	-2.07768	-0.504203	-3.74694	-3.34165	-2.98463	-2.00499	-0.953893	-2.21505	-3.65283	-3.34939	-2.2577	-1.18925	-2.59616	-3.40797	-4.35233	0.195537	-0.354042	-0.0674859	-0.34401	-0.0676447	0.124501	0.0310052	0.256242	0.0334879	0.121873
SCO0449	-1.14995	-0.738942	-3.9501	-4.09951	-3.6373	-1.23139	0.281422	-2.03301	-2.27124	-0.383596	-0.736935	-0.918426	-1.62762	-3.16788	-2.70822	-1.05979	-0.307117	-3.35142	-4.82835	-6.06604	0.2917	-0.310677	0.0910552	-0.443257	-0.219702	0.216215	-0.178686	0.180911	-0.209018	-0.154315
SCO0450	-1.49746	0.485804	-1.06413	-2.53989	-1.26319	-1.80499	0.591885	-2.09165	-2.32948	-2.49303	-1.66452	0.338594	-1.27249	-3.42231	-2.12586	-1.67898	-0.339652	-1.2503	-1.79771	-3.39019	0.622747	-0.0201419	0.50722	-0.0538511	0.187048	0.400736	0.637384	0.776008	0.253715	0.417838
SCO0451	-1.02655	0.341385	-0.644685	0.330724	0.563579	-0.947991	1.32856	-0.767225	0.160489	0.65679	-1.49661	-0.0960648	-1.06676	-0.471496	-0.252751	-0.983874	0.952879	-0.898142	-0.672995	-0.473552	0.850752	0.415481	0.684161	0.127703	0.315796	0.73046	0.543148	0.756408	0.303628	0.0390848
SCO0452	1.07018	1.42095	1.62445	0.975502	0.996475	1.09111	2.18114	1.80839	0.823401	1.01698	0.830601	1.17289	1.36181	0.839427	0.83456	1.00124	1.24529	1.59187	0.747099	0.577504	1.10755	0.905218	1.10772	0.855774	0.92605	1.02452	0.878509	1.04127	0.870534	0.702022
SCO0453	-1.27022	0.118361	-1.935	-1.45607	-1.13078	-1.34405	0.365927	-1.62331	-1.38894	-2.14728	-0.881427	-0.42137	-1.49347	-1.55968	-1.08625	-1.10293	-0.265908	-0.830879	-1.40993	-1.7436	0.29843	-0.127964	0.161669	-0.231035	0.0165177	0.287459	0.277389	0.391684	0.0896113	0.0800722
SCO0454	-1.20373	0.447885	-0.836963	-2.10585	-0.927683	-1.26318	0.231306	-1.38125	-1.00368	-0.933825	-1.06938	-0.0888043	-0.815157	-1.59006	-0.898524	-1.41995	-0.177608	-0.594709	-1.15962	-4.44262	0.598771	-0.111941	0.319579	-0.00301945	0.247477	0.474661	0.399837	0.62422	0.271878	0.402552
SCO0455	-0.571682	0.137511	-0.621685	-0.727449	-0.416743	-0.64376	0.469099	-0.487714	-0.995328	-0.651179	-0.198254	-0.00604123	-0.44374	-0.635764	-0.605634	-0.70512	-0.0843233	-0.769284	-0.851009	-1.78418	0.703463	0.115293	0.329913	0.059975	0.428995	0.486482	0.391826	0.505688	0.436226	0.168739
SCO0456	-1.14547	-0.506503	-3.15667	-1.07274	-1.07399	-1.18775	0.495285	-1.89549	-1.40218	-5.27449	-0.894851	-1.53191	-2.28415	-2.62734	-1.93557	-1.00587	-0.445523	-5.05077	-2.56675	-3.37987	0.253291	-0.0300993	0.234123	-0.225523	0.0732048	0.276977	0.228215	0.431242	0.141448	-0.0311514
SCO0457	-1.2824	-0.274716	-1.1476	-1.60535	-1.40573	-0.903742	0.33971	-0.743579	-1.332	-1.17049	-0.955978	-0.545996	-0.837951	-1.1549	-1.35573	-0.762382	-0.325206	-1.18749	-1.22645	-2.46398	0.329263	-0.183861	0.134207	-0.238614	-0.0063402	0.22803	0.0928691	0.299917	0.0654344	0.0259647
SCO0458	-0.804327	-0.0948572	-0.683565	-1.12972	-0.0845228	-0.651487	1.25289	-0.666989	-0.57779	-1.11729	-0.722012	-0.200189	-0.421121	-1.16602	-0.449968	-0.577772	0.543336	-1.24512	-1.14582	-1.97966	0.229463	0.384645	0.411214	-0.085615	0.141633	0.468084	0.458664	0.57886	0.117651	-0.336991
SCO0459	2.85266	2.8525	3.17445	2.40513	1.90197	3.33111	4.81117	3.56864	1.82891	1.41246	2.29095	2.40799	2.92052	1.98556	1.64989	3.38269	3.92153	3.26739	1.73527	1.57845	1.49542	1.34975	1.29155	0.476936	0.87201	1.53021	1.44397	1.25518	0.569435	0.401251
SCO0460	-0.00885663	-0.294216	-0.96271	1.17517	1.68374	0.64057	2.02728	0.790337	1.89943	2.09422	-1.15321	-0.253553	-1.24884	0.00947235	0.62844	-0.071829	1.42031	-0.0422008	0.533106	1.1583	1.04723	0.550457	0.765111	-0.117323	0.15976	0.957652	0.553197	0.681175	0.0726156	-0.22618
SCO0461	-0.680751	0.199056	-1.39487	-2.60146	-1.65327	-0.316035	0.407865	-0.800775	-3.06387	-1.54356	-0.329307	-0.552553	-0.749485	-2.55879	-1.79999	-0.166796	-0.340854	-1.1442	-2.48337	-5.08041	0.939067	-0.245722	0.44554	-0.00572431	0.300539	0.57615	0.338077	0.762737	0.386059	0.806949
SCO0462	0.654196	0.455192	0.940268	1.69091	1.58506	2.50119	3.13612	3.26869	2.21882	2.57645	0.457531	0.626127	0.750475	1.33585	1.49186	2.16884	2.49363	2.41693	2.00047	2.16604	0.716105	0.787074	0.865162	0.229584	0.396248	1.67031	1.15645	1.01043	0.569717	0.170038
SCO0463	-0.3618	0.702866	0.568381	1.35044	1.43949	1.34648	3.36081	2.23244	3.021	3.03428	-0.670909	0.379661	0.103179	0.619683	0.806206	1.01142	2.89185	1.94789	1.84496	2.3157	0.664476	0.674502	0.730411	-0.0362987	0.130003	1.67732	0.972377	0.902444	0.395853	0.0645443
SCO0464	-1.22803	-0.0883173	-1.54883	-0.301062	-0.117147	-1.36933	0.424345	-1.80034	-0.214545	-0.049321	-1.04542	-0.142352	-0.807936	-0.239779	-0.0957052	-1.10972	-0.0204966	-0.972408	-0.169595	-1.18441	0.257484	0.0743635	0.388123	-0.0106258	0.15827	0.139303	0.28652	0.501583	0.289147	0.25152
SCO0465	-0.357433	-0.777034	-0.881493	-1.04455	-1.17344	-0.404247	-0.229474	-0.0315446	-1.14913	-0.343481	-0.104437	-1.09633	-0.492473	-0.637978	-0.8566	0.315081	-0.519417	-0.83817	-0.580029	-1.12484	0.420614	-0.280144	0.0638611	-0.324215	0.00461035	0.208677	0.0131391	0.164353	-0.11038	-0.142633
SCO0466	-0.773156	-0.510886	-1.00894	-1.60378	-1.34236	-0.451025	0.961968	-1.21857	-0.674692	-1.0124	-0.855505	-0.520442	-0.80216	-0.860537	-0.674749	-0.507186	0.168238	-0.829223	-1.02655	-1.94506	0.414001	0.0749357	0.368028	-0.0423928	0.176036	0.385548	0.212693	0.399412	0.186866	0.0660349
SCO0467	-0.730083	-0.718295	-1.1358	-1.07907	-0.790923	-0.799309	-0.101899	-0.329594	-1.12279	-0.656949	-0.478449	-1.02012	-0.661933	-0.584258	-0.471446	-0.491029	-0.491701	-0.998102	-1.03945	-1.20577	0.45504	-0.25798	0.151186	-0.249254	-0.0255843	0.14762	0.0163324	0.349179	0.00540011	0.260177
SCO0468	-0.0244903	0.793815	0.133016	0.225576	0.373559	-0.0143331	1.21015	0.501539	0.196876	0.54899	-0.164192	0.481043	0.211665	-0.109325	-0.0984017	0.0779478	0.785101	0.172188	-0.224401	-0.215663	0.680702	0.112088	0.647665	0.204785	0.402299	0.572558	0.553518	0.788865	0.449539	0.587603
SCO0469	-0.516764	-0.0395887	-0.369374	-3.04488	-0.552567	-0.530725	0.391681	-0.0328144	-1.45814	-3.56814	-0.284307	-0.195719	-0.0228794	-0.418331	-0.0818689	-0.128604	-0.0354349	-0.4754	-0.455859	-2.28392	-0.0547546	0.100826	0.168024	-0.271229	-0.172538	-0.0445385	0.150327	0.303336	-0.228509	-0.212902
SCO0470	0.540981	-0.195862	-0.645086	0.239509	-0.483321	-0.669444	0.0668129	-1.11805	-1.47287	-2.35979	0.412713	-0.573132	-0.389155	0.393886	-0.305298	-0.573298	-0.509629	-1.19959	-2.32617	-3.24864	0.673382	-0.117832	0.254579	-0.187779	0.263157	0.633745	0.18461	0.448148	0.157614	0.141654
SCO0471	0.167053	0.417425	-0.168789	0.769404	0.11057	-0.344964	1.02458	-0.23813	-0.20941	-0.101144	0.116728	0.343095	-0.19532	0.593326	-0.101224	-0.299671	0.484219	-0.243047	-0.314299	-0.410778	0.0886512	0.327927	0.333432	-0.0721448	0.138885	0.134016	0.443708	0.397358	0.0524837	-0.225625
SCO0472	4.67973	2.63761	4.04586	3.18604	3.10373	4.5997	5.35993	5.1062	1.84823	1.42431	4.3011	2.6139	4.07473	4.27609	4.3553	4.66231	3.6243	3.90175	3.00594	2.54329	1.49456	1.63214	1.44621	-0.49988	0.535655	0.478142	1.72838	1.55207	0.386672	-0.115259
SCO0473	2.25091	2.37684	2.90883	2.73804	2.75927	2.54685	4.19525	3.47115	0.81419	0.417542	2.31849	2.15802	2.94067	2.64816	2.6873	2.60421	3.4018	2.97387	0.883256	0.551474	1.17906	1.0111	0.838994	-0.21807	0.381666	0.249563	1.02957	1.07751	0.414644	0.61225
SCO0474	1.6122	1.9493	2.46038	2.46869	2.41583	2.59529	4.28861	3.81611	0.794429	0.626859	1.73382	1.91333	2.76594	2.45019	2.54245	2.77258	3.07901	2.41672	1.01745	0.41725	1.22908	1.25786	0.991217	-0.287593	0.196199	0.276713	1.25882	0.968024	0.080834	-0.284029
SCO0475	1.00184	2.2258	2.46591	2.03472	1.89885	1.87714	3.88873	2.77474	-0.518296	-0.82033	1.26395	1.92849	2.56153	1.51995	1.61599	2.07341	2.84871	2.4289	-0.529341	-1.38115	1.58643	1.19825	1.15892	-0.156312	0.455638	0.566839	1.32087	1.23584	0.388989	0.429831
SCO0476	1.92009	1.99623	2.78184	1.97819	1.87416	3.138	5.01193	4.10946	0.623689	-0.0966822	1.44545	1.96987	2.56368	2.06511	2.24746	2.67509	3.55973	3.27082	0.836614	0.0947045	1.3093	1.30598	0.927067	-0.454849	0.128561	0.32579	1.36778	1.09562	-0.026123	-0.122568
SCO0477	1.77549	1.5906	2.26485	2.46436	2.44303	2.58384	4.73408	3.47825	1.12809	1.12168	0.975632	1.67905	2.02857	2.15676	2.18708	2.20726	3.38692	2.73384	0.91702	0.488249	1.16973	1.43957	1.25281	-0.548308	0.0635137	0.189611	1.43497	1.34115	-0.141562	-0.662375
SCO0478	-1.03125	-0.112885	-1.93279	-1.3727	-0.269817	-1.01282	0.751368	-1.6002	-0.61116	-0.182766	-0.911215	-0.534766	-0.630464	-0.803596	-0.552662	-0.85711	0.110097	-1.22068	-1.25915	-1.69436	0.641112	0.0931063	0.451848	-0.136615	0.180814	0.413695	0.398808	0.584217	0.190239	0.0891759
SCO0479	0.151147	-0.000321019	-1.10609	0.266729	0.717693	0.013969	0.925374	-2.04987	0.378407	0.267418	0.339446	-0.0528471	-0.0307526	0.467862	0.867865	-0.0206478	0.386878	-1.55177	0.489197	0.351525	0.0435813	0.397975	0.425461	0.233637	0.350056	0.36835	0.463995	0.443975	0.348244	-0.0535313
SCO0480	-2.14004	0.387929	-1.78714	-4.26583	-3.90313	-2.38081	0.709121	-3.11531	-5.86205	-5.69447	-2.08892	-0.250888	-1.08734	-2.53466	-3.48419	-2.16408	-0.0491684	-1.6099	-5.81547	-7.83448	0.738722	-0.0600909	0.489978	-0.0177612	0.357566	0.582848	0.513501	0.949144	0.480483	0.767658
SCO0481	-2.81873	-1.13626	-2.35281	-7.4837	-5.22798	-2.67332	0.0727148	-1.81469	-8.21559	-5.02952	-2.79916	-1.83819	-2.32443	-7.69277	-5.20604	-2.28743	-0.58448	-5.13644	-5.4943	-6.82828	0.147774	-0.401593	-0.0256634	-0.756359	-0.398096	0.010634	-0.249315	0.150893	-0.340844	-0.434043
SCO0482	-1.86426	-0.68635	-1.47365	-3.73558	-2.03772	-1.55919	-0.316525	-1.37116	-3.73183	-2.36618	-1.62926	-0.794799	-0.989084	-3.50884	-3.29674	-1.48311	-0.782246	-1.7264	-3.23309	-3.76197	0.65547	-0.399946	0.0649293	-0.363722	-0.0260935	0.442381	-0.0152407	0.181819	-0.0403003	0.0352184
SCO0483	-0.352325	-0.267293	-0.500584	-0.204955	-0.441184	-0.211868	0.0991111	-0.213915	0.293023	-0.604112	-0.836316	-0.448921	-0.988605	-1.05254	-0.853527	-0.429174	-0.102104	-0.819598	-0.765675	-0.650428	0.0194422	0.0174747	-0.0844775	-0.480392	-0.261177	0.281892	-0.0671489	-0.0461809	-0.335856	-0.747327
SCO0484	-1.96088	-0.926289	-2.67822	-2.87429	-2.18982	-1.54482	0.550056	-1.10064	-3.32899	-1.67566	-1.37514	-1.12886	-1.50094	-3.75602	-2.89313	-1.10531	-0.177401	-1.88581	-2.82845	-5.51197	0.0283463	-0.318655	-0.127171	-0.854812	-0.511288	0.128155	-0.113443	0.0917424	-0.435455	-0.782978
SCO0485	-0.826377	-0.496257	-0.420105	-0.156683	0.0383089	-0.592455	0.252355	-0.260732	0.149177	-0.0262828	-1.15919	-0.820664	-0.480121	-0.39696	-0.0768918	-0.78489	0.061811	-0.534752	-0.197392	-0.187297	0.138097	0.172644	0.0495144	-0.31768	-0.0863291	0.521883	0.0381611	0.12089	-0.155233	-0.460856
SCO0486	-1.63095	-0.930043	-3.94129	-3.45948	-1.12471	-1.6564	0.30096	-3.57827	-3.38375	-2.22732	-1.35136	-1.15306	-2.41064	-2.16752	-1.50471	-1.40618	-0.594817	-3.06425	-2.19182	-5.96786	-0.0580467	-0.0453806	0.06626	-0.426113	-0.227693	0.0681755	0.0298886	0.226985	-0.131385	-0.404424
SCO0487	-0.21647	-1.40544	-0.993716	-1.07585	-0.967517	-0.249364	-0.707584	-0.610772	-1.37535	-0.954827	-0.863473	-1.66503	-0.888938	-1.25477	-1.01372	-0.801494	-0.584704	-0.755523	-1.26678	-2.96072	-0.133158	-0.374671	-0.308172	-0.790248	-0.607926	-0.107239	-0.385962	-0.266175	-0.599349	-0.930182
SCO0488	-1.14889	-0.152649	-1.69297	-1.71488	-0.722029	-1.17083	0.880427	-1.30554	-1.35306	-1.22909	-1.04946	-0.261095	-1.27664	-2.1283	-1.39313	-1.01246	0.311645	-1.81535	-2.18406	-4.2509	0.341948	0.169765	0.363322	-0.191053	0.0369748	0.366104	0.405621	0.549811	0.0841335	-0.0153475
SCO0489	4.23883	3.7484	4.53493	3.97458	3.20344	4.25004	5.04809	3.72648	2.81189	2.24848	3.04077	2.89359	3.57751	4.28848	3.6453	3.83125	3.69467	3.7928	3.02955	2.54391	2.6862	1.91839	1.78515	0.591253	1.42277	2.06378	1.53042	1.30854	0.471735	0.45139
SCO0490	2.65208	1.7419	2.16165	2.16394	1.61128	3.09273	3.51655	2.63645	1.31283	0.770773	1.82117	1.48782	1.72467	1.88916	1.63622	2.69908	2.1968	1.75311	1.13536	0.63274	1.34857	1.20306	1.32301	0.511923	0.909859	1.09765	1.08807	1.01716	0.548909	0.353769
SCO0491	2.95124	2.1268	2.41384	2.01917	1.62857	3.18879	3.22014	2.71469	1.95258	1.29329	2.45938	1.81387	2.04529	2.05545	1.72863	3.20928	2.95918	2.60954	1.76163	1.41072	1.28411	1.08722	1.01588	0.416206	0.663306	1.13693	0.871851	0.78399	0.388274	0.199472
SCO0492	3.29336	2.57452	3.11205	2.17293	1.52705	3.52545	3.82903	3.10715	1.90024	1.30166	3.07685	2.2043	2.88934	2.42551	1.83212	3.54962	3.4812	3.07704	1.81711	1.31403	1.32451	1.02099	1.04986	0.34	0.791022	1.24228	1.02089	0.940603	0.510607	0.557362
SCO0493	3.03072	2.73756	2.79507	2.87891	2.54243	3.52092	4.55213	2.91359	2.7539	2.31378	2.36396	2.28457	1.88412	2.1342	2.0809	3.27082	3.77257	2.76622	2.0213	1.79971	1.99494	1.63142	1.81659	0.817418	1.16008	2.0002	1.58334	1.4889	0.751646	0.584345
SCO0494	4.82229	3.87914	4.57414	4.09534	3.69217	5.81383	5.98728	4.76751	3.60941	3.11865	4.13956	3.45237	4.09925	4.01045	3.92362	5.50663	5.15056	4.44466	3.52321	3.49904	3.06703	2.04817	2.17817	1.17112	1.77208	2.95374	2.00295	1.92853	0.656877	0.497959
SCO0495	2.9152	2.9552	3.38427	3.09542	2.71028	3.3773	4.25864	3.21992	2.49499	2.00948	2.30252	2.58214	2.65958	2.53796	2.32912	2.99648	3.96612	3.09156	1.99552	1.81088	2.00348	1.45659	1.56171	0.575608	0.873567	1.6418	1.23653	1.13631	0.272699	0.217218
SCO0496	2.18255	1.52137	1.78839	1.56952	1.23024	2.66621	3.01272	1.73089	1.48353	1.01029	1.84485	1.19128	1.21331	1.05957	0.922389	2.48775	2.28569	1.77491	0.905508	0.284736	0.902524	0.769064	0.852402	0.13412	0.475077	0.975106	0.621936	0.731334	0.349323	-0.107943
SCO0497	3.18345	3.14538	2.90562	3.17533	2.54514	3.14233	4.80378	2.61394	2.79204	1.68857	2.58845	2.45451	2.19846	2.49281	2.11686	2.87657	3.78893	2.61514	1.78408	1.22048	1.39633	1.31693	1.23565	0.167601	0.671424	1.35917	1.04046	0.910984	0.16448	-0.343904
SCO0498	5.4847	4.54509	5.08688	3.96074	3.09907	5.7838	6.44497	5.08195	2.95306	2.00964	4.90038	4.0659	4.87884	4.72329	3.94565	5.80315	5.25028	4.56952	3.62616	2.84593	2.7983	2.04013	2.04329	0.889179	1.91077	2.23678	1.89173	1.68416	0.487845	0.62187
SCO0499	4.38721	3.93441	4.5537	2.88432	2.46662	4.97116	6.06324	5.09068	2.14744	1.55773	4.07367	3.48856	4.43276	2.89306	2.66305	5.24796	4.72406	4.34344	2.28746	1.93303	2.54689	1.9959	2.10596	0.767661	1.23208	2.32781	2.11048	1.87846	0.544539	0.716165
SCO0500	2.95349	1.27323	1.96238	1.54802	1.50528	2.6317	2.33909	2.37035	2.45498	1.92998	2.16066	1.20409	1.99948	2.33646	2.41894	2.829	2.56784	2.36611	2.99025	2.66132	1.28867	1.08726	1.49677	1.31714	1.05388	0.819496	0.601263	0.395295	0.756167	0.937752
SCO0501	-0.232031	-0.395468	-0.679826	-1.50631	-1.1277	-0.449595	0.506897	-0.395296	-0.705643	-0.587309	0.018164	-0.641462	-0.537764	-0.932238	-0.613129	-0.389074	0.0345024	-0.394086	0.0595942	-0.267914	0.141673	-0.0588469	0.0844302	-0.364219	-0.218046	0.0912926	0.237029	0.339528	-0.173301	-0.3586
SCO0502	0.79819	0.776573	0.61354	1.14049	0.938985	0.664303	1.09802	0.0202126	1.06865	1.56306	0.841712	0.708173	0.628834	0.724276	0.676391	0.521308	0.899778	0.640935	0.795945	0.591046	0.628046	0.702918	0.734256	0.698263	0.953255	0.863635	0.682428	0.81994	0.897152	0.468177
SCO0503	-1.16241	0.68439	-2.13815	-2.37745	-0.828089	-1.51572	0.455518	-2.48663	-1.39128	-0.867218	-0.786019	0.408931	-0.911979	-2.10286	-1.16279	-1.14305	-0.107023	-2.83855	-1.03693	-4.88966	0.4227	-0.0303572	0.347718	-0.228668	-0.00122638	0.24344	0.48868	0.553055	-0.00626751	0.125981
SCO0504	0.920161	0.671496	1.05535	0.874513	1.01075	1.19454	1.27496	0.889765	0.393976	0.166014	1.01791	0.419296	1.06302	0.757643	0.924469	1.22999	0.859177	0.421864	0.309797	0.094483	0.589207	0.592817	0.676967	0.378823	0.437994	0.502108	0.540057	0.501738	0.269786	0.0516727
SCO0505	0.214334	-0.322086	-0.223673	0.32426	0.102892	0.325063	0.489906	0.0564062	-0.0905868	0.496607	0.35073	-0.642313	-0.462512	0.268171	0.085585	0.208928	0.593579	0.563696	-0.204645	0.419241	0.581563	-0.0795669	0.224016	-0.0451255	0.134828	0.418013	0.126212	0.414006	0.123218	0.387879
SCO0506	1.49043	-0.296377	0.744627	1.10893	1.10836	1.63173	0.585781	1.5915	1.65615	1.36004	1.78287	-0.366498	0.840548	1.32849	1.35224	1.97874	-1.02616	0.624572	1.67396	1.55454	0.411886	0.511809	0.309535	0.49083	0.346173	0.61795	0.276211	0.215837	0.131924	-0.1104
SCO0507	-1.7632	-0.0750999	-5.06105	-1.64287	-1.18732	-1.50722	0.672336	-2.36297	-3.46217	-3.26662	-0.947329	-0.414572	-2.14551	-3.33038	-3.08047	-1.42953	0.136536	-2.59984	-3.35528	-5.42903	0.16231	0.109654	0.386126	-0.0548878	0.244207	0.627814	0.25619	0.448711	0.300207	-0.0385225
SCO0508	-1.03475	-0.263062	-1.90948	-0.736087	-0.334079	-1.69091	-0.142422	-3.45553	-0.921422	-0.710483	-0.815382	-0.791223	-1.37951	-1.39203	-0.913984	-1.32921	-0.469136	-1.83075	-1.53601	-1.92055	0.605802	-0.286697	0.302147	-0.0323925	0.348632	0.346024	0.184424	0.557178	0.440792	0.440439
SCO0509	0.657447	-0.0600394	0.331812	0.10063	0.211612	0.493792	0.731001	0.979963	0.115899	0.751134	0.795473	-0.289167	0.352814	-0.00671153	0.249654	0.649219	0.825685	0.797609	-0.0708158	0.580791	0.940945	0.197653	0.52996	0.118264	0.312257	0.666207	0.293535	0.58236	0.267396	0.563495
SCO0510	-1.13498	0.34038	-0.345196	-0.454254	0.0725656	-1.17324	0.373664	-0.680251	-0.239661	-0.292335	-0.427298	0.12909	0.198608	-0.343781	-0.479876	-0.973016	-0.137847	-0.690013	-0.19177	-3.47023	0.1421	0.0391359	0.187318	-0.0396315	0.2492	0.128385	0.126657	0.33659	0.319075	0.12553
SCO0511	-0.705812	-0.226725	-1.24574	-3.40746	-1.88829	-0.494505	0.878793	-1.45511	-2.01593	-1.57188	-0.650316	-0.301975	-1.81624	-1.89744	-1.64121	-0.360438	-0.0604789	-2.12091	-1.61577	-4.55922	0.400439	0.101194	0.32717	-0.0465525	0.159457	0.508919	0.218261	0.352072	0.110034	-0.0283226
SCO0512	0.105974	0.38908	0.0723901	1.4396	1.46881	0.733969	1.46651	0.405246	1.61672	1.61494	-0.464672	0.458378	-0.297779	0.28084	0.48333	0.598604	1.16209	0.16009	0.293313	0.547206	0.973968	0.670548	1.06283	0.608969	0.623131	1.01061	0.584521	0.718861	0.482225	0.560934
SCO0513	1.14283	0.195762	0.444253	0.582198	0.998176	1.14572	0.976716	0.497941	1.01936	0.887384	0.789221	-0.0463018	0.11773	0.213357	1.09285	0.751391	0.464802	0.608186	0.657365	0.419183	0.606257	0.457863	0.585289	0.500085	0.418742	0.724911	0.382845	0.559821	0.305164	0.0271769
SCO0514	1.56998	0.162667	0.746963	0.422881	0.539889	1.20909	0.705415	0.752744	0.635299	0.307749	1.1423	0.0682199	0.508263	0.203904	0.23346	1.23701	0.784083	0.916983	-0.0721614	0.065688	0.412967	0.530696	0.444213	0.254515	0.239294	0.56282	0.39869	0.289498	0.0966986	-0.0986697
SCO0515	0.0124402	0.382781	0.317719	0.322279	0.443552	-0.171985	1.13282	0.42398	0.534114	0.229218	0.110563	0.398046	0.325567	0.803386	0.736316	-0.0180045	0.425859	-0.292547	0.74942	0.430528	-0.025536	0.52852	0.502015	0.112955	0.220684	0.327501	0.483618	0.498517	0.387485	-0.0342164
SCO0516	-0.809918	-0.239629	-0.837394	-0.377355	-0.30749	-0.945327	0.741863	-0.9285	-0.456596	-1.88943	-0.804799	-0.719493	-0.807074	-0.660917	-0.477407	-0.982625	0.0714089	-1.20033	-0.774571	-3.71258	0.261597	0.29492	0.368245	0.0167263	0.198845	0.288578	0.400736	0.482423	0.188222	0.0182845
SCO0517	-1.73305	0.213102	-6.79369	-9.25346	-9.35945	-1.90675	0.966638	-1.37114	-9.11944	-9.17239	-2.18002	-0.641445	-1.68714	-8.31249	-7.25671	-1.11461	0.0783414	-8.45184	-7.6115	-8.10445	1.06456	0.0756999	0.88935	0.226384	0.549223	0.997334	0.908006	1.54438	0.762202	1.30508
SCO0518	-1.02138	0.669688	-0.0393482	-1.62514	-4.47941	-1.14765	0.116541	-1.03992	-1.4175	-4.20153	-0.464529	0.542799	-0.360994	-3.50465	-3.45589	-0.889461	-0.342135	-0.332323	-3.15826	-3.49849	0.338168	-0.01411	0.334379	0.179771	0.218528	0.0616974	0.638585	0.637566	0.062858	-0.0374022
SCO0519	-1.60162	-0.769336	-3.1027	-2.59713	-0.865906	-1.44748	0.14195	-2.31427	-2.51918	-2.06049	-1.34613	-1.10295	-2.61268	-3.27098	-1.54567	-1.13133	-0.611773	-3.43557	-1.32642	-4.22558	0.340675	-0.150482	0.14631	-0.415635	-0.0689192	0.248004	0.137986	0.324346	0.0166779	0.0234066
SCO0520	-1.29072	0.135058	-0.782702	-1.32656	-0.89067	-1.3097	0.232909	-0.69365	-1.50231	-1.46988	-1.1257	-0.219736	-0.679051	-0.82962	-0.286682	-1.14511	-0.163235	-4.1102	-0.701585	-0.806315	0.548707	-0.149601	0.312087	-0.177881	0.0961084	0.386547	0.450104	0.577742	0.0772599	0.130728
SCO0521	0.563921	1.05696	0.790355	1.19059	1.36717	0.575471	1.47212	0.823986	1.17537	1.29	-0.21215	1.0677	0.257666	0.386714	0.58524	0.35256	1.26902	0.677899	0.385323	0.323677	0.737494	0.711165	0.793149	0.473188	0.507423	0.754911	0.629298	0.622991	0.466406	0.186837
SCO0522	-0.623719	0.113405	-0.234729	-1.81204	-0.401698	-0.404395	0.616339	0.0243949	-0.157168	-0.11618	-0.277707	0.059908	0.0518828	-0.0510585	0.0599967	-0.274915	0.229145	-0.168608	0.205513	-1.31373	0.178167	0.13401	0.268078	0.0992842	0.13598	0.403501	0.247338	0.416805	0.273237	-0.00679759
SCO0523	-0.445785	-0.584179	-0.301275	0.47833	0.612653	-0.0452182	0.598707	-0.113364	-0.165217	0.240616	-0.695864	-0.296583	-0.117469	0.205182	0.486796	-0.0274686	0.29851	-0.62143	-0.149523	0.0715825	-0.137216	0.0789196	0.0885319	-0.254865	-0.20849	0.0798489	0.0762314	0.260744	-0.216374	-0.481181
SCO0524	-0.814841	-0.177899	-1.09756	-1.98024	-1.53114	-0.764821	-0.493071	-0.832066	-1.64886	-1.88183	-0.586865	-0.699871	-0.928946	-1.07397	-0.882363	-0.69164	-0.503819	-0.756465	-0.900861	-2.15633	0.620306	-0.405214	0.173761	-0.222352	0.0771665	0.417538	-0.0288051	0.426022	0.150659	0.57745
SCO0525	3.13686	0.928963	2.03674	0.944441	0.834067	2.53285	0.947013	1.96518	1.06059	0.358144	3.07209	0.756965	2.11122	1.48333	1.61671	2.82593	1.04615	1.73507	1.75446	1.09117	0.833747	0.478446	0.555369	0.785202	0.633949	0.515293	0.31065	0.501585	0.193111	0.421602
SCO0526	1.85147	0.105792	0.446755	0.288134	0.662817	0.903386	1.17735	0.380544	0.644208	-0.183386	1.08823	0.0942007	-0.15737	-0.432844	0.375993	0.383993	0.773208	0.0409954	-0.0900286	-0.738778	0.629642	0.713759	0.600747	0.301467	0.366743	0.483608	0.530818	0.476276	-0.00177108	-0.103301
SCO0527	6.42456	6.26954	5.75379	5.93551	5.61454	6.83952	6.93094	4.5386	4.38901	3.93372	4.26894	5.65571	4.61625	5.85196	5.86876	6.37068	6.42432	5.23299	4.69306	4.49862	5.76623	3.15827	3.98661	4.24355	4.61413	3.67355	2.16062	1.90185	2.00096	1.95591
SCO0528	-1.12133	0.684387	-0.926294	-0.706739	-0.51884	-0.818452	1.35375	-0.696469	-0.855593	-2.1469	-1.16081	0.448528	-0.703978	-0.758186	-0.560261	-0.788464	0.380858	-0.850347	-0.841247	-3.8832	0.748924	0.295132	0.609902	0.191321	0.379509	0.518857	0.83113	0.906767	0.319414	0.470059
SCO0529	-1.04759	0.119419	-0.449155	-1.56761	-0.930272	-0.860474	0.368706	-0.244408	-0.870143	-1.64978	-0.79641	0.097046	-0.0690007	-0.78348	-0.694546	-0.72745	-0.0641982	-0.408116	-0.361451	-0.161582	0.441696	-0.112982	0.226255	0.0551907	0.223338	0.225702	0.303348	0.506645	0.32933	0.422734
SCO0530	-1.04057	-0.700194	-1.60727	-1.64822	-1.55981	-0.808288	-2.06939	-2.22798	-1.10221	-0.703771	-1.03545	-1.17281	-1.33008	-1.22304	-1.37517	-0.785756	-0.792424	-1.42564	-0.87859	-1.24153	0.611571	-0.443316	-0.00572778	-0.369301	-0.0305733	0.507294	-0.0469295	0.182563	0.0172053	0.0918065
SCO0531	-2.19682	-0.584546	-2.65363	-2.65648	-1.6628	-2.24561	-0.960935	-1.70443	-1.80528	-1.71556	-1.80665	-1.20709	-2.38199	-4.09484	-2.46703	-1.74303	-0.670884	-2.89594	-3.11658	-3.03336	-0.0659774	-0.235303	-0.0327824	-0.63835	-0.35561	-0.0293667	-0.0756974	0.109768	-0.334466	-0.402432
SCO0532	-2.05555	-0.433939	-1.97568	-4.06615	-3.00166	-1.9727	-0.157698	-3.84066	-2.68499	-4.1411	-2.04279	-0.565079	-1.8628	-3.70023	-3.1435	-2.15372	-0.687773	-1.72016	-3.86521	-4.04705	0.335772	-0.262314	0.122264	-0.193543	0.106464	0.255332	0.0652834	0.331065	0.198081	0.180048
SCO0533	-2.29524	0.722423	-3.06129	-5.24475	-2.66833	-2.54725	0.269515	-3.08707	-4.90231	-3.38738	-1.8945	0.213874	-1.18086	-4.97309	-3.50087	-2.42692	-0.969581	-3.33715	-4.7235	-5.65338	0.570078	-0.171397	0.398854	-0.00316335	0.282294	0.245029	0.45289	0.717316	0.39958	0.618241
SCO0534	-1.03646	1.16455	-0.406085	-1.27625	-0.000900996	-0.579733	1.23731	-0.690798	-0.00923774	0.435943	-0.999554	0.858317	-0.283035	-0.388888	-1.05541	-0.567859	0.525526	-0.174716	-0.772872	-2.45238	0.50275	0.108432	0.403921	0.169102	0.329837	0.508394	0.487817	0.463472	0.463333	0.317039
SCO0535	-1.32819	-0.677489	-3.07341	-3.37297	-1.7704	-1.5124	-0.122497	-2.59897	-2.68213	-1.84931	-0.922368	-1.14863	-0.70461	-1.78885	-2.49233	-1.20867	-0.624728	-2.26302	-2.79949	-3.23061	0.178632	-0.0956297	-0.0411582	-0.0986688	0.0455623	0.0148758	0.00830552	0.14074	-0.157788	-0.0474697
SCO0536	0.760557	1.52464	1.36454	0.695618	0.728741	0.805645	1.59414	1.06116	0.926549	0.680337	1.05575	1.44155	1.36298	0.611889	0.551868	1.36939	1.76623	1.22983	0.899232	0.747585	0.15635	0.667884	0.755088	0.31573	0.353352	0.17561	0.739039	0.61466	0.427084	0.392112
SCO0537	0.0649565	0.162989	-0.157544	-0.697526	-0.890301	-0.475511	0.668727	-0.594491	-1.0929	-0.611434	-0.105102	-0.0601713	-0.126671	-0.487531	-0.845989	-0.531212	0.170981	-0.932411	-1.03505	-1.0538	0.141323	0.014238	0.124625	-0.375677	-0.256448	0.0662404	0.186457	0.294773	-0.184521	-0.440287
SCO0538	-0.109875	0.179528	-0.122541	-0.280558	-0.146358	-0.735213	0.846316	-0.643929	-0.570317	0.0972127	-0.136376	-0.0816144	-0.157448	-0.289093	-0.301811	-0.647429	0.367586	-0.523648	-1.07534	-1.985	0.304923	0.140284	0.419071	-0.0994099	0.0387215	0.264804	0.301105	0.50493	0.0869497	0.0336765
SCO0539	-0.697044	0.865795	-0.904048	-2.51329	-2.34988	-1.87628	-0.262366	-2.62824	-2.63745	-1.98016	-0.336481	0.2475	-0.562356	-2.50537	-2.42398	-1.77204	-2.17292	-1.46107	-2.70788	-6.25754	0.528652	-0.350418	0.400986	-0.0352079	0.249376	0.191755	0.425922	0.746826	0.414375	0.551299
SCO0540	-0.901524	-0.715761	-1.18446	-4.08226	-2.34631	-1.75092	-0.819864	-2.39057	-3.66117	-2.80969	-0.461855	-1.3181	-0.945839	-3.68124	-3.35968	-1.80202	-1.32469	-1.62509	-3.39076	-6.44873	0.0370544	-0.503675	-0.162474	-0.458684	-0.120054	0.0574152	-0.411741	-0.0366773	0.0148002	-0.175741
SCO0541	-0.308949	-0.299892	-0.326709	-1.92622	-0.957567	-0.730601	0.0342636	-0.593798	-2.07	-0.908256	0.122755	-0.609067	-0.112604	-0.69089	-0.699392	-0.488915	-0.515969	-2.05809	-0.941894	-2.62636	0.232503	-0.115276	0.0276102	-0.303241	-0.0653675	0.232073	0.021327	0.124718	-0.0104	-0.260451
SCO0542	-1.18971	0.0238672	-1.27762	-1.50871	-0.785528	-1.28609	0.939054	-1.34818	-1.34317	-1.08664	-1.12244	-0.190087	-0.989104	-1.9898	-1.28703	-1.03412	0.380507	-0.77497	-1.94506	-2.85977	0.311137	0.136522	0.350299	-0.0606941	0.140749	0.250812	0.37915	0.567061	0.213219	0.0462073
SCO0543	0.501278	0.487694	0.203127	1.6436	1.12726	0.00794704	1.26871	0.153959	1.11953	1.22608	-0.0747747	0.27093	-0.160154	1.00145	0.650281	-0.136288	0.891649	0.104121	0.281368	0.548418	0.531173	0.581955	0.648394	0.587316	0.517666	0.34488	0.515118	0.614761	0.225199	0.129252
SCO0544	-0.269632	0.141749	0.0374014	0.950708	0.534915	0.31524	1.19374	0.713603	1.64441	1.23233	-0.23649	0.0268335	0.212202	0.639561	0.549854	0.297137	0.818425	0.223168	1.5392	1.25899	0.16838	0.382425	0.397579	0.0986552	0.191592	0.536233	0.45423	0.443129	0.320043	-0.105801
SCO0545	-1.57608	-0.358318	-2.13643	-2.24986	-2.13606	-1.55441	0.289283	-2.29048	-2.06706	-1.34474	-1.34603	-0.686311	-1.96932	-1.59826	-1.82239	-1.38321	-0.141557	-1.46175	-0.589706	-2.25823	0.424587	-0.178836	0.2529	-0.171263	0.0698284	0.299469	0.0474798	0.396346	0.155913	0.352739
SCO0546	2.02305	1.37824	2.14128	0.288988	0.283084	2.60096	2.6621	3.09074	0.580198	0.520447	2.42786	1.20736	2.44519	0.924461	0.873158	2.96725	2.67012	2.86505	1.26904	1.28721	0.615383	0.351052	0.510625	0.164886	0.333566	0.595423	0.595239	0.617557	0.33415	0.438621
SCO0547	-0.574534	2.02981	0.293169	-1.67848	-1.80527	-0.790403	1.23414	-0.769143	-1.61711	-1.76307	-0.226727	1.79719	0.541876	-1.23393	-1.50419	-0.565053	0.650421	0.0359779	-0.968839	-1.36895	0.0686449	0.011237	0.197275	0.123	0.161037	-0.0496582	0.545677	0.474586	0.397396	0.297268
SCO0548	-1.25078	-0.447954	-1.27121	-1.55208	-0.985361	-0.988162	0.254307	-1.05597	-0.75733	-2.80971	-1.17522	-0.722263	-1.1611	-0.805028	-1.0306	-1.01289	-0.178535	-1.20755	-0.848726	-2.91442	0.151798	-0.00317673	0.122455	-0.264345	-0.00929797	0.296437	0.17975	0.314869	0.0773737	-0.259923
SCO0549	-1.17057	-0.600997	-0.507664	-0.957081	-0.729559	-0.980351	-0.471359	-0.891469	-0.607756	-0.969572	-1.31018	-0.933979	-0.67914	-0.435709	-0.498787	-1.14041	-0.917076	-0.87129	-0.203313	-0.676554	0.493323	-0.297276	-0.0174324	-0.508136	-0.177403	0.332753	-0.0217307	0.200498	-0.126018	-0.440746
SCO0550	-0.176207	-0.789192	-0.766858	-0.585191	-0.502667	-0.457227	0.471251	-0.42796	-0.653212	-0.859049	-0.347981	-0.964537	-0.756217	-0.648769	-0.420389	-0.32582	-0.109678	-0.960312	-0.746371	-2.15236	0.236838	0.135656	0.233713	-0.119622	0.0908246	0.508632	0.154415	0.226843	0.080228	-0.117856
SCO0551	2.14767e-05	0.365705	0.0496698	0.108207	0.0639045	-0.201331	0.834478	-0.0735464	0.152221	-0.238842	-0.0897467	0.439861	0.0632459	0.00389444	-0.00310157	-0.065384	0.418689	-0.0321201	0.204606	-0.158407	0.315512	0.122259	0.269923	0.143494	0.255276	0.282704	0.411289	0.492876	0.307228	0.178378
SCO0552	-0.194838	-0.0395981	-0.176923	-0.878311	-0.385414	-0.306366	-0.074099	-0.383208	-1.23186	-0.832068	-0.501406	-0.258084	-0.146249	-0.975452	-0.910425	-0.387386	-0.111042	-0.25124	-1.45442	-1.73198	0.453843	-0.162355	0.0748123	-0.108728	0.121661	0.296962	0.130525	0.262706	0.0642937	0.0716139
SCO0553	-1.07377	0.711345	-0.218462	-0.589812	-0.181442	-1.22659	1.09139	-3.11643	-0.356316	-0.517641	-0.616697	0.624256	-0.0145702	-0.495346	-0.260254	-0.826018	0.557955	-0.66702	-0.512693	-0.438865	0.0626055	0.337769	0.321535	0.0399337	0.202832	0.0775667	0.437604	0.513808	0.217923	-0.167929
SCO0554	-0.761175	0.220104	-0.0839867	-0.28368	-0.450893	-0.99116	0.183955	-1.42925	-0.795808	-0.533253	-0.43366	-0.185888	-0.0902542	-0.337035	-0.906215	-0.845176	-0.175237	-1.02614	-0.849545	-1.71509	0.426087	-0.0815249	0.280006	-0.0734072	0.0892127	0.215329	0.20337	0.419348	0.149938	0.15478
SCO0555	-1.30859	-0.202229	-1.15969	-2.45733	-1.21217	-1.04077	0.768721	-0.479605	-2.15654	-3.35814	-1.10714	-0.846556	-1.02768	-1.00203	-0.805203	-0.907556	0.316425	-0.606699	-1.3644	-3.42581	0.237263	0.0422172	0.162395	-0.353618	-0.130882	0.321626	0.196953	0.342294	-0.0446001	-0.117813
SCO0556	-0.645259	0.412667	-0.227222	-0.645573	-0.716723	-0.606118	0.608783	-0.294586	-0.493349	-0.735375	-0.523273	0.129749	-0.0881405	-0.488761	-0.592972	-0.217644	-0.114481	-0.506297	-0.301614	-0.774657	0.305032	0.0782711	0.29063	-0.102912	0.0634818	0.323905	0.508173	0.536507	0.170344	0.120899
SCO0557	0.927586	1.11945	0.94602	0.992553	1.37324	0.982943	2.4281	1.20631	1.24795	-0.328384	0.470036	0.864788	0.566407	0.501766	0.94872	0.90347	1.7126	0.87372	0.833181	-0.542613	0.486224	0.7075	0.742671	0.526896	0.540389	0.567678	0.664678	0.773719	0.503725	0.133515
SCO0558	1.81264	-0.0780885	0.601323	0.880741	0.222656	1.49995	1.36728	0.732813	0.318063	0.864608	1.28173	-0.413204	0.43216	1.5016	0.628366	2.05072	0.80874	0.350471	0.453275	1.1279	0.844808	0.266253	0.535075	0.363214	0.498317	1.15407	0.42011	0.583765	0.414026	0.409126
SCO0559	0.0868496	0.722384	-1.40184	-0.620779	-0.243961	-0.413135	0.833989	-1.23727	-1.9928	-3.61481	-0.00143903	0.225437	-0.28826	-0.760725	-0.587395	-0.396626	-0.849514	-1.72768	-1.18502	-3.56803	0.516206	0.221773	0.430138	-0.212107	0.0668004	0.598729	0.525301	0.557712	0.0914159	0.0567666
SCO0560	2.82006	1.25022	2.45796	1.12291	1.16761	3.1184	2.51063	3.20753	0.74749	0.917759	3.07575	1.1168	2.76476	1.99088	2.03577	3.48213	2.06344	2.45319	1.70701	1.62386	0.548688	0.59797	0.472076	0.222236	0.28297	0.552335	0.456203	0.432499	-0.0150117	-0.123857
SCO0561	2.74547	3.92061	2.60499	1.4687	1.40834	2.01726	3.96486	1.93493	0.833502	0.573166	2.54901	3.05082	2.42653	0.93173	0.735139	2.0814	4.14023	2.49277	0.292342	0.0876145	1.81743	0.90937	1.37756	0.76906	0.996539	1.42144	1.4963	1.5678	0.835568	1.00222
SCO0562	0.914585	-0.553333	0.224111	0.655642	0.668024	0.394378	-0.146701	0.116311	1.53802	1.13325	1.08708	-0.607824	0.273479	0.519549	0.738739	0.337197	0.0129067	0.145177	1.14335	0.970976	0.311391	-0.0792824	-0.078196	0.069279	0.0302016	0.159409	-0.196029	-0.0665023	-0.118931	-0.168204
SCO0563	2.15047	0.648948	0.974542	1.85801	1.38919	2.32829	1.16503	1.60111	1.79365	2.13791	2.22304	0.52447	1.25474	1.64744	1.36678	2.6171	1.13624	0.904448	1.54876	1.97713	0.536042	0.416397	0.550924	0.28784	0.349749	0.813254	0.425326	0.530913	0.298017	0.0821982
SCO0564	-1.64585	0.903169	-1.1542	-2.46519	-1.78656	-1.53338	0.243423	-1.55575	-1.79054	-2.13029	-1.22128	0.635662	-0.746346	-1.7463	-2.09751	-1.23459	-0.385394	-1.52872	-1.77342	-3.63132	0.861522	-0.269761	0.529828	0.105169	0.385107	0.381791	0.419214	0.78877	0.539943	0.81074
SCO0565	-0.490271	0.795532	-0.0525865	0.167687	0.140064	-0.571109	0.427312	-0.284737	0.0792273	-0.933152	-0.0623716	0.657612	0.428951	0.554159	0.436559	-0.345839	0.060525	0.288896	0.429486	-0.591273	0.398623	0.190326	0.358019	0.293417	0.387514	0.373182	0.530068	0.510332	0.445717	0.420131
SCO0566	-0.538587	0.309606	-0.607174	-0.112471	-0.0223576	-0.425259	1.11397	-0.737462	0.484797	0.322777	-0.490904	-0.15719	-0.495717	-0.075503	-0.487657	-0.427944	0.887762	-0.0257196	0.276519	-4.30034	0.106446	0.421495	0.4683	0.0307553	0.102018	0.233934	0.437318	0.576636	0.273904	-0.139722
SCO0567	-1.96226	-1.9719	-2.69519	-3.03911	-3.2132	-2.3833	-2.34757	-2.0605	-3.66249	-1.94607	-1.36365	-2.68791	-2.31693	-3.64318	-3.57511	-1.87993	-2.38462	-2.67308	-3.70182	-3.46683	0.139471	-1.1709	-0.731624	-0.560193	-0.137024	-0.000643078	-1.26013	-0.798854	0.0345876	0.281316
SCO0568	-0.0836577	-0.143004	-0.0838214	0.0228993	-0.299823	0.0403032	0.43036	-0.0262659	-0.313248	-0.21677	0.199022	-0.251221	0.151212	-0.206433	-0.167697	0.114195	0.209178	-0.253798	-0.38405	-0.576033	0.2001	0.109067	0.273901	-0.111976	0.0219658	0.259437	0.0975442	0.263708	0.0998501	-0.00995775
SCO0569	2.95694	4.1286	4.00358	4.01901	3.96732	4.41609	7.32603	4.44188	4.61822	5.31304	1.40165	3.59475	3.38502	4.22502	3.80891	3.83929	6.85616	4.74029	4.03769	5.33959	2.3151	1.846	1.85553	1.22574	0.83209	2.23355	1.33758	1.21613	0.600134	0.946361
SCO0570	3.8517	5.08916	5.3706	4.23687	4.19807	5.15512	8.96882	5.67512	3.63333	4.12888	3.08019	4.84961	5.01328	4.73666	4.46787	4.91421	6.93557	5.32929	3.65079	4.54708	2.79723	1.99801	1.85515	0.544511	0.458854	1.51598	1.73284	1.46628	0.293971	0.30379
SCO0571	-1.21221	0.113497	-0.995665	-1.41006	-1.02245	-1.15697	0.00160512	-1.83882	-1.73136	-2.2872	-0.979183	-0.23062	-0.652432	-1.00573	-0.536483	-1.02326	-0.608206	-2.25898	-1.11389	-3.69703	0.167916	-0.218572	0.129263	-0.151488	0.0583744	0.112103	0.0851098	0.361818	0.116453	0.160773
SCO0572	-1.93877	-0.0563916	-1.6107	-1.44462	-1.68387	-1.79927	-0.720683	-2.55356	-3.22966	-1.86622	-1.85253	-0.40091	-1.5217	-1.56327	-1.27922	-1.92603	-1.13246	-1.34334	-1.93933	-3.24152	0.718223	-0.455116	0.261064	-0.0965796	0.205349	0.385385	0.0614277	0.567922	0.329436	0.744762
SCO0573	-1.18196	-0.0237731	-1.27432	-0.365691	-0.299989	-1.1269	0.219752	-1.98703	-0.917052	-0.755486	-0.854114	-0.688123	-0.670754	-0.264779	0.0876825	-0.708079	-0.347098	-1.33311	-0.631031	-1.83515	0.596824	0.112795	0.407522	0.126782	0.400091	0.669458	0.20648	0.580126	0.428693	0.473765
SCO0574	-0.504718	-0.0946912	-1.36943	-0.125493	-0.324365	-0.43525	0.713699	-0.53624	-0.287481	-1.77577	-0.256149	-0.468653	0.0179694	-0.522518	-0.177944	-0.273596	0.138109	-0.664945	-0.34512	-1.57583	0.263662	0.054538	0.23128	0.00693099	0.18713	0.248135	0.269831	0.469534	0.284625	0.206339
SCO0575	0.033059	0.925513	0.427815	-1.14375	-1.09769	-0.86584	1.97602	-0.343606	-0.803321	-0.738211	-0.57298	0.500781	-0.835103	-0.978299	0.475406	0.575555	-0.494933	-1.38428	-0.464509	-0.721971	0.626708	0.592719	0.713284	0.5061	0.58349	0.54602	0.553637	0.767401	0.621031	0.258174
SCO0576	-1.05084	-0.175544	-1.18066	-1.52212	-1.2459	-0.615055	-0.319969	-0.596669	-1.12086	-0.744514	-0.53607	-0.375951	-0.645702	-1.14867	-0.90649	-0.279708	-0.620455	-1.06177	-0.56558	-0.538905	0.331253	-0.430801	0.0307777	-0.163244	0.0536028	0.104165	0.0647659	0.212298	0.180909	0.315225
SCO0577	-0.913694	0.952444	-0.045717	-1.99385	-0.89216	-0.752744	0.344437	-0.510988	-1.90245	-0.824429	-0.716757	0.514912	0.0467059	-1.59626	-1.51363	-0.746883	0.074685	-0.15184	-0.149828	-1.58318	0.635601	0.0139354	0.610673	0.19876	0.427629	0.47791	0.44821	0.900574	0.598194	0.826386
SCO0578	-0.813983	2.18126	0.133081	-0.490058	-0.492787	-0.838049	0.921775	-0.60098	-0.194151	-0.375986	-0.456065	1.46737	0.402161	0.00899448	-0.388923	-0.800999	0.44305	-0.386255	0.015776	-2.27901	0.65623	-0.0745652	0.455399	0.224854	0.432952	0.501385	0.470751	0.779659	0.560283	0.610988
SCO0579	-0.0439922	0.206246	0.0269645	-0.635029	-0.377289	-0.216483	0.0865398	-0.125284	-0.424263	-0.186793	0.215424	-0.280472	0.333048	-0.105851	-0.00922313	-0.0501915	-0.30695	0.0276392	0.110901	0.0414979	0.38564	-0.0370124	0.152116	0.0402657	0.125939	0.210708	0.140775	0.421565	0.19404	0.229823
SCO0580	-0.729335	0.670138	-0.327315	-1.32312	-0.558769	-0.961146	0.361575	-0.603687	-0.462171	-1.23454	-0.346401	0.245939	-0.154117	-0.349	-0.36468	-0.830473	-0.145206	-0.559478	-0.118865	-1.17073	0.288252	0.0706343	0.238314	-0.0194883	0.194441	0.313622	0.355802	0.487852	0.337993	0.270765
SCO0581	-1.17473	1.57155	-1.03339	-2.47982	-2.60414	-1.64929	0.137126	-2.24093	-2.24373	-1.80222	-0.683982	0.693399	-0.560673	-1.2274	-1.34079	-1.60848	-0.375431	-1.07511	-0.816361	-1.15837	0.776182	-0.391475	0.437231	0.177321	0.472807	0.289433	0.20675	0.708539	0.665212	0.967985
SCO0582	0.367314	-0.400679	0.112969	-0.32625	-0.0451374	0.679948	0.71529	0.914958	-0.122124	-0.293173	0.0554787	-0.578714	0.048941	-0.287648	0.313531	0.671024	0.431371	0.433974	-0.131412	0.0893415	0.380265	0.234514	0.200602	0.0711971	-0.0044745	0.471241	0.215384	0.264583	0.0218905	-0.00875804
SCO0583	-0.0947484	-0.0889616	0.0744719	0.0936808	0.423637	0.226423	0.846226	0.487186	0.25897	0.620334	0.111301	-0.0936139	0.342499	0.101595	0.479852	0.414167	0.579276	0.102488	0.533984	0.400968	0.690597	-0.0870899	0.448238	0.0769764	0.31614	0.568077	0.0682162	0.378542	0.280526	0.217502
SCO0584	0.793833	0.891445	1.16653	-0.56	-0.255885	1.0621	1.173	1.47429	-0.625227	-0.945023	0.811849	0.589905	1.11221	-0.261544	0.113669	1.13833	0.829718	1.1983	-0.213678	-1.18763	1.05244	0.102064	0.464224	-0.0784736	0.265349	0.659141	0.415262	0.683479	0.418982	0.68964
SCO0585	2.16032	2.70019	2.43173	0.795595	0.951912	2.22956	2.2479	2.08066	0.0802646	0.0571111	1.95215	2.40445	2.17772	0.745241	1.20204	2.08377	2.37042	2.21586	0.364105	0.33035	1.33786	0.439793	0.835131	0.28856	0.68899	0.75497	0.632702	0.847559	0.502491	0.876561
SCO0586	0.701552	2.08416	1.64227	-0.113265	-0.193532	0.722062	1.77098	1.2935	-0.230088	-0.671433	0.521159	1.98378	1.21276	-0.292107	-0.452384	0.696906	1.44144	1.55415	-0.457565	-0.912218	1.16795	0.158424	0.658435	0.105245	0.339318	0.58629	0.734489	0.777009	0.418004	0.748358
SCO0587	0.918397	1.3473	1.31237	0.459919	0.613325	0.664594	1.77804	1.3246	0.672899	0.652379	0.695068	1.13066	0.991561	0.422965	0.47081	0.544435	1.56353	1.21598	0.588078	0.255891	0.425739	0.482643	0.644609	0.391604	0.401541	0.157749	0.548776	0.67761	0.573362	0.480742
SCO0588	1.54715	1.96849	2.16363	0.0844707	0.405792	1.65382	2.68357	2.23912	0.158618	-0.301489	1.27469	1.63471	1.81608	-0.130036	0.315114	1.8023	2.55776	1.82459	-0.281022	-2.203	1.48646	0.612436	0.749125	-0.0456732	0.224081	0.675892	0.748398	0.696337	0.146855	0.0282894
SCO0589	0.474429	0.723501	0.726656	0.810969	0.75369	0.23744	0.787288	0.430604	0.764529	0.77913	0.703916	0.591592	0.82367	0.947146	0.752563	0.420435	0.265487	0.222736	0.894748	0.684366	0.321857	0.392311	0.436348	0.289989	0.371527	0.355452	0.476837	0.598061	0.403885	0.284011
SCO0590	0.299171	0.100529	0.238107	0.147655	0.128722	0.46697	0.953701	0.646188	0.0820718	-0.00213476	0.531345	0.177974	0.587952	0.644959	0.701365	0.423099	0.370522	-0.0522087	0.318792	0.179492	0.431049	0.239971	0.452144	0.195327	0.375237	0.592736	0.496338	0.671991	0.385268	0.16946
SCO0591	-1.19097	-0.841489	-2.81225	-2.34704	-1.63574	-1.31996	0.369227	-2.21711	-3.91456	-3.64031	-1.25326	-1.03772	-1.48827	-3.08783	-1.88774	-1.36797	-0.352887	-1.52876	-3.35106	-4.45556	0.70507	-0.119334	0.31003	-0.319934	-0.0932152	0.38486	0.440162	0.647144	-0.0601041	0.197151
SCO0592	1.9406	0.1037	0.757653	1.48222	1.12477	0.957852	1.24706	1.39152	1.271	0.95289	1.57572	0.0883938	0.708823	1.35875	1.29855	0.710746	0.910948	0.462749	0.860908	0.5913	0.433542	0.567141	0.638175	0.377379	0.48838	0.631467	0.51064	0.590998	0.187891	-0.172259
SCO0593	-0.435914	0.263523	-0.0700313	1.5515	0.968162	0.0761877	1.33364	0.104069	1.23013	1.09413	-0.464263	-0.0539839	-0.100164	1.33169	0.825646	0.223118	0.864723	-0.107576	0.97352	0.944614	0.489153	0.230573	0.556505	0.399229	0.508064	0.621509	0.492264	0.652115	0.397834	0.195215
SCO0594	-0.813845	0.0670102	-0.437325	-1.4254	-1.24989	-0.856048	0.718107	-0.976895	-1.25001	-1.33162	-0.982953	0.294866	-1.18664	-1.28092	-0.954694	-0.658117	0.320775	-1.79526	-1.18881	-1.26208	0.0991702	0.367879	0.396155	0.186268	0.290742	0.327347	0.330755	0.557517	0.347396	0.112153
SCO0595	-1.95604	-1.04435	-2.31332	-0.526601	-0.885398	-1.38292	0.0436404	-1.56836	0.235096	0.188352	-2.10406	-1.50728	-2.30991	-0.874715	-1.37883	-1.2418	-0.529893	-1.2327	0.948624	0.30171	0.275184	-0.146118	0.158051	-0.279203	0.0145766	0.236423	-0.0110194	0.296626	0.110875	0.211217
SCO0596	0.177804	0.000267869	-0.148248	1.88279	1.51091	1.40925	1.56704	1.94742	3.67297	3.70707	0.0490395	-0.0822554	0.0041153	2.53456	2.00461	1.48048	1.18133	1.08027	4.31479	3.8461	0.355344	0.396386	0.531658	0.475595	0.425797	1.38799	0.44045	0.426164	1.09487	0.86015
SCO0597	0.238551	0.686365	0.552444	0.534747	0.665833	0.25376	0.763038	0.700095	1.10345	1.24715	0.371648	0.537045	0.907551	1.56528	1.21853	0.683611	0.556413	0.61105	2.28749	2.15611	1.05609	0.346982	0.65194	0.547507	0.719867	0.762763	0.621982	0.797061	0.766442	0.70294
SCO0598	2.20636	1.21512	1.76481	2.17406	2.35324	2.32611	2.45424	1.98071	2.92653	2.75012	0.861404	1.00628	0.764063	1.29304	1.90035	1.50339	2.35317	1.97253	1.89576	1.97953	1.68028	1.78418	1.81294	1.21144	1.16667	1.47365	1.48346	1.359	0.956367	0.527244
SCO0599	2.09474	1.52343	2.01233	2.37211	2.50252	2.36875	3.1638	2.17547	2.93351	2.83404	1.20837	1.40699	1.37282	1.61425	2.07463	1.85379	2.82961	2.20108	1.96861	2.13391	1.29457	1.33056	1.37068	0.913085	0.796033	1.16508	1.08474	0.983647	0.61645	0.302437
SCO0600	0.510452	0.198494	0.436008	2.23834	1.30061	1.60289	0.960466	1.60568	4.14394	3.85968	0.590756	-0.147873	0.396932	2.77747	1.67847	1.84848	0.951351	1.34261	4.40225	4.15482	0.743785	0.220374	0.433992	0.84196	0.859002	1.82314	0.396014	0.567973	2.00734	1.77205
SCO0601	-1.75011	-0.483065	-2.47709	-3.02235	-1.64497	-1.32145	0.673886	-2.01338	-1.62256	-1.17791	-1.46958	-0.756773	-3.34649	-1.50464	-0.99554	-0.86916	-0.0731388	-2.77103	-0.975924	-1.40295	0.47023	0.0382905	0.329845	0.0630393	0.209302	0.369972	0.181412	0.392509	0.374307	0.257507
SCO0602	-0.619982	-0.0231222	-1.01349	-0.489284	-0.00639837	-0.411564	1.17387	-0.323819	-0.0719995	0.167993	-0.533016	-0.21218	-0.699856	-0.712217	-0.461013	-0.401667	0.643739	-0.669749	-0.283818	-1.38425	0.535275	0.227727	0.440513	0.0381201	0.258302	0.527538	0.361155	0.562072	0.198956	-0.0919413
SCO0603	0.911541	0.668302	-0.117446	-1.1397	-1.10062	0.977448	1.95718	0.67967	-1.12979	-1.17772	0.324587	0.760921	-1.15656	-1.30544	0.593605	0.765828	0.937582	-0.0193386	0.278363	-1.49746	0.675843	0.724002	0.876662	0.266357	0.486249	0.827136	0.659702	0.758504	0.402606	0.0180746
SCO0604	1.98889	0.626787	-0.547195	-2.61854	-2.74781	-0.556253	0.169496	-0.387536	-1.28455	-1.25272	2.08955	0.44031	0.233888	-1.07317	-1.6717	-0.0989848	-0.127645	-0.266137	-0.853064	-1.27086	0.429551	-0.265836	0.17581	-0.132302	0.0859499	0.258053	0.184235	0.382625	0.30332	0.50023
SCO0605	-0.403568	-0.454747	-1.08247	-1.30864	-1.15129	-0.890518	-0.344558	-0.906417	-1.19637	-1.5396	-0.381336	-0.591776	-0.832883	-1.28687	-1.17672	-0.801593	-0.755856	-1.06955	-1.17463	-1.50109	0.337364	-0.167928	0.151297	-0.131834	0.0628553	0.356142	0.212017	0.438876	0.215184	0.257724
SCO0606	-0.510998	0.437345	-0.594888	0.246457	0.593634	-0.465864	1.42114	-0.482119	0.345252	0.902153	-0.797051	0.537056	-0.346811	-0.522127	0.0714021	-0.264941	0.752694	-0.542547	-0.466832	-1.35639	0.993638	0.174684	0.706699	0.217441	0.443906	0.798647	0.682396	0.873841	0.42492	0.363985
SCO0607	4.88709	4.24819	4.44335	3.69013	3.78757	6.40108	7.86672	5.35696	3.89162	3.8078	4.28695	3.45902	3.61059	4.29616	4.44348	6.34111	6.26681	4.99429	4.02494	3.98363	1.46486	1.60943	1.82383	2.27112	1.9853	2.91403	1.6095	1.50265	0.908142	0.933345
SCO0608	4.33865	3.23465	3.6525	3.14201	3.54225	5.435	6.29727	4.90288	3.13385	3.11608	4.2141	2.9623	3.76211	3.47931	3.74101	5.9049	5.82187	4.26825	3.39465	3.38763	1.40025	1.30773	1.3425	1.74752	1.53229	2.54291	1.38726	1.04575	0.596953	0.656397
SCO0609	1.27532	1.19767	0.785726	1.35845	1.48895	2.19171	3.12446	1.61553	1.34763	1.66015	1.05332	0.931751	0.476853	0.640464	0.798194	2.19918	2.6529	1.38726	0.464386	0.694217	0.744292	0.398185	0.828582	0.365674	0.44633	1.08204	0.630245	0.757589	0.302781	0.378263
SCO0610	-0.442972	-0.239895	-0.317038	0.439877	0.233936	0.0837263	1.39087	0.334029	0.113849	0.599643	-0.551406	-0.249944	-0.696105	-0.0210616	0.0509252	0.225168	0.747985	-0.239702	-0.364117	-0.253522	0.167556	0.35542	0.371306	-0.0891384	-0.0283406	0.545458	0.359535	0.479751	-0.0215595	-0.508207
SCO0611	-0.323754	0.0169746	-2.00446	-0.20775	-0.0472744	0.045478	1.10221	-0.249227	-0.00125337	0.407267	-0.11443	-0.142752	-0.496706	-0.273911	-0.270541	0.172429	-1.56582	-0.514054	-0.59772	-0.0972362	0.528675	0.182448	0.450581	0.108595	0.322101	0.719929	0.496643	0.613555	0.383467	0.218598
SCO0612	-0.102168	2.25964	-0.142212	-0.71493	-0.864974	0.249034	2.69167	-0.0932705	-0.259266	-0.130662	-0.26892	2.23897	-0.344726	-1.09474	-0.929633	0.18872	1.526	-0.207161	-0.656674	-0.514621	1.42254	0.315153	0.785727	0.36698	0.6092	1.24118	1.18893	0.954552	0.637106	0.600618
SCO0613	-0.664806	-0.130687	-0.528668	-0.944833	-2.24677	-0.48136	0.638091	-1.64081	-1.68823	-0.0144819	-0.602928	-0.294716	-1.21338	-1.4166	-1.25776	-0.274214	0.0696393	-1.61515	-1.41742	-2.35891	0.481143	0.0244219	0.394606	-0.125557	0.122542	0.342406	0.212345	0.53769	0.172803	0.20465
SCO0614	-0.552078	0.616676	-4.48487	0.103992	-5.89686	-0.601975	0.398309	-1.00954	-5.42413	-5.75815	-0.43845	-0.246897	-0.0424939	-5.04282	-4.79715	-0.308795	0.179918	-0.248886	-4.2401	-4.65348	-0.293783	0.0346604	0.209337	0.0213098	0.126696	-0.275113	0.321859	0.528301	0.479589	0.318511
SCO0615	-0.321079	-0.184016	-0.210726	-1.71606	-0.684668	-0.275119	0.94909	0.284511	-0.473573	-1.84905	-0.381234	-0.570548	-0.12381	-0.84544	-0.674334	-0.259557	0.434036	-0.328851	-0.721877	-3.63947	0.558882	0.252792	0.39305	-0.213505	0.0508557	0.60111	0.503725	0.596626	0.119195	0.0236757
SCO0616	-0.736733	0.539897	-0.561064	-0.863999	-0.445159	0.120178	0.414527	-0.236317	-0.0290451	-0.23327	-0.453111	0.0665765	-0.391819	-0.670409	-0.0514317	0.213027	0.0409349	-0.0534787	0.393157	-0.0716453	0.687703	-0.138629	0.438936	0.0775756	0.338016	0.541877	0.437135	0.693561	0.416615	0.622675
SCO0617	-0.280087	0.526859	-0.207424	-0.922046	-0.567048	0.609964	0.367678	0.321387	0.117998	-0.0648154	0.384073	0.276729	0.220214	-0.511959	-0.0886675	1.1092	0.36527	0.676588	0.796577	0.378974	0.464903	-0.208636	0.24518	-0.0288911	0.14635	0.281724	0.237549	0.531467	0.319568	0.608334
SCO0618	-1.02262	-0.5106	-0.996363	0.0713864	-0.120057	-1.07057	0.51146	-0.843963	-0.380891	-0.0686636	-0.882774	-0.468512	-0.864903	-0.000307223	0.0179031	-0.979624	-0.0541321	-1.74061	-0.373829	-0.707041	0.175995	0.184698	0.238584	-0.228173	-0.0170551	0.334146	0.304911	0.366506	0.0235793	-0.34164
SCO0619	0.101415	0.577315	-1.33417	0.65889	0.539985	-0.176215	1.56545	-1.45705	0.773183	0.597402	0.408144	0.501286	-0.190243	0.262363	0.198033	0.0760755	1.12711	-2.95977	0.38415	-0.924554	0.115467	0.582429	0.72202	0.424446	0.623814	0.33575	0.73379	0.848883	0.779769	0.253941
SCO0620	0.484532	-0.011098	-0.221226	0.818265	0.0833378	0.590567	0.736425	0.617033	0.199515	1.13158	-0.682932	-0.524925	-0.859647	0.573915	-0.430036	-0.0224539	0.734633	0.413809	-0.451219	0.417854	0.574504	0.330997	0.409504	-0.216124	-0.031869	0.45056	0.363567	0.411118	-0.28553	-0.662098
SCO0621	-0.955343	-0.329485	-2.59297	-0.270853	-0.182399	-1.17031	0.121513	-2.78894	-0.0999764	-0.259658	-0.651683	-0.0404704	-1.99334	-0.289713	-0.214389	-1.08398	-0.327168	-3.19319	-0.235031	-2.71839	0.114768	0.248646	0.269101	-0.0119165	0.109451	0.428005	0.359313	0.196626	0.275426	-0.206112
SCO0622	0.762825	0.564752	0.481636	1.17595	1.29412	0.698288	1.69948	0.70458	1.29346	1.81392	0.51766	0.560939	0.219819	0.475299	0.6272	0.381379	1.5877	0.840666	0.420056	0.687315	1.02913	0.503873	0.89284	0.338587	0.608136	0.885229	0.605743	0.892435	0.486831	0.537786
SCO0623	0.876821	-0.289428	0.0351308	-0.208755	-0.212454	0.807805	0.327846	0.106942	-0.111967	-0.024031	0.974618	-0.2219	0.116664	-0.0336833	0.152967	0.602055	-0.0524305	0.127182	0.218639	0.14759	0.334244	0.0713519	0.222285	-0.00290759	0.103736	0.364429	0.185246	0.354335	0.166698	0.119443
SCO0624	-1.95457	0.00299673	-3.86588	-2.82067	-1.93063	-1.76272	-0.340752	-2.5147	-2.8104	-2.3466	-1.5256	-0.0689058	-2.39352	-2.12906	-2.16326	-1.5776	-0.99219	-3.18434	-1.60977	-1.32118	0.613838	-0.465136	0.110626	-0.229429	0.107144	0.271046	0.120344	0.265968	0.128178	0.28573
SCO0625	-1.51158	0.6925	-1.8326	-2.04077	-1.66983	-1.266	-0.145792	-2.16114	-1.1864	-0.951142	-1.11849	0.0722028	-0.748342	-1.97978	-1.72064	-1.30309	-0.549396	-0.989193	-1.83595	-2.12931	0.490131	-0.245643	0.311752	-0.0479524	0.273703	0.407176	0.35198	0.654387	0.418642	0.528233
SCO0626	-1.31208	0.532089	-1.2715	-5.21854	-1.55299	-1.17622	-0.0252206	-2.25017	-3.33738	-3.49317	-0.968858	-0.221986	-0.574204	-2.95591	-0.958209	-0.678758	-0.593956	-3.10307	-1.35443	-4.72599	0.708649	-0.195354	0.240567	-0.165773	0.297268	0.65948	0.253619	0.514467	0.387431	0.389425
SCO0627	-0.59412	0.865557	-0.667661	-0.462864	-0.241135	-0.54649	0.853805	-1.51718	-0.218984	-0.357134	-0.165445	0.459623	0.0732841	-0.0467284	-0.125124	-0.345927	0.33177	-0.914236	-0.0053682	-0.187133	0.211483	0.215968	0.370095	0.212749	0.340043	0.335512	0.516342	0.580601	0.461658	0.373277
SCO0628	-0.572756	1.40106	-0.294566	-0.725187	-0.882466	-0.317933	0.512895	-0.253815	-0.635798	-0.323039	-0.273936	0.995025	0.0852542	-0.317861	-0.666754	-0.0526449	0.144939	-0.0499393	0.0488261	0.0941677	0.604735	-0.115966	0.356269	0.156687	0.332225	0.415368	0.424931	0.576098	0.412905	0.574118
SCO0629	-0.115347	0.667192	0.110166	0.0552482	0.105379	-0.221634	0.736144	-0.00840298	-0.127226	-0.0947936	0.0366275	0.356425	0.393638	0.349607	0.0311573	-0.1699	0.557607	-0.0322921	-0.0375405	-0.115701	0.276891	0.182554	0.30758	0.0691814	0.245381	0.530271	0.38813	0.467662	0.315702	0.0537151
SCO0630	0.137868	2.76531	2.17737	-0.152895	-0.363843	0.384984	2.37954	1.43064	-0.709081	-0.165275	-0.23257	2.53374	1.56002	-0.414859	-0.769651	0.103842	1.9516	1.75588	-0.810608	-0.364048	0.522906	0.240676	0.421988	-0.102517	0.193508	0.454138	0.527875	0.521919	0.286915	0.0725883
SCO0631	2.24323	5.07368	4.06815	2.30785	2.69108	2.9281	6.82023	2.88636	1.73233	2.38422	0.0166254	4.79341	3.45695	0.284432	0.966288	0.736244	5.60719	3.78105	-0.588234	0.188753	2.31131	0.92475	1.83321	0.798894	1.2133	1.89375	0.688393	1.06079	0.530398	0.46149
SCO0632	-0.927503	-0.0902324	-0.595284	-1.27202	-1.08805	-0.885646	0.926336	-0.624313	-1.04239	-0.363489	-0.817987	-0.00766607	-0.469165	-1.19557	-1.03818	-0.750442	0.395634	-0.446777	-1.01974	-1.0794	0.602536	0.162823	0.493911	-0.0956124	0.137193	0.483541	0.333568	0.613789	0.195274	0.0919925
SCO0633	0.163633	1.15308	0.587624	0.787702	0.907742	0.363737	1.74623	0.436238	0.901979	0.815457	0.29837	1.16062	0.823231	0.865497	0.867083	0.411531	1.27101	0.474954	0.875008	0.586874	0.345411	0.662482	0.705059	0.545287	0.586273	0.480939	0.630647	0.812867	0.697753	0.407001
SCO0634	-0.991277	1.17675	-0.453151	-0.653025	-0.531364	-1.07419	0.71013	-0.884268	-0.550626	0.523737	-0.843663	1.04934	-0.355082	-0.931126	-1.35342	-0.937091	0.339404	-0.586749	-2.70895	-2.93291	0.299768	-0.157335	0.237956	0.118213	0.324466	0.0172895	0.492862	0.549819	0.486773	0.422012
SCO0635	0.318406	-0.305381	-0.488044	-0.638078	-0.472802	0.219866	1.06191	-0.0989185	-0.195455	-0.306732	-0.185073	-0.582016	-0.642775	-0.672599	-0.168903	-0.0496544	0.570405	-0.381464	-0.603882	-2.14392	0.207896	0.217988	0.158245	-0.254593	0.0865474	0.550666	0.421385	0.324987	0.195075	-0.431188
SCO0636	-0.652905	-0.562903	-0.870851	0.0592648	0.316154	-0.449059	0.54473	-0.428352	0.014284	0.529379	-0.640453	-0.658232	-0.682366	-0.231361	-0.0430234	-0.448288	-0.316837	-0.898955	-0.290659	-0.208971	0.175583	-0.0315207	0.176608	-0.248316	-0.101158	0.273969	0.09377	0.248514	-0.0495427	-0.273182
SCO0637	0.669736	0.741418	0.683105	0.562937	1.00045	0.553822	1.95092	1.00065	0.743986	0.531695	0.211198	0.434066	0.411154	-0.313885	0.406253	0.545786	1.71616	0.660682	-0.27634	-0.566825	0.759958	0.791181	0.898483	0.374735	0.40878	0.653408	0.664527	0.78594	0.266838	0.0764008
SCO0638	-0.339369	-0.826981	-0.100688	-3.95371	-1.53438	0.0429924	-0.375984	0.605215	-1.86915	-1.63564	0.585505	-1.06601	0.977767	-0.877853	-0.679562	1.06985	-0.514241	0.109961	-0.976009	-1.02157	0.487386	-0.276754	-0.309082	-0.493409	-0.398824	-0.13125	-0.365235	-0.156862	-0.38399	-0.445537
SCO0639	1.17538	1.33472	1.16255	0.237463	0.368483	0.734714	1.62233	0.879398	0.715108	0.398213	0.617962	1.08424	0.772354	0.180042	0.108213	0.47888	1.70176	1.13428	0.55405	0.0942273	0.7057	0.600559	0.722799	0.231831	0.561786	0.887479	0.713942	0.731131	0.502362	0.261502
SCO0640	2.24105	1.78943	1.69584	1.27228	1.45249	1.77564	2.80564	1.74714	1.75871	1.68431	1.05092	1.54877	0.881221	1.06084	1.09128	1.12643	3.0661	2.08922	1.21737	1.00399	1.1582	1.37108	1.5176	0.485725	0.495859	1.40873	1.16456	1.18341	0.468184	0.115942
SCO0641	5.38896	4.0912	4.67888	3.6452	3.47695	5.34064	5.38796	4.60558	4.42634	4.11026	4.46658	3.96781	4.29682	4.03145	4.22607	5.04293	4.77491	4.86463	4.73515	4.67558	3.25214	2.02262	2.19757	2.70271	2.48461	3.57165	1.6958	1.46422	2.13007	1.52175
SCO0642	-0.564639	0.352876	-0.573694	-1.47565	-1.03162	-0.502924	0.709581	-0.750582	-0.989642	-0.948943	-0.302505	-0.0777079	-0.122645	-1.34221	-1.0922	-0.309781	0.297528	-0.269854	-1.05688	-1.89062	0.59044	0.054343	0.387162	-0.133893	0.0625576	0.559405	0.399421	0.588587	0.174775	0.259655
SCO0643	-1.34668	0.535962	-0.74872	-6.29418	-2.92763	-1.38648	0.462102	-0.72979	-5.22224	-2.5633	-0.98303	-0.325182	-0.431049	-3.66568	-2.16169	-1.09704	0.412841	-0.154736	-6.62731	-9.01502	0.968757	-0.314067	0.454803	-0.0541768	0.249231	0.469741	0.0859563	0.705911	0.350836	0.8443
SCO0644	4.33266	3.05839	3.8061	2.62252	2.32709	5.11687	3.56108	3.48203	1.08813	2.01766	3.88083	2.81586	3.5538	3.23137	3.15207	4.99781	4.26931	3.79577	1.63851	2.40119	0.900035	1.23808	1.46661	0.101705	1.27212	2.28538	1.055	0.929907	0.633658	0.193057
SCO0645	-0.288838	0.249258	-1.32422	0.319248	0.0505068	0.147051	0.982977	0.270363	0.584631	0.927169	0.00515159	0.260604	-0.9999	0.564913	-0.00624551	0.386752	0.598687	-0.13358	0.873685	0.828646	0.316137	0.185348	0.350183	0.0265424	0.191882	0.592419	0.410478	0.6102	0.230226	-0.0582461
SCO0646	-0.333724	-0.507991	-0.512775	0.763964	0.742717	-0.333561	0.955389	-0.727728	1.11356	1.06454	-0.231721	-0.182668	-0.621055	0.725141	0.680377	-0.232725	0.501148	-0.489857	0.819271	0.766702	-0.0286157	0.451772	0.412699	0.012566	-0.0228365	0.403643	0.446776	0.46946	0.0885497	-0.471629
SCO0647	-1.21413	-0.362412	-2.51069	-0.214596	-0.147017	-1.01693	0.90184	-0.778899	0.011646	0.354981	-1.10579	-0.651043	-0.878459	-0.405438	-0.510632	-0.876254	0.209164	-1.03611	-0.203492	-0.0354733	-0.00142504	0.0626485	0.163697	-0.148969	-0.00370338	0.150125	0.195408	0.359936	0.0893224	-0.285917
SCO0648	0.433277	0.521944	0.716134	0.519593	0.879232	0.157559	1.48746	0.37611	0.631759	0.584746	-0.152963	0.169479	0.233688	0.343486	0.52466	-0.00637804	1.1631	0.43631	0.0116165	0.034593	1.15401	1.15336	1.23296	0.565261	0.604583	0.907445	0.951862	0.890256	0.437143	0.271025
SCO0649	-1.08456	-0.976894	-1.15946	-0.626313	-1.20938	-0.84997	-0.0837099	-0.879286	-0.834241	-1.05087	-0.79161	-0.746837	-1.14659	-0.841242	-0.971209	-0.815887	-0.497585	-1.26549	-0.0998875	-1.00308	0.978862	-0.326196	0.170146	0.00767443	0.370839	0.763214	-0.216121	0.299778	0.317744	0.263398
SCO0650	-1.54446	-0.895938	-1.32338	-1.41091	-1.40508	-1.65253	-0.0624575	-0.69475	-0.899804	-0.702475	-0.956593	-1.03295	-0.842961	-0.691405	-0.928557	-1.34847	-0.542373	-1.28023	-0.551695	-0.891814	-0.0398341	-0.146045	-0.0515821	-0.438319	-0.341793	-0.00980241	0.0361423	0.11214	-0.11477	-0.384053
SCO0651	-0.664537	-0.543343	-0.849629	-2.11023	-0.424066	-0.562787	0.353683	-1.24877	-0.450639	-2.13352	-0.641571	-0.462837	-0.818606	-2.10103	-0.610863	-0.689813	-2.24696	-1.53522	-1.89228	-2.35472	0.364341	-0.011824	0.150347	-0.173663	0.0411818	0.461027	0.239163	0.27256	0.0847088	-0.163199
SCO0652	-1.18527	-0.76908	-0.765783	-1.78366	-2.10913	-1.19196	-0.381684	-1.37988	-2.42254	-1.51652	-0.693828	-1.03098	-0.72011	-1.43348	-1.50259	-1.25122	-0.680898	-1.21431	-1.5951	-1.09496	0.355923	-0.345751	-0.0547976	-0.757224	-0.254272	0.317507	0.0391721	0.336166	-0.247981	-0.247309
SCO0653	-0.025882	0.570899	0.452912	-2.89457	-0.382902	0.0181035	0.987637	-0.152019	-1.70474	-1.7587	0.11759	0.517141	0.539016	-1.69741	0.11329	0.104756	0.452573	-0.242652	-1.52024	-1.60164	1.04826	0.376167	0.942392	0.379065	0.475619	0.3784	0.494185	0.641625	0.220622	-0.0326063
SCO0654	-0.0936134	-0.274754	-0.680085	0.197381	0.528065	-0.284248	0.68686	-0.47885	0.245527	1.21951	-0.0550894	-0.207922	-0.343775	0.0060917	0.2204	-0.298052	0.207981	-0.941507	0.064033	-0.0677831	0.502482	0.0638755	0.275342	0.0609075	0.156209	0.305055	0.081931	0.316986	0.0456779	-0.0369277
SCO0655	-0.313016	-0.0493275	-0.776269	0.134554	0.793601	-0.340266	0.654345	-0.725864	0.144579	1.21536	-0.400055	-0.0898767	-0.910007	-0.905642	-0.388188	-0.567141	0.40902	-0.579786	-0.454097	-3.32418	0.402053	0.00609589	0.314202	-0.0591754	0.0832847	0.603209	0.20083	0.392692	0.174767	-0.0838746
SCO0656	-0.108758	0.480838	-0.173653	0.0859801	0.265669	-0.270984	1.3307	0.0391814	0.0789847	0.334976	0.0569441	0.102049	-0.17272	-0.0686497	-0.0824702	-0.0406621	0.802009	0.0280264	-0.0632336	-1.44036	0.412914	0.348807	0.4989	0.113007	0.363453	0.547919	0.668849	0.642494	0.336394	0.0475924
SCO0657	-1.39144	0.263941	-0.349179	0.255325	0.430852	-1.37568	-0.238297	-1.4974	0.156444	0.0983669	-1.26779	0.501566	-0.357314	0.222159	0.385137	-1.22347	0.0974387	-1.41536	-0.112996	-0.170203	0.341026	0.40321	0.528363	0.61981	0.587228	0.701479	0.412807	0.475918	0.702176	0.37705
SCO0658	-1.36872	0.177786	-1.23005	-1.28229	-0.921444	-1.53464	0.919516	-1.53369	-0.892166	-0.443841	-1.57233	-0.0198211	-1.24747	-1.31529	-1.05316	-1.49824	-0.154558	-1.51533	-1.00915	-5.12376	0.95105	-0.054763	0.665035	-0.0710674	0.187572	0.606846	0.635811	0.780337	0.323784	0.492579
SCO0659	0.142164	0.52916	0.0153034	1.21817	1.33346	0.560883	2.03065	0.581715	1.21213	1.72439	0.132559	0.674011	-0.0291832	0.781598	0.87721	0.489039	1.24645	0.0260268	0.408456	0.559539	0.424562	0.565359	0.813356	0.454582	0.531087	0.717741	0.651074	0.723874	0.450124	-0.0114485
SCO0660	-1.12077	-0.0134461	-1.6515	-2.59721	-1.11664	-0.884028	0.301092	-1.42278	-1.70482	-1.61286	-0.760963	-0.445737	-0.643094	-1.63606	-1.07893	-0.717144	0.0571272	-0.54611	-0.774331	-1.64554	0.551601	-0.139319	0.383066	-0.126287	0.172003	0.563885	0.131132	0.62972	0.275283	0.472218
SCO0661	-1.21278	0.973061	-1.07776	-3.22637	-2.27028	-1.31115	-0.263816	-1.51501	-3.03131	-2.38313	-0.869566	1.19489	-0.728744	-1.67174	-1.61461	-1.10068	-0.892436	-1.05602	-1.34868	-3.46099	0.707762	-0.436312	0.318515	0.0153695	0.249753	0.167447	0.47063	0.636425	0.412359	0.810837
SCO0662	-1.85938	-0.429528	-3.45289	-4.86552	-5.81881	-2.03666	-0.568449	-4.03668	-4.44176	-3.44674	-1.38023	-0.564493	-3.34989	-5.0361	-5.3704	-2.00166	-1.21433	-4.02823	-3.19349	-7.85777	0.782268	-0.31633	0.336612	-0.120454	0.297642	0.463867	0.189616	0.569873	0.375078	0.695672
SCO0663	-0.454573	0.262064	-0.193716	-0.153801	0.117533	-0.337481	0.90454	-0.402772	0.138602	0.26788	-0.0958409	0.0738486	-0.15683	-0.230152	0.164543	-0.186353	0.315047	-0.324145	0.252932	-0.214486	0.231741	0.222219	0.434647	0.00697709	0.0887652	0.322653	0.384379	0.642994	0.182509	0.122673
SCO0664	-0.630047	-0.215063	-0.779716	-0.577666	-0.251116	-0.361046	1.37846	-0.586163	-0.294441	-1.20498	-0.313428	-0.254498	-1.11971	-0.580269	-0.28801	-0.253699	0.591544	-0.784233	-0.315349	-1.36455	0.487643	0.272439	0.426658	0.0521357	0.22501	0.580662	0.535996	0.609197	0.255395	-0.0558188
SCO0665	-1.44219	0.844056	-1.34807	-0.220336	-0.317494	-1.10392	0.390876	-6.04644	0.340674	0.154356	-0.953194	0.0290237	-1.59736	-0.0159853	-0.591425	-1.22343	-0.233301	-2.16194	0.220284	-0.133776	0.694043	-0.0750467	0.311845	0.150032	0.190834	0.305763	0.156889	0.396963	0.388799	0.162225
SCO0666	-2.04098	-1.1759	-2.01534	-2.24654	-1.82737	-1.9068	0.880965	-1.28697	-0.362304	-0.822757	-1.41153	-1.50409	-1.70151	-0.764984	-0.551146	-1.52006	0.079463	-2.54839	-0.219096	-0.184291	0.404356	-0.0526299	0.206249	-0.391941	-0.150722	0.394531	0.140219	0.317359	-0.123843	-0.415403
SCO0667	-1.01421	0.0226962	-2.21854	-0.802504	-0.750298	-0.90375	0.586085	-0.670202	-0.303767	-2.1618	-1.0069	-0.151343	-0.880606	-1.00272	-0.731974	-0.895854	0.110891	-0.869349	-0.488407	-1.03897	0.27245	0.115513	0.352782	-0.267318	-0.0680966	0.43851	0.3168	0.4793	0.0262131	-0.149478
SCO0668	-0.20073	1.46326	0.361895	-0.252537	-0.323441	-0.384757	1.05388	0.1088	0.00521832	0.00195708	0.305726	1.23207	0.695576	-0.0151473	-0.279983	-0.00966823	0.74638	0.26269	0.477709	-0.182857	0.407231	0.0796907	0.473951	0.270669	0.42313	0.414472	0.636946	0.802732	0.598335	0.606997
SCO0669	-0.74465	-0.339094	-0.687631	-0.656031	-0.453416	-0.519234	0.478057	-0.370098	-0.146203	-0.207417	-0.443403	-0.558153	-0.518694	-0.535411	-0.397554	-0.356455	-0.197252	-0.81698	-0.148514	-0.349705	0.217875	-0.116085	0.175435	-0.190596	0.0667772	0.385593	0.125721	0.366247	0.21679	0.0544588
SCO0670	-0.416781	0.513787	-0.120493	-0.0974509	-0.0413186	-0.317966	0.549364	-0.12482	0.185773	-0.10344	-0.170963	0.0590767	0.179949	0.133569	-0.024164	-0.13007	0.216778	-0.206118	0.412664	-0.747795	0.167419	0.0836157	0.216499	0.122584	0.179844	0.300794	0.420555	0.458461	0.301058	0.182773
SCO0671	-0.565371	0.253957	-0.762196	0.479031	1.11185	-0.674071	1.93492	-0.450748	0.769224	0.890503	-1.44072	0.0296585	-1.62134	-1.25277	-0.485994	-1.06703	1.40619	-0.42521	-1.1844	-1.6444	0.384307	0.399676	0.501642	-0.473711	-0.410087	0.228787	0.218371	0.30495	-0.599774	-1.18773
SCO0672	0.644112	0.911005	0.806932	0.769035	0.400448	0.766892	1.91301	0.740305	0.585006	0.793114	-0.151067	0.800516	0.46053	-0.0846323	0.0111424	0.472734	1.78345	0.61441	-0.0704154	-0.0386335	0.787384	0.503096	0.59815	-0.0221264	0.117216	0.849418	0.448921	0.466192	0.0974238	-0.0140403
SCO0673	1.69606	2.6092	2.1328	1.72507	2.23632	2.17727	3.64433	1.77994	1.87621	1.4593	0.64122	1.89897	0.805704	0.399357	0.986373	1.68008	3.57129	1.90317	0.539113	0.360151	2.30515	1.94605	2.21356	0.813352	0.961784	1.64323	1.74182	1.6194	0.443143	0.655347
SCO0674	0.283891	-0.274716	0.0247583	-0.92937	-0.787883	1.28075	0.931377	0.683024	-0.798529	-0.910718	0.355007	-0.298929	-0.0379813	-0.678987	-0.568264	1.17078	0.73052	0.609784	-0.613826	-1.60963	0.329162	-0.0131157	0.200946	-0.286573	-0.0319717	0.446807	0.147056	0.350609	0.0904207	0.0326597
SCO0675	-1.10485	-0.1142	-0.697296	-1.92203	-0.722752	-1.15404	0.344433	-0.946852	-1.4281	-1.92034	-1.05745	-0.355754	-1.01111	-2.17792	-1.00545	-1.06664	-0.112562	-1.16171	-1.91412	-2.62264	0.528246	0.0933761	0.347996	-0.0816428	0.154874	0.579305	0.49242	0.545145	0.250138	0.155265
SCO0676	0.661118	0.392732	0.529335	0.998493	1.0845	0.665155	1.66139	0.66271	1.06029	0.921933	0.130507	0.0805651	-0.129556	0.510781	0.814144	0.561942	1.75956	1.00476	0.552001	0.581552	0.55784	0.593552	0.631472	0.192933	0.271588	0.591793	0.63191	0.710024	0.204807	-0.106987
SCO0677	0.173535	0.456421	0.532036	0.00934035	0.426212	0.330034	1.0554	0.440218	-0.459043	-0.494931	-0.0633958	0.365294	0.518477	-0.353955	-1.15688	0.213728	0.674977	0.529524	-0.389971	0.184704	0.339418	0.248132	0.284357	0.0884633	0.0196363	0.472669	0.381634	0.407757	0.0344252	-0.11471
SCO0678	-0.251124	0.0662793	0.234258	2.72325	2.1258	1.20245	2.80178	2.36497	5.75772	4.66702	-0.652531	-0.0657266	0.114726	2.97327	2.30668	0.993196	2.91412	1.85239	4.89691	5.09	0.692746	0.62546	0.823368	1.31196	0.625103	3.41288	0.556536	0.584962	2.97487	3.51269
SCO0679	0.519264	-0.000171033	0.647362	1.5344	0.632033	1.3327	1.7974	1.22345	4.07792	3.08626	-0.999156	-0.260553	-0.0743553	1.82956	1.03435	0.57794	1.86832	1.63999	4.04953	3.26746	1.02442	0.506557	0.392371	0.428069	0.0766816	1.9747	0.287671	0.307	1.81595	1.59683
SCO0680	-0.448826	0.328013	-0.28675	0.0872286	-0.250729	-0.263388	0.850508	-0.424451	0.460519	-0.0471428	-0.366412	0.333635	-0.225916	-0.213941	-0.445642	-0.27792	0.402355	-0.17806	0.136884	-0.237948	0.498123	0.252582	0.365714	0.046989	0.241218	0.433648	0.402941	0.555466	0.312502	0.200782
SCO0681	4.15976	6.74757	6.28204	3.36436	3.11609	5.85006	9.24122	6.03485	2.20812	1.94189	3.42608	5.86851	5.61998	3.30029	3.22941	5.55153	7.71399	6.03061	2.28989	2.36388	4.53926	2.8522	3.24559	1.288	1.56954	2.55992	2.91577	2.88543	0.875132	1.07935
SCO0682	5.00808	2.91107	3.2931	3.41069	4.71557	5.18174	3.55902	2.73434	4.60994	3.98741	3.93737	2.9202	3.09231	3.40903	4.6687	4.77726	3.68635	3.11154	4.32931	4.18693	1.70073	1.37143	1.50199	2.18861	2.04895	2.55578	1.08105	0.899116	1.37463	1.28698
SCO0683	3.80846	2.72709	2.86157	1.58691	2.41269	3.52801	3.1378	2.36912	2.69158	1.79888	3.27096	2.42523	2.68802	1.33666	1.96172	3.65243	3.44999	2.74183	2.18241	1.53564	0.685331	0.699259	0.643162	0.535462	0.460416	1.24415	0.617418	0.472386	0.294587	0.203524
SCO0684	3.59641	2.87542	2.78924	1.59535	2.08302	2.93534	3.20936	1.92906	2.31602	1.47473	2.857	2.54926	2.02327	1.17423	1.57516	2.99193	3.62679	2.53387	1.75622	1.21156	1.09434	0.929768	1.11948	0.630326	0.715429	1.17789	0.841062	0.931404	0.639754	0.538875
SCO0685	3.94925	2.95156	3.02261	2.64329	3.24908	3.28216	3.4772	2.20298	3.4388	2.53424	2.89148	2.3588	1.97884	1.6877	2.46958	3.24766	3.6786	2.95051	2.38616	1.87708	1.93334	1.79051	2.22731	1.48751	1.38799	2.04269	1.37692	1.47152	0.804972	0.891347
SCO0686	-1.35088	-0.52137	-1.5585	-1.62317	-0.769977	-0.983249	0.547747	-0.989671	1.01827	0.840416	-1.32997	-0.900486	-1.58933	-0.539432	-1.12214	-0.939311	0.0441388	-1.20242	-0.0816947	-0.351522	0.315266	0.160612	0.420206	-0.0952204	0.14907	0.439737	0.182427	0.483472	0.242806	0.156886
SCO0687	-0.46648	-0.0111207	-0.489198	-0.83412	-0.847763	-0.605174	0.784867	0.0920928	0.630216	-0.0563876	-0.277118	-0.522518	-0.181201	-0.24149	-0.709724	-0.259721	0.234878	-0.46385	0.970413	0.466179	0.906139	0.122135	0.7211	0.132747	0.419576	0.74415	0.45393	0.95736	0.581172	0.791342
SCO0688	0.201401	0.527461	0.454155	-0.00989018	0.329932	0.588453	1.3352	0.788996	0.15076	0.00568178	-0.0312094	0.207828	0.344081	-0.065806	0.19524	0.558422	0.96676	0.485593	0.00882202	0.00849833	0.369822	0.308563	0.512383	0.156019	0.233964	0.485182	0.53932	0.69551	0.293017	0.139174
SCO0689	-0.116457	0.362741	0.227003	0.120207	0.105206	-0.279941	0.358241	-0.234899	1.45954	1.04572	-0.124816	0.476768	0.182103	0.307413	0.0244179	-0.252377	0.195385	-0.0788391	1.39292	1.16002	0.74388	0.212416	0.543459	0.417488	0.512595	0.621156	0.605144	0.630517	0.578855	0.500723
SCO0690	-1.25849	-0.164101	-1.82499	-0.58309	-0.395275	-1.20089	0.430632	-1.12186	1.46629	0.881458	-0.763157	-0.540393	-1.30173	-0.0201219	-0.333708	-0.77983	-0.06431	-0.458381	1.45915	1.21961	0.575102	-0.0169426	0.256503	-0.133197	0.0982358	0.579431	0.442007	0.557949	0.336315	0.217968
SCO0691	-1.05655	-0.0638111	-1.36395	-0.709308	-0.811649	-1.11734	0.671445	-0.764266	1.17653	0.680652	-0.896152	-0.219603	-1.06506	-0.145152	-0.275701	-0.871382	0.174007	-1.26819	1.18015	0.669837	0.126095	0.17489	0.232182	-0.101499	0.0878713	0.388791	0.348087	0.415137	0.230314	-0.0308681
SCO0692	-0.453235	0.441882	0.0256263	-0.29558	-0.224207	-0.621866	0.909526	0.167173	-0.357498	-0.559147	-0.0332249	0.325631	0.4902	-0.0829624	0.0103341	-0.196705	0.400859	-0.0795774	0.196374	-0.329852	0.238059	0.228246	0.234561	0.0220432	0.179662	0.188335	0.413945	0.401349	0.266099	0.0073292
SCO0693	-1.44147	-0.398419	-1.21816	0.309898	-0.643105	-1.01618	0.571806	-0.69582	2.24034	2.02663	-1.30715	-0.739291	-1.20266	0.0401929	-0.592891	-0.903184	-1.25154	-0.796233	1.6818	1.75476	0.181609	0.11167	0.280888	-0.294109	-0.14651	1.00255	0.482219	0.617215	0.44624	0.55568
SCO0694	0.910231	-0.710939	0.0885844	0.302264	0.197413	0.899878	0.289197	0.915447	1.27149	1.75955	0.112424	-1.12132	-0.0746508	0.794272	1.0356	0.371024	0.469759	0.867483	1.47127	2.36755	0.667029	0.0773841	0.378378	0.142052	0.273308	1.40796	0.191026	0.540453	0.428826	0.294167
SCO0695	0.973539	0.148301	0.38918	0.919813	0.945402	0.911255	1.42096	0.945099	1.97846	1.99721	0.424098	-0.0222973	0.140434	0.709684	1.14986	0.576627	1.24011	0.867197	1.42527	1.91118	0.59534	0.453194	0.50487	-0.0538802	0.129685	1.05626	0.57942	0.522344	0.273694	-0.108698
SCO0696	-0.781409	0.193076	-0.0831553	-0.0834199	-0.277614	-0.588434	0.641915	-0.328933	-0.0490199	0.325042	-0.658679	0.0359957	-0.606434	-0.655035	-0.69299	-0.726133	0.113305	-0.704565	-0.40469	-0.783827	0.290346	-0.0662626	0.138184	-0.360733	-0.139865	0.392512	0.279453	0.318341	0.00634179	-0.146992
SCO0697	-1.48961	-0.314294	-2.61678	-1.87861	-2.39846	-1.69754	0.524249	-1.67767	-3.74656	-2.34727	-1.44289	-0.506301	-1.10975	-2.60864	-2.36577	-1.37996	-0.245714	-4.11327	-2.7432	-4.80616	0.541698	0.0918809	0.301039	-0.102419	0.11751	0.562521	0.288849	0.526766	0.229654	0.0932532
SCO0698	1.24125	1.31271	1.14028	3.24069	3.02715	2.111	3.38593	1.87172	4.06034	4.27954	0.540418	0.998505	0.701339	2.54581	2.18182	1.70082	2.73387	1.84849	3.29248	3.28655	0.559622	0.619183	0.835355	0.831473	0.980234	1.54874	0.708188	0.689301	1.59114	1.39502
SCO0699	0.174266	-0.101186	0.158777	-0.863524	-0.546457	-0.24081	-0.0783262	-0.610596	-0.638451	-1.10885	0.267545	-0.116086	-0.159003	-0.523283	-0.663821	-0.318447	-0.369716	-0.519088	-0.334213	-0.829107	-0.0965902	-0.0586322	-0.109387	-0.130243	-0.0872728	0.139713	0.0590944	0.0216747	-0.0662112	-0.330042
SCO0700	0.950672	1.16863	1.32325	0.718982	1.18851	1.01465	1.47823	0.980598	1.04193	1.22257	0.820119	0.864994	0.876501	0.0889744	0.701582	1.00225	1.51515	1.02824	0.459066	0.746206	0.884261	0.42376	0.683189	0.244125	0.366805	1.04037	0.585998	0.704225	0.371646	0.464919
SCO0701	3.67821	3.13847	3.81677	1.97132	2.40667	4.23241	5.62054	4.24738	2.63025	2.76448	2.74456	2.61847	3.32842	2.03496	2.21479	4.24491	5.09514	4.09676	2.36807	3.0399	2.30146	1.72983	1.87595	1.22957	0.990242	2.95455	1.81465	1.51769	1.09242	0.780223
SCO0702	4.95128	5.46735	4.83486	4.14966	4.81212	5.2552	8.18415	4.70029	4.89973	5.01576	3.62841	4.60966	4.03438	2.96167	3.96664	4.55671	7.5034	5.20761	3.50033	4.12015	3.61231	2.67077	3.06844	2.32765	2.3242	4.20988	2.78459	2.40083	2.32909	1.9017
SCO0703	4.9357	5.27318	5.09502	3.18398	3.55307	5.28367	7.49379	4.93971	3.35219	3.122	2.93292	4.30364	3.39473	3.28454	3.43759	4.50336	6.92156	4.73639	3.10586	3.34461	3.24522	2.47566	2.95261	1.81484	1.98307	3.03921	2.50656	2.19023	1.32592	1.35354
SCO0704	3.8191	3.46244	3.80937	3.54585	3.81794	3.95336	4.60593	3.76712	3.16977	3.38675	2.43017	2.88571	2.78258	2.87297	3.81181	3.43388	4.70785	3.86346	2.63938	3.26601	3.22717	2.32428	2.68092	1.78198	1.68791	2.85707	2.12359	2.03429	0.883622	0.795609
SCO0705	4.34794	3.30248	4.17281	3.55364	3.34854	4.39606	4.37544	4.23995	3.41522	2.8916	3.57397	2.74687	3.50973	3.2715	3.56601	4.24503	4.35583	3.9426	3.18683	3.3339	3.14308	2.5055	2.96169	2.26665	2.35818	2.91112	2.34026	2.24743	1.35387	1.32987
SCO0706	-1.31118	-0.267757	-1.68626	-1.56041	-1.46045	-0.902555	0.27641	-1.95685	-1.74683	-0.152179	-0.988911	-0.503265	-1.57752	-1.46727	-1.34893	-0.89888	-0.225464	-2.21342	-1.66121	-1.88113	0.227381	-0.141759	0.167012	-0.297844	-0.113573	0.264578	0.100981	0.295445	0.0386299	-0.059621
SCO0707	-1.2484	1.6077	-1.04905	-0.292847	-1.98156	-2.30616	0.497771	-1.7031	-2.0593	-1.48786	-0.792904	1.14525	0.08881	-1.83319	-1.87882	-1.66544	-0.0229222	-1.55266	-2.34523	-2.37293	0.513931	0.0476518	0.383845	-0.0311301	0.27282	0.396237	0.526435	0.716842	0.45454	0.454749
SCO0708	-1.22917	0.999138	-0.829115	-0.845023	-0.732433	-1.70206	0.376555	-3.44926	-0.730084	-0.622474	-0.925755	0.805237	-0.561274	-1.97771	-0.755143	-1.46008	-0.426351	-1.27824	-0.784804	-2.05263	0.660848	-0.0416029	0.428354	0.0505318	0.496171	0.650048	0.525827	0.697628	0.82038	0.479286
SCO0709	-0.38731	0.956611	0.560079	-0.494923	-0.44644	-0.614195	-0.304243	-0.267527	-0.347886	-0.587378	0.197099	0.669217	0.704913	-0.10544	-0.323921	-0.382996	-0.467994	-0.132053	0.169403	-0.471267	0.318572	-0.12474	0.144034	-0.0114315	0.122207	0.508992	0.156128	0.307902	0.295974	0.211823
SCO0710	-1.48553	-0.377476	-1.11152	-1.16932	-0.74048	-1.58591	-0.101855	-1.67494	-0.701625	-0.949999	-1.41139	-0.863072	-1.54542	-1.19129	-0.574655	-1.44665	-0.890506	-1.57185	-0.745081	-2.52048	0.415004	-0.0605699	0.165448	-0.280666	0.0223194	0.645485	0.028809	0.39367	0.228706	0.060576
SCO0711	-0.778321	0.586403	-0.587559	-4.27832	-1.21233	-1.71461	0.331086	-1.34368	-2.67776	-3.34249	-0.702558	0.312473	-0.40452	-2.29669	-1.15863	-1.59631	-0.108356	-1.19558	-1.36084	-4.30734	0.556094	-0.119451	0.240492	-0.152097	0.0944401	0.507055	0.352561	0.50052	0.257218	0.156327
SCO0712	-0.368209	0.646678	-0.570643	-0.105099	0.367969	-0.41393	0.900244	-0.431428	-0.102593	-0.864809	-0.129938	0.353171	0.252468	0.491188	0.516426	-0.110027	-0.0936016	-1.14624	0.596696	-0.00453023	0.223692	0.290183	0.345289	0.219565	0.312677	0.407574	0.463687	0.506749	0.422356	0.199687
SCO0713	-1.67674	0.822829	-2.17476	-3.9926	-1.4651	-1.43429	0.400721	-2.03237	-3.549	-0.911416	-1.48624	0.455681	-0.812227	-2.77686	-2.6832	-1.50088	-0.289652	-1.11094	-2.362	-4.50457	0.825725	-0.157479	0.480479	0.184736	0.508005	0.759741	0.434698	0.704558	0.592826	0.664438
SCO0714	0.484937	0.160885	0.0967133	0.0217583	0.162729	0.371128	1.26684	0.384637	-1.51753	-1.57274	0.200948	0.125646	0.152694	-0.157262	0.148824	0.24757	0.807747	0.0812794	-0.344513	-0.626028	0.280171	0.447113	0.381471	0.00314096	0.13188	0.380339	0.423537	0.453943	0.13302	-0.332549
SCO0715	0.121289	-0.52403	-0.750318	-0.374191	-0.598714	-0.165927	1.04932	-3.27773	-0.419295	-0.961798	-0.102972	-0.140074	-0.818895	-0.732186	-0.613112	-0.50846	0.569792	-0.906642	-0.429401	-3.79365	0.322827	0.233678	0.315391	0.0348352	0.215885	0.665436	0.202972	0.103192	0.187816	-0.445164
SCO0716	-0.9037	0.161249	-1.86474	-2.705	-3.39128	-1.06019	0.424217	-0.845542	-3.21191	-3.17325	-0.494113	-0.0280411	-0.359167	-1.53086	-1.38527	-0.648908	-0.304408	-1.34923	-2.90886	-4.21918	0.73068	-0.157377	0.417341	-0.155657	0.301369	0.528736	0.412086	0.639537	0.36002	0.370056
SCO0717	-0.487219	0.434099	-0.280607	0.32428	0.143321	-0.447381	1.21108	-0.3853	0.333447	0.707549	-0.472521	0.491283	-0.28748	0.0225665	-0.0211759	-0.381711	0.414658	-0.618326	0.102079	-0.874951	0.536343	0.277481	0.572567	0.301203	0.527483	0.664371	0.512956	0.638835	0.62346	0.370032
SCO0718	-0.825333	0.757043	0.216956	-0.734923	-0.933524	-0.64169	-0.414687	-0.15797	-0.231624	-0.95268	-0.596008	0.622029	0.855777	-0.191147	-0.988274	-0.0952578	-0.066916	0.259531	0.725446	0.086689	-0.565983	-0.0501746	-0.304181	-0.22604	-0.430094	-0.574621	0.107951	-0.114512	-0.0699797	-0.113977
SCO0719	1.73732	1.07694	1.28172	2.12173	2.19517	1.10854	2.19905	1.66594	3.44957	2.61532	1.18169	0.76723	1.17141	1.84257	1.82526	1.1473	1.59178	1.13211	3.04687	2.82187	0.464898	1.00641	0.980069	0.429567	0.525071	0.726502	0.7509	0.729784	0.629035	0.62104
SCO0720	1.61893	1.51743	1.09214	1.57635	1.11319	0.756601	1.87756	0.769471	1.22762	0.661884	1.45263	1.23077	0.97936	0.941263	0.530505	0.858711	1.58115	0.851843	0.744823	0.303782	0.584521	0.607419	0.692148	0.269386	0.408382	0.562923	0.712119	0.772467	0.347185	0.265583
SCO0721	-0.706174	0.353597	-0.440854	-0.422118	-0.618754	-0.297217	0.233525	-0.130738	0.957601	0.703941	-0.171936	-0.116412	-0.174879	0.143333	-0.305616	-0.00656392	-0.0632342	-0.0275819	1.81925	1.28968	0.717198	-0.107159	0.34306	0.0578679	0.290952	0.620387	0.31135	0.618389	0.410149	0.505823
SCO0722	-0.829637	0.440593	-0.193511	-0.428703	-0.587612	-0.359294	0.130739	0.0687759	0.654915	0.507642	-0.445028	0.0239189	-0.225529	0.0254453	-0.516612	-0.0786095	0.01553	-0.177988	1.49883	1.02976	0.47278	0.04335	0.31108	-0.0260801	0.206206	0.507796	0.254488	0.48942	0.465773	0.563663
SCO0723	0.243007	0.435172	0.37649	0.804037	1.29817	0.439101	1.8267	0.697963	0.97239	1.13385	-0.50856	0.236475	-0.36958	0.0333649	0.77805	0.134248	1.44719	0.563388	0.207587	-0.244311	0.558321	0.755354	0.863561	0.25854	0.333515	0.837375	0.722132	0.708844	0.232832	-0.174205
SCO0724	0.510261	0.252416	0.00556269	0.739502	0.940386	0.229857	0.978278	0.138826	0.414737	0.486914	-0.285601	-0.0972675	-0.5113	-0.125539	0.108774	-0.160948	0.972083	0.249377	-0.565769	-0.34024	0.975334	0.691535	0.837899	0.546915	0.687769	0.864498	0.641678	0.635507	0.376399	0.421825
SCO0725	0.770392	0.0561159	1.05755	-0.705474	-0.240416	0.602438	0.193268	-0.417986	0.0152252	-0.088032	0.292562	0.10402	0.825169	-0.217382	-0.173248	0.481692	0.641742	0.783793	0.0943277	0.449642	0.454056	0.0155518	0.420293	-0.0143277	0.201746	0.888157	0.305303	0.35344	0.182558	0.150074
SCO0726	0.156535	0.251958	-1.50887	-2.14955	0.132309	0.359931	0.925562	-0.828989	-2.09342	-1.9949	-0.46403	-0.102693	-1.65536	-2.17615	-1.7331	0.268679	-1.66914	-0.0960619	-2.18547	-1.99653	0.54024	0.464859	0.531204	-0.0954134	0.0402543	0.721257	0.451581	0.536294	-0.0270482	-0.428908
SCO0727	-0.60665	1.03646	-0.226567	-0.445033	-0.330487	-1.12968	0.750082	-0.665813	-0.355962	-1.78499	-0.436627	0.96432	-0.0724506	-0.643468	-0.963783	-0.758933	0.320587	-0.522824	-0.741879	-0.959516	0.666387	0.286584	0.631749	0.360044	0.571753	0.487628	0.627886	0.855748	0.627698	0.591989
SCO0728	0.0342922	0.0636165	-0.149021	0.0034291	0.362772	0.059361	1.32994	-1.14073	0.208877	-1.88372	-0.238828	-0.0768845	-0.110165	0.109939	0.156915	-0.00618766	0.721356	-2.05711	-0.144881	-2.02414	0.366126	0.460634	0.640431	0.129112	0.246885	0.663371	0.532285	0.754158	0.217985	-0.185036
SCO0729	-0.613357	-0.839074	-1.37279	0.406601	0.418481	-0.490107	0.490099	-0.538952	0.804087	0.398535	-1.02438	-1.19727	-1.38975	0.968186	0.795635	-0.474467	-0.190239	-4.19932	1.1483	0.693489	0.12869	0.414777	0.42494	0.513034	0.213283	0.329096	0.384843	0.490442	-0.22688	-0.446841
SCO0730	1.80676	0.760225	1.34077	1.40407	2.01193	2.06643	1.88441	1.75189	1.18289	1.51702	1.07088	0.519634	0.762078	0.630096	1.58463	1.90614	2.18867	1.66977	0.550548	1.00998	1.36844	1.4606	1.52775	1.24695	1.07458	1.74928	1.13526	0.954975	0.407235	0.315112
SCO0731	0.806087	0.432107	0.65545	0.422074	0.373631	0.932359	0.891687	0.946005	0.455666	0.343032	0.848226	0.449946	0.789445	0.53414	0.526277	0.923362	0.974359	0.970864	0.604806	0.38204	0.394761	0.283419	0.488394	0.18626	0.362845	0.608196	0.53561	0.552567	0.349513	0.215593
SCO0732	1.92564	1.39026	1.59189	1.78768	1.55324	2.38515	2.21163	1.5739	0.675061	1.29964	1.6539	1.31926	1.44005	1.43775	1.37713	2.40827	2.58019	1.66924	0.473632	0.766607	0.798254	0.89452	1.15452	0.165645	0.772439	1.47071	0.770448	0.809783	0.439088	-0.101194
SCO0733	3.2793	4.99946	4.71328	5.23896	5.0627	4.43677	6.75039	4.01103	4.06953	4.57183	1.27556	3.79853	2.55079	2.35946	2.9732	2.87161	6.18183	4.4774	2.27944	2.62783	4.56742	2.47297	3.11679	2.33273	2.83072	4.07305	2.06449	2.11015	1.88821	1.52976
SCO0734	-0.340399	0.367604	-0.314854	0.201091	0.35191	-0.443436	1.03686	-0.366485	0.0331922	0.528221	-0.253195	0.226226	-0.277808	0.0270579	-0.0302523	-0.358419	0.564627	-0.383442	-0.199129	-0.364921	0.0756102	0.201187	0.323941	0.117642	0.2899	0.332958	0.341524	0.480831	0.347974	0.129238
SCO0735	-0.412581	-0.373485	-1.09969	-1.60916	-0.150714	-0.487271	1.17223	-1.55704	-1.4008	-1.36459	-0.486964	-0.679474	-1.26261	-1.45067	-1.13783	-0.456944	0.793059	-0.904469	-1.39434	-5.28014	0.934869	0.340373	0.622915	0.124487	0.343555	1.02091	0.357781	0.547569	0.183587	-0.0321928
SCO0736	5.35197	3.55764	4.37435	4.80213	4.64946	6.04183	5.64228	4.45566	3.66808	4.60821	4.26936	3.18907	3.81019	5.23105	5.23229	5.75777	5.52592	5.01937	4.28295	5.25055	3.00567	1.99001	1.99355	2.76099	2.92989	2.81319	1.89021	1.56647	1.63444	1.33593
SCO0737	-0.448652	-0.131744	-0.742361	-0.771106	-0.991712	-0.45546	0.302443	-0.485134	-0.781506	-0.418045	-0.283151	-0.348483	-0.415868	-0.605959	-0.993285	-0.355861	0.0215744	-0.797668	-0.623257	-1.91671	0.0926148	-0.145755	0.0293778	-0.344613	-0.128131	0.267013	-0.0316631	0.143215	-0.0372295	-0.255996
SCO0738	0.242309	0.0521568	0.0756686	-0.259318	-0.00364885	0.325782	1.00769	0.750961	0.2115	0.467042	0.266983	-0.275597	0.211608	-0.444507	-0.241278	0.534375	0.621894	0.527986	-0.00784684	-0.0291298	0.212264	0.0199985	0.133876	-0.0296053	-0.109772	0.2498	0.0821929	0.284835	-0.128954	-0.423536
SCO0739	0.844083	0.501122	0.1369	0.441516	0.271366	0.0951265	0.41683	-0.203615	0.968107	0.303505	0.776439	0.100388	0.238275	0.451751	0.333715	0.234469	0.18077	0.132629	0.925921	0.705809	0.398083	0.121642	0.318549	0.301017	0.29796	0.331484	0.303913	0.456143	0.364561	0.363966
SCO0740	1.82654	1.36214	1.15518	0.272807	0.0146558	1.2762	0.787009	1.14329	0.369623	-0.274155	1.78734	1.33233	1.23015	0.96905	0.726367	1.30633	0.650795	1.00795	1.06618	0.544409	0.564285	0.0125258	0.292229	0.362884	0.390363	0.425475	0.559373	0.450919	0.295116	0.267672
SCO0741	2.16163	0.821784	1.04119	0.67054	0.662038	1.67452	1.24886	1.31538	0.896032	0.379074	2.39689	0.622786	1.21703	1.41265	1.37445	1.72463	0.75202	0.861019	1.3916	0.939939	0.8786	0.389148	0.737431	0.8926	0.879815	0.878925	0.555277	0.828543	0.662864	0.747656
SCO0742	0.450236	-0.248446	-0.0732726	0.265102	0.885146	0.232485	0.932284	0.109798	0.502146	-0.142914	0.0307155	-0.480205	-0.40362	-0.421551	0.451887	0.187895	0.690526	-0.954258	-0.178543	-0.937444	0.405028	0.496131	0.522402	0.141731	0.171781	0.603046	0.320634	0.451069	-0.0415958	-0.50325
SCO0743	-0.463781	0.802527	0.625472	-1.17829	-0.998163	-0.272984	0.927741	-0.629519	-1.28253	-5.88971	-1.31161	0.171742	0.221417	-1.07397	-0.905475	-0.615854	0.0923612	0.098899	-1.35262	-5.79899	2.78798	0.416921	0.999262	0.369327	0.856798	1.07596	0.626968	1.0596	0.826729	0.833518
SCO0744	-0.494199	0.0929337	-0.276849	1.09466	1.58264	-0.174824	1.06839	0.00738646	1.24417	1.81642	-1.13796	-0.0930794	-0.815739	-0.174727	0.425438	-0.562267	1.34177	0.34071	0.0827107	0.460396	0.766634	0.574814	0.626415	0.14176	0.0786494	0.256679	0.161498	0.39788	-0.191651	-0.316104
SCO0745	-0.788794	0.497281	0.024415	-0.63292	-0.379994	-0.588221	0.683606	-0.225921	-0.365139	-0.307939	-0.691631	0.288488	-0.330664	-0.565888	-0.579745	-0.512124	0.46904	-0.0589602	-0.404814	-2.8258	0.323696	0.175169	0.3592	0.0502493	0.343502	0.359181	0.502274	0.589997	0.561	0.361813
SCO0746	-0.977167	-0.446853	-1.0342	-1.60684	-0.700231	-0.89723	0.677384	0.279259	-1.07501	-1.21322	-0.841337	-0.646797	0.0462313	-1.25867	-0.316374	-0.942737	0.280719	-0.102933	-1.12198	-1.96095	0.180776	-0.164255	0.0677686	-0.31362	-0.179006	0.141527	-0.0954765	0.111053	-0.111462	-0.304797
SCO0747	0.435238	0.697954	1.2029	1.05883	0.956778	0.292826	0.993918	0.854568	0.885884	0.707585	0.354973	0.403116	1.03529	1.26484	0.912246	0.139564	0.749277	1.00308	1.11186	1.3968	0.376355	0.519949	0.489642	0.33801	0.255339	0.595919	0.581774	0.621483	0.276964	0.184537
SCO0748	-0.610367	-0.740838	-0.988249	-0.528409	-0.82877	-0.540028	-0.153255	-0.969446	-0.19065	-0.55843	-0.700709	-0.487621	-0.664845	-0.520483	-0.922516	-0.654249	-0.379034	-0.649551	-0.556624	-0.703569	0.371611	-0.0907231	0.0369476	-0.168368	-0.0312755	0.538006	0.082028	0.097725	-0.00451886	-0.320001
SCO0749	-1.44363	0.131993	-1.06587	-1.53771	-1.61921	-1.54669	0.0145146	-1.11367	-1.26605	-1.50382	-1.24428	-0.0382643	-0.878531	-1.6389	-1.3625	-1.34941	-0.403924	-1.27888	-1.36677	-2.81196	0.463503	-0.16436	0.211897	-0.231604	-0.0149138	0.425122	0.220263	0.485857	0.0563205	0.127945
SCO0750	1.85744	-0.439879	2.16793	2.34986	1.06837	0.28571	0.66681	1.16451	2.08864	1.9037	2.41552	0.0238449	2.29455	2.83303	2.13304	1.09422	0.393754	1.58933	2.78147	2.81395	-0.243832	0.81879	0.10862	1.30035	0.851023	-0.00509442	0.632568	-0.0410183	-0.204237	-0.329357
SCO0751	-0.408326	0.206252	-0.0193537	0.0419637	0.0840368	-0.213042	0.413811	-0.146787	-0.163222	0.00490046	-0.495209	0.0851522	-0.0818748	-0.0139486	-0.0352849	-0.144303	0.493792	0.207842	-0.113112	-1.15832	0.313163	0.183403	0.398066	-0.0595042	0.134853	0.498491	0.321052	0.486479	0.239697	0.150502
SCO0752	2.72755	1.63682	2.38872	1.95525	1.57608	3.75309	2.46845	2.54512	0.496891	1.33058	2.35937	1.67995	2.55776	2.49615	2.34008	3.77571	3.05157	2.60123	0.829191	1.53012	0.749859	0.79107	1.01554	0.0114721	0.96673	1.9815	0.715103	0.704125	0.461773	-0.133474
SCO0753	0.258627	-0.187052	-0.0610026	-0.881223	-0.617822	0.720328	-0.192163	-0.372763	-0.467862	-0.69216	-0.575992	-0.44824	0.113875	-0.237207	0.0898347	-0.183759	-0.284065	0.060962	0.244952	-0.293986	0.368833	-0.126571	0.215385	0.042158	0.256231	0.683506	0.208342	0.469377	0.296402	0.382998
SCO0754	-1.33232	-0.593487	-1.26424	-2.21041	-1.10962	-1.13389	-0.335916	-2.37395	-1.44113	-1.15509	-1.37371	-0.843397	-1.30225	-3.0137	-1.32889	-1.24452	-0.362486	-2.76205	-1.36481	-2.0575	0.216161	-0.207665	0.0403746	-0.414196	-0.183236	0.278076	-0.00813467	0.218027	0.013922	-0.0240083
SCO0755	-1.45665	-0.560602	-2.24388	-0.463265	-0.917759	-1.48497	0.817029	-2.54996	-0.375943	-0.0627707	-1.3307	-0.707202	-1.56645	-0.724572	-0.536127	-1.32938	0.157837	-2.6458	-0.756502	-0.82297	0.267677	0.0555876	0.259017	-0.364867	-0.147431	0.352803	0.223902	0.435385	-0.0906543	-0.342501
SCO0756	-1.4291	-0.650723	-1.83553	-1.02148	-0.529494	-1.28733	0.630074	-1.57873	-0.810136	-0.111813	-1.26181	-0.577364	-1.53252	-1.56975	-0.955137	-1.09638	0.0330272	-2.43698	-1.42959	-1.33005	0.193254	0.105756	0.156535	-0.142063	0.0833361	0.352398	0.15021	0.343465	0.120389	-0.340991
SCO0757	-0.359989	-0.0653519	-0.0992754	1.11949	0.871568	0.0913547	1.55349	0.356728	1.98341	1.67656	-0.421363	-0.154724	-0.194051	0.892173	0.560069	0.0782004	0.778868	-0.340131	1.47048	1.09997	0.350517	0.332812	0.37944	0.0832632	0.1745	0.664809	0.3542	0.451658	0.274328	-0.00898226
SCO0758	-1.28585	-1.53459	-2.45299	0.220087	-0.258351	-0.848877	0.21124	-1.50822	1.29811	1.05187	-1.79809	-1.76559	-2.32031	0.305228	-0.164066	-1.00952	-0.429419	-1.13913	1.23058	0.658965	0.199155	-0.250859	-0.0336347	-0.281878	-0.0315458	0.53227	-0.136612	0.0372289	0.264625	0.0535969
SCO0759	-1.09228	-0.550677	-0.924974	0.369081	-0.0624867	-0.63033	1.01503	-0.802583	1.6436	1.17119	-1.13315	-0.727731	-1.24675	0.57964	-0.121844	-0.692094	0.232682	-0.522195	1.38894	0.961853	0.209405	0.122937	0.252525	0.0346279	0.136209	0.605059	0.137665	0.421918	0.29185	-0.0123744
SCO0760	-0.0828124	0.340702	-0.278022	1.96152	1.49483	0.637107	1.83325	0.619006	3.27705	2.83753	-0.25268	0.410292	-0.53182	1.56927	1.10781	0.341991	1.56214	0.697426	2.41433	2.27922	0.681604	0.679098	0.867426	0.656484	0.863703	1.44876	0.652523	0.880427	1.1401	0.551859
SCO0761	-0.979081	-0.833894	-1.08259	0.709496	-0.157313	0.353732	0.997301	-0.366553	2.79317	1.94575	-1.56764	-0.51303	-2.31298	-0.0638936	-0.713919	-0.326697	0.242992	-0.221323	1.63077	0.9997	0.288237	-0.00907034	-0.00248389	0.240966	0.540507	1.20352	0.207653	0.132863	0.805166	0.294705
SCO0762	4.55128	5.11894	4.27953	4.89934	4.71458	4.69665	6.51922	4.94098	6.23619	5.06781	3.64595	3.90466	3.80936	5.01073	5.30569	4.98406	5.54129	4.85072	6.28863	5.92067	1.32414	1.96054	2.11204	3.62701	3.42998	2.07079	1.73483	1.30455	3.02658	2.67288
SCO0763	0.802029	0.0936267	-0.0225446	-0.684408	0.289512	0.118763	0.954992	0.415145	0.403545	0.374106	0.761215	-0.199785	0.0673748	-0.442894	0.719506	0.20029	0.820694	0.4488	0.241342	0.338277	0.766871	0.287918	0.556461	0.275093	0.430879	0.801992	0.423013	0.586348	0.410465	0.154027
SCO0764	2.55839	1.36859	2.12764	0.772995	1.05588	1.80702	1.90331	1.61508	1.02276	0.429317	1.48958	1.17989	1.20152	0.534582	1.00152	1.30066	1.5777	1.41292	0.816058	0.367889	0.914305	1.07654	1.01287	0.488111	0.43859	0.774465	0.736004	0.626742	0.0833729	-0.132371
SCO0765	-0.995301	0.450633	-0.0837257	-1.96755	-1.48875	-1.16217	0.180465	-0.623144	-1.39125	-1.45582	-0.604	-0.0792277	0.160468	-1.14622	-0.733989	-0.92796	0.105695	-0.0136801	-0.667616	-1.20476	0.507104	-0.0330207	0.336824	-0.000862344	0.178818	0.38978	0.226905	0.504259	0.215105	0.261467
SCO0766	-1.2693	0.193439	-0.854728	-1.30355	-0.918604	-1.22423	0.481967	-1.13911	-0.772134	-1.23697	-1.03034	-0.222154	-0.578026	-1.45972	-1.11807	-1.00922	-0.139174	-1.44721	-1.21798	-1.85671	0.408936	-0.0740161	0.263732	-0.079288	0.107235	0.311387	0.201967	0.494044	0.207648	0.266287
SCO0767	1.43032	1.18785	1.57972	1.22902	1.34749	1.56364	1.798	1.28277	1.13077	0.813352	0.765692	0.92713	1.13717	0.746354	1.06927	1.32544	1.7152	1.44592	0.792312	0.454816	1.07494	0.702515	0.860976	0.401953	0.585801	0.925645	0.680091	0.799343	0.516192	0.477011
SCO0768	-0.00603384	0.802817	1.09509	0.658109	0.558365	0.227789	1.1618	0.792393	1.72	1.18993	0.0981564	0.964487	0.821255	0.595917	0.266297	0.503256	1.0751	0.58866	1.12585	1.14773	0.250319	0.272169	0.390418	0.117687	0.138921	0.229917	0.362082	0.356765	0.241488	0.0757918
SCO0769	0.946684	0.136171	-0.0851267	0.162595	0.522995	0.535009	1.25103	0.830098	0.375311	0.471321	1.08802	-0.195703	0.278275	0.313309	0.702797	0.777722	0.799344	0.121943	0.178458	0.544534	0.517933	0.357528	0.470937	0.396813	0.244779	0.527577	0.274377	0.469275	0.142848	0.136464
SCO0770	0.255277	0.744638	0.564705	0.77955	0.940836	0.264826	1.58319	0.38513	0.689525	0.723361	0.266063	0.534083	0.388383	0.699851	0.920828	0.160243	1.03542	0.452181	0.608343	0.658291	0.672771	0.653082	0.854356	0.523047	0.666336	0.815066	0.751835	0.944195	0.570122	0.354027
SCO0771	-0.198217	-0.765989	-4.15312	-0.185307	-0.249409	0.100358	0.676459	-0.784196	-0.499467	0.431827	-0.218329	-0.851808	-0.987989	0.395381	-0.132272	-0.055792	-0.0750067	-0.768338	0.370564	0.0711099	-0.076108	-0.102522	0.0127191	-0.324981	-0.376356	0.0851821	0.0855797	-0.0395283	-0.39599	-0.803489
SCO0772	-0.0225857	0.553154	-0.222245	1.19302	1.37875	0.0993705	1.55378	-0.162001	1.04534	1.42544	0.0197525	0.600893	0.0828746	0.296334	0.563722	0.0148234	1.2544	-0.483913	0.428542	0.382438	0.608074	0.450558	0.505769	0.382679	0.581075	0.634521	0.466198	0.654849	0.527959	0.17976
SCO0773	1.78863	1.26692	1.53402	1.60571	1.55801	1.7083	2.24469	1.538	1.96202	1.67432	1.75222	0.950147	1.39704	1.6942	1.61639	1.61026	2.37953	1.89357	1.81296	1.47366	0.762374	0.627368	0.93233	0.379276	0.781931	0.726352	0.761855	0.932054	0.557337	0.355104
SCO0774	1.7761	1.41321	1.29276	0.28885	0.261512	1.65081	1.46644	1.51663	0.900579	0.345741	1.82766	0.903227	1.40761	1.02542	0.835841	1.92372	1.58159	1.84327	1.67662	1.14966	0.231032	0.176854	0.431723	0.183222	0.265263	0.180149	0.378218	0.61533	0.390714	0.448716
SCO0775	1.08027	0.0916812	0.75707	0.578152	0.735201	1.22272	1.59546	1.42801	0.417718	1.3693	0.69681	0.0557485	0.566383	0.471908	0.983363	1.09481	1.01357	0.83081	0.506665	0.613675	0.680296	0.35813	0.597496	0.257268	0.139247	0.61683	0.262638	0.499874	-0.10586	-0.379201
SCO0776	-1.62288	-0.886188	-2.33719	1.78159	0.436675	-0.871403	0.825917	-0.476599	3.89642	3.21608	-1.72188	-1.10919	-1.93866	1.09091	-0.284325	-0.869189	0.635222	-0.529803	2.06274	2.05117	0.112185	0.00104533	0.0357131	-0.3358	-0.324168	0.727718	0.0790864	0.217157	0.474783	0.405637
SCO0777	-0.276714	0.244862	0.0887423	1.21875	0.842949	0.559105	1.69917	0.823707	2.35315	2.31142	-0.101353	0.347964	0.215409	1.16286	0.687001	0.614582	1.70391	0.556439	2.16069	2.08496	0.636323	0.132139	0.416762	0.244445	0.478974	0.811212	0.22961	0.34461	0.525689	0.232221
SCO0778	0.500946	1.01473	1.12198	1.37774	1.37881	0.632104	1.92829	1.55967	2.27407	1.92059	0.46407	0.655275	0.879866	1.49344	1.59322	0.63437	1.40688	0.874668	2.47005	2.04599	1.29468	0.599695	0.827301	0.432771	0.606728	0.913043	0.863225	1.06567	0.456688	0.436752
SCO0779	-0.421982	0.649477	-0.0148532	0.475678	0.17966	0.515681	1.09898	0.880017	2.52586	2.48173	-0.426962	0.709701	-0.13597	1.04333	0.471502	0.550558	0.623389	0.519418	3.11561	2.90143	0.711259	-0.0111225	0.562614	0.273027	0.525192	1.15378	0.265845	0.798115	1.03725	0.964454
SCO0780	0.361327	0.344381	0.183849	0.887594	1.0024	0.598615	1.8492	0.799607	1.34765	1.41728	0.349341	0.422601	0.335396	0.711527	0.666952	0.647498	1.14007	0.210367	1.07441	0.989741	0.598721	0.260474	0.583497	0.157443	0.343462	0.577709	0.391752	0.628552	0.38566	0.167123
SCO0781	-0.872413	-1.20873	-1.49512	0.186413	-0.646907	-1.3645	0.213417	-1.45459	1.79133	1.52267	-1.80684	-1.62179	-2.31976	-0.603996	-1.13959	-1.86526	-0.0300473	-1.26761	-0.125779	0.58981	0.405001	0.0890418	0.147453	-0.337445	-0.505527	0.669227	0.183115	0.159883	-0.145204	-0.136006
SCO0782	-0.182747	-0.0394801	-1.52282	-0.176698	0.852652	-0.153385	0.847289	0.165645	0.437713	0.496118	-0.494915	-0.538895	-0.164189	-0.614475	0.45387	-0.0222495	0.458505	0.0436789	-0.378805	0.357784	0.729276	0.399655	0.646614	0.0760555	0.196633	0.780467	0.454615	0.699911	0.166969	0.271847
SCO0783	0.717986	0.235613	0.00916912	0.313041	0.15525	-0.000202239	1.39048	0.160801	0.450477	0.379526	0.307137	-0.112775	-0.0473984	0.323467	0.0026809	-0.0082172	1.23189	0.333	0.346701	-0.189429	0.27543	0.287862	0.316334	-0.000654437	0.174115	0.442684	0.315105	0.426938	0.214611	-0.0331426
SCO0784	-1.11327	-1.24597	-1.43065	0.140792	-0.553386	-0.287378	-0.166191	-0.0408048	3.08191	2.14884	-1.23345	-1.53353	-1.36771	0.371402	-0.469639	-0.32991	-0.240513	-0.127695	2.70441	2.39996	0.128688	-0.324805	-0.150298	-0.377729	0.0249278	0.548575	-0.203472	0.00603108	0.834428	0.374249
SCO0785	-1.16725	-0.228381	-0.785399	-0.413027	-0.673665	-0.91689	0.557476	-1.69354	-0.24199	-0.28394	-0.912018	-0.405156	-0.789706	-0.596121	-0.994284	-0.991923	-0.144299	-2.58594	-0.490256	-2.36249	0.451181	0.146592	0.323409	0.0700424	0.319685	0.691841	0.398847	0.489308	0.400303	-0.0399788
SCO0786	-1.21772	0.696574	-0.775964	0.21447	-0.0295783	-0.307369	1.33801	-0.303192	1.98176	1.58453	-1.13674	0.313274	-0.308771	0.0226444	-0.0751343	-0.38823	0.899968	0.204033	1.52487	1.69755	0.823124	0.195843	0.722412	0.416741	0.660473	1.23522	0.349382	0.784537	1.04875	1.05203
SCO0787	-1.74744	-0.531228	-1.40688	-1.34521	-1.2045	-1.70654	0.362921	-0.946062	-0.614348	-0.603183	-1.38518	-0.845374	-1.07359	-1.32366	-1.24575	-1.51696	-0.070333	-0.721468	-0.968777	-2.64493	0.148332	-0.0860895	0.199081	-0.198274	-0.014084	0.141146	0.176644	0.37319	-0.0193347	0.119467
SCO0788	1.60208	1.35975	1.95996	1.27743	1.73855	1.41899	2.44007	2.62478	1.27804	1.39582	1.68678	0.785871	2.18542	1.87993	2.50904	2.50179	1.73034	2.48609	1.92191	2.44522	0.949679	1.4093	1.47471	0.949904	0.665778	0.973359	1.24006	1.26082	0.526018	0.52354
SCO0789	-1.33267	-0.28325	-0.878754	-1.01308	-0.754905	-1.97933	1.07052	-0.718903	0.494325	0.772276	-1.35483	-0.425026	-0.754796	-0.976248	-0.845652	-1.08679	0.484144	-1.93769	0.0118511	0.191541	0.231253	0.228656	0.339609	-0.212375	-0.0698712	0.299454	0.264794	0.39375	-0.00433401	-0.472329
SCO0790	-1.30066	-0.126333	-2.59503	-0.152418	-0.443283	-1.42909	0.993726	-1.54824	0.415132	0.318714	-1.15861	-0.700259	-0.85757	-0.12832	-1.09039	-1.17759	0.103007	-2.57227	0.460202	0.285585	-0.156122	0.218521	0.304178	-0.156832	-0.0791448	-0.0537447	0.467449	0.554064	0.0198289	-0.361963
SCO0791	-0.535432	0.20908	-0.504427	0.364035	0.63396	-0.394281	1.16727	-0.758632	0.707897	0.640521	-0.129913	0.04013	-0.517945	0.222777	0.289216	-0.264168	0.773122	-0.341498	0.379168	-0.758382	0.171653	0.325127	0.330064	0.172822	0.27702	0.385249	0.316836	0.428157	0.374645	-0.0172924
SCO0792	-1.49857	-0.924615	-3.57551	-0.467656	-0.258697	-1.08076	1.0348	-0.988277	0.522533	0.783509	-1.57685	-1.17147	-2.92126	-0.72924	-0.796206	-0.979872	-1.08403	-3.18177	0.455439	-0.336073	0.321181	0.177862	0.232467	-0.406174	-0.230051	0.454012	0.224317	0.363828	-0.143484	-0.565595
SCO0793	-0.422827	0.832053	-0.159416	0.331922	0.266567	-0.208398	1.48107	0.297485	1.0739	0.764757	-0.850614	0.824282	-0.555459	0.246729	0.0632748	-0.466728	1.04433	0.127973	0.9261	0.255753	0.649198	0.361931	0.709239	0.128403	0.401499	0.6994	0.756024	0.904706	0.490142	0.443795
SCO0794	0.425006	0.608063	0.451457	-0.136464	-0.1259	0.191751	1.19563	0.734716	0.00446112	0.0591144	0.0632429	0.279437	0.280625	-0.0117603	-0.225248	0.0938232	1.13826	0.798424	-0.0395018	-0.0996388	0.549392	0.340685	0.560013	0.117225	0.327875	0.622767	0.634792	0.779834	0.435831	0.372639
SCO0795	2.29844	-0.948327	-1.38301	-1.29108	-1.52629	0.06738	0.17209	-0.350508	-0.389389	-0.32854	2.01986	-0.955618	-0.956544	-1.0042	-0.953513	0.387302	-0.51006	-0.770118	0.444729	-0.366046	0.400046	-0.284563	0.144956	-0.400633	-0.233636	0.3306	0.129302	0.414193	-0.191117	-0.25132
SCO0796	0.647912	-0.68931	-0.557036	0.415148	0.286988	-0.30983	0.920217	-0.341796	0.772842	0.65661	0.538155	-0.656257	-0.524586	0.247536	0.250165	-0.202955	0.349143	-0.591257	0.414012	0.34135	0.409884	0.198376	0.357485	-0.0380717	0.0391672	0.603001	0.154255	0.332504	-0.00112189	-0.327024
SCO0797	1.76837	1.26834	1.21607	1.72624	1.77429	2.34089	2.78981	2.5995	2.32502	2.70821	1.91285	1.11832	1.3906	1.70388	2.03887	2.75156	2.48796	1.85664	2.02769	2.55002	0.765422	0.824848	0.905192	0.618727	0.723358	1.17398	0.977299	0.936116	0.86604	0.365006
SCO0798	0.801975	0.325427	-0.219473	0.105824	0.371687	1.16849	2.10749	0.869502	1.45743	1.61363	0.605251	0.0727146	-0.170182	0.181817	0.493346	1.35312	1.86553	0.665425	1.1053	1.13089	0.769397	0.569442	0.686505	0.0570794	0.351712	1.1944	0.937968	0.842729	0.469856	0.136759
SCO0799	5.4253	4.24187	4.53811	3.88964	2.93844	5.88506	7.24097	5.72782	3.63485	2.27131	4.26277	3.72685	4.08646	3.91927	3.32661	5.57083	5.48641	4.38266	3.58868	2.64517	3.29328	2.35873	2.51784	0.581123	1.73262	2.90629	2.34369	2.04208	0.670347	0.325648
SCO0800	-0.197762	-0.201739	-0.239475	0.486621	0.39184	-0.258309	0.941186	-0.182806	0.425534	-0.0953331	-0.923475	-0.305624	-0.727151	-0.378039	-0.0820537	-0.805378	0.397751	-0.248205	-0.276054	-1.37559	0.511634	0.476909	0.548194	0.0496747	0.169815	0.55491	0.309915	0.421533	0.101801	-0.255189
SCO0801	-0.503207	-0.487355	-0.691153	-1.23087	-1.50772	-0.648024	0.399914	-0.473858	-0.414207	-1.2508	-0.390017	-0.5133	-0.502029	-0.464951	-0.656167	-0.432862	-0.043025	-1.61899	-0.514871	-1.34961	0.176257	0.0088335	0.131767	-0.224246	-0.135212	0.18231	0.167483	0.251144	-0.0162277	-0.299764
SCO0802	0.441905	0.110772	0.217963	-0.282999	0.00868765	0.537002	0.733919	0.702151	-0.100802	0.00834212	0.0418634	0.0084413	0.0788242	-0.233534	0.0574815	0.528111	0.521796	0.724643	-0.00611758	0.276111	0.28299	0.0710471	0.133904	-0.185213	-0.152774	0.36655	0.219741	0.196219	-0.0594245	-0.300893
SCO0803	2.04032	1.0022	1.25986	1.26239	1.3792	1.91533	2.17939	1.7006	1.62363	1.54791	1.50221	0.792501	1.02965	1.00432	1.28283	1.85919	1.92805	1.60319	1.31546	1.18693	0.859033	0.644792	0.827806	0.371987	0.589366	1.04578	0.790885	0.783672	0.398022	0.0564271
SCO0804	2.2169	1.16081	1.54518	1.2219	1.35241	1.88632	2.13261	2.61339	1.56351	1.66826	1.94065	0.946525	1.41532	1.27126	1.40605	2.12097	2.21999	1.93203	1.54047	1.42328	0.392929	0.80891	0.800355	0.480169	0.50315	0.623059	0.696869	0.688035	0.439393	0.0995119
SCO0805	1.28187	1.14945	1.06757	0.114374	0.0866517	1.31157	0.676103	1.09064	0.0688866	0.0525197	1.7541	1.03576	1.40828	0.842605	0.814646	1.58102	0.548738	0.907597	0.91062	0.827294	0.396705	0.122499	0.321687	0.424417	0.395686	0.354424	0.458827	0.513943	0.345766	0.271953
SCO0806	-0.106332	0.719514	0.280737	0.227036	0.274334	-0.217012	0.397609	-0.235239	0.0178383	0.0636559	-0.243841	0.12589	0.368086	0.227464	0.484633	-0.232552	0.209604	-0.0566942	-0.0297325	-0.17949	0.488991	0.0428027	0.301907	0.0224886	0.19847	0.445757	0.259853	0.472016	0.286536	0.226814
SCO0807	-1.70091	-0.973994	-4.87815	-5.60765	-2.51317	-2.005	-0.407673	-1.7221	-3.18874	-1.31998	-1.46172	-2.11246	-2.02661	-6.01496	-3.08759	-1.83109	-0.839596	-1.91176	-3.54219	-7.84914	0.0887564	-0.34566	-0.133798	-0.766554	-0.515355	0.0579554	-0.303763	0.0661606	-0.271294	0.00566304
SCO0808	-1.20915	0.0313208	-1.61733	-3.733	-2.66589	-1.20008	0.0704866	-1.06978	-3.83312	-2.32914	-0.464732	-0.612656	-0.625224	-1.76396	-1.31475	-0.517466	-0.355188	-1.11921	-1.22307	-3.14204	0.612013	-0.255225	0.32284	-0.157772	0.00684044	0.32503	0.0373228	0.497242	0.0542581	0.175447
SCO0809	-1.74019	0.853324	-2.42156	-4.10497	-4.37571	-1.80043	0.177232	-2.89451	-3.23801	-2.61785	-1.36285	0.424028	-0.922359	-3.5368	-3.9492	-1.70845	-0.575435	-2.61884	-3.83956	-5.98508	0.734282	-0.322648	0.4848	0.194516	0.515368	0.55045	0.368154	0.799782	0.730803	0.994616
SCO0810	-1.74064	0.126025	-3.62138	-4.57952	-1.96169	-2.03065	-0.379227	-3.47527	-2.20708	-5.80898	-1.25763	-0.350844	-1.60689	-2.71695	-1.98434	-1.74112	-1.30588	-4.38232	-2.4754	-6.36974	0.717092	-0.395884	0.267577	-0.0149539	0.356873	0.584503	0.129739	0.60676	0.499889	0.729548
SCO0811	-1.01446	0.453848	-1.38338	-1.9578	-1.15368	-1.36679	0.0523586	-2.76602	-1.83743	-1.9603	-0.626141	0.0051151	-0.386629	-0.532298	-0.40424	-1.21485	-0.426323	-1.08215	-0.536739	-2.06381	0.2163	-0.185707	0.0639048	-0.221785	0.013444	0.202117	0.139807	0.255357	0.100729	0.14542
SCO0812	-1.30384	-0.73847	-1.8705	-0.985268	-0.611761	-0.869811	0.185572	-0.736742	-0.836785	0.247035	-0.896283	-0.750461	-1.2708	-1.31882	-1.30251	-0.558993	-0.372216	-1.60347	-1.63667	-3.22538	0.0644933	-0.246133	0.00492321	-0.400581	-0.211033	0.111237	-0.236311	0.123084	-0.0981813	-0.133
SCO0813	-0.578041	0.0382325	-1.23815	-0.985973	-0.0984757	-0.491759	0.932065	-0.81669	0.0506849	-0.342879	-0.265308	-0.0152397	-0.323899	-0.0609681	0.176475	-0.167771	0.231935	-1.9945	0.0432229	-1.14544	0.435081	0.213784	0.463712	0.0032572	0.238493	0.443935	0.350166	0.517668	0.230811	0.0225367
SCO0814	-0.894539	-0.310254	-1.99638	-0.977664	-0.807768	-0.747348	1.01245	-1.86959	-0.661405	-0.858584	-0.767527	-0.486518	-1.54641	-0.887166	-0.14518	-0.597265	0.0398289	-2.37042	-0.0424331	-0.845938	0.073725	0.275481	0.372397	-0.00703644	0.155382	0.376257	0.341572	0.46734	0.2409	-0.0905159
SCO0815	0.365118	0.0941955	0.293426	-0.0109867	0.297594	0.204644	1.98408	0.936769	-0.282049	1.0627	0.452838	0.137915	0.216818	-0.502728	-0.112719	0.0026191	1.33704	0.396803	-0.997658	-0.593535	0.338409	0.378149	0.44311	-0.337225	-0.162743	0.223021	0.366802	0.520068	-0.154905	-0.463171
SCO0816	0.376981	-0.223968	-0.110265	-0.836883	-0.28808	0.143871	1.21893	0.947203	-0.739719	-0.188018	0.661206	-0.269441	0.247457	-0.637596	-0.215656	0.126162	0.684346	0.193616	-0.869581	-2.46407	0.617854	0.117956	0.454539	-0.0889009	0.199929	0.491482	0.303861	0.557935	0.216553	0.147388
SCO0817	0.406918	-0.265074	0.0771954	-0.536696	-0.503342	0.547153	1.05521	0.788217	-0.402469	-0.365572	0.263941	-0.199044	-0.0411983	-0.699781	-0.563523	0.159978	0.616336	0.319368	-0.760841	-2.80309	0.380079	0.268737	0.402592	-0.128323	0.0752418	0.570049	0.467559	0.539074	0.149533	0.0617694
SCO0818	-0.350691	-0.0410164	-0.933722	-0.619587	-0.575931	-0.222734	1.33524	0.368709	-0.26583	0.120087	-0.160355	0.0175211	-0.41219	-0.437845	-0.52275	-0.0420565	0.8101	-0.168906	0.00229355	-0.213734	0.134748	0.18627	0.299484	-0.0882563	0.0985633	0.373757	0.231953	0.445997	0.227375	-0.149595
SCO0819	-0.602153	-0.0865917	-0.966917	-0.0444915	0.204969	-0.159476	1.2523	-0.578314	0.209341	0.23773	-0.611496	-0.115872	-0.876733	-0.3382	0.0749312	-0.235054	0.710916	-0.432127	-0.271537	-1.82767	0.343962	0.233547	0.428249	-0.0928289	0.167102	0.646303	0.202936	0.418817	0.232537	-0.47929
SCO0820	0.0373756	0.235578	0.82435	0.349629	1.61408	0.647014	1.32866	1.31711	0.673069	1.00111	-0.831919	-0.270375	0.358814	-0.171998	1.07697	0.566615	1.18133	1.10168	-0.287582	1.04381	1.02044	1.18755	0.806034	0.463449	0.493586	1.01947	0.63837	0.416052	0.210385	0.620055
SCO0821	-0.280035	0.261167	-0.178134	-0.898444	-0.833055	-0.233727	0.0362524	0.327417	-0.453576	-0.959423	0.342482	-0.0624035	0.436736	-0.164379	-0.371038	0.233612	-0.223671	-0.327714	0.221519	-0.0268244	0.120802	-0.173722	0.0801685	-0.083669	0.123814	0.326698	0.0551283	0.340958	0.26491	0.223837
SCO0822	0.493657	1.6809	0.90749	0.694624	0.753249	0.246061	1.44994	0.60306	1.09162	0.818803	0.92469	1.35672	1.14691	0.979638	0.799229	0.671288	1.10062	0.715266	1.37783	0.959659	0.230567	0.464982	0.55576	0.61513	0.646423	0.323701	0.605239	0.642529	0.747851	0.598795
SCO0823	-0.00206046	0.126593	0.270256	0.811196	0.789478	-0.0314879	1.03418	0.511349	0.644499	1.42234	0.123191	0.160325	0.273085	0.505383	0.420077	0.142913	1.09875	0.375713	0.411986	0.64947	0.403698	0.352656	0.451251	0.362592	0.331868	0.67549	0.341718	0.640441	0.300317	0.199763
SCO0824	-0.480966	-0.366594	-0.403995	-0.489648	-0.125167	-0.00189828	0.466789	0.118805	0.0639722	-0.0107581	-0.437739	-0.477924	-0.0305996	0.098816	0.174726	-0.135884	0.325956	0.0733757	0.426696	0.303333	-0.130295	0.206534	0.0575564	-0.197387	-0.11238	0.172365	0.168705	0.174916	-0.0787976	-0.519871
SCO0825	-0.679773	0.00484971	-0.872658	-1.92381	-0.609999	-0.178483	1.09227	-0.560225	-0.240671	-0.13114	-0.477098	-0.174122	-1.54729	-1.70962	-0.728215	-0.328183	0.380278	-0.747065	-0.0559974	-0.177273	0.600885	0.0876516	0.488145	0.133115	0.352416	0.765517	0.601222	0.728803	0.474894	0.310019
SCO0826	-2.21107	-1.84374	-3.81665	-5.10959	-5.28248	-2.32878	-0.649849	-2.40022	-1.91271	-2.95728	-2.39289	-2.12007	-3.19354	-6.42734	-3.33313	-2.07404	-1.22157	-3.42402	-3.261	-3.96001	0.387692	-0.544481	-0.162754	-0.735269	-0.316806	0.274658	-0.151394	0.103136	-0.280312	-0.506746
SCO0827	-0.824877	0.320045	-1.30453	0.350174	-0.753124	-0.750212	1.88268	-0.674324	2.04626	1.60759	-0.639945	0.118673	-0.892243	-0.491987	-1.43343	-0.923873	0.796049	-0.596165	0.815749	0.224476	0.0209293	0.314719	0.481942	0.195148	0.248998	0.983209	0.897639	0.756246	0.963085	0.807324
SCO0828	-1.4482	-0.495834	-1.22841	-3.43526	-1.29336	-1.42123	0.0442605	-1.23271	-2.19816	-2.83479	-0.991359	-0.681971	-1.06962	-1.83416	-1.06596	-1.16126	-0.410085	-1.34878	-1.84607	-2.22544	0.161615	-0.212017	0.0186316	-0.297056	-0.110503	0.0958964	0.0461609	0.257065	-0.00743517	0.02633
SCO0829	-0.646334	-0.203493	-1.48995	-0.072493	-0.107162	-0.579003	0.510826	-0.808229	-0.158582	0.093987	-0.435067	-0.430847	-0.579232	-0.133174	-0.111694	-0.420687	-0.196605	-1.5279	-0.0914751	-1.01943	0.205486	0.0208479	0.102635	-0.0201539	0.09704	0.185566	0.177939	0.272386	0.146741	-0.0920057
SCO0830	-0.810834	0.71565	-0.43279	-0.331228	-0.635866	-1.04383	0.726184	-0.636945	-0.123625	-0.269698	-0.593198	0.578073	-0.232088	-0.423988	-0.662999	-0.840293	0.272533	-0.497785	0.239361	-0.205552	0.232072	0.141859	0.372325	0.155313	0.275619	0.0485597	0.609746	0.66555	0.549397	0.337607
SCO0831	-1.5687	0.201025	-1.01667	-1.56137	-1.64234	-1.52395	-0.106078	-1.15874	-0.0915699	-0.343372	-1.23129	0.0131606	-0.793963	-0.628192	-1.22144	-1.34248	-0.590533	-0.801655	0.666558	0.364905	0.672457	-0.247342	0.363972	0.0708958	0.269197	0.440887	0.537788	0.730953	0.450494	0.692573
SCO0832	-1.74846	-0.130638	-1.64766	-0.578534	-1.03309	-1.51366	0.469993	-1.40555	0.618331	0.409851	-1.67022	-0.880231	-1.40489	-0.571006	-1.16039	-1.61498	0.0264371	-0.868656	0.732942	0.655728	0.598238	-0.0958404	0.287322	-0.159689	0.0945477	0.668487	0.287362	0.575457	0.313511	0.425628
SCO0833	-0.427355	-0.543805	-0.599805	0.883754	0.492452	-0.103144	0.712206	-0.300987	1.71803	1.52223	-0.669445	-1.07431	-0.785165	0.691861	0.367877	-0.569585	0.258631	-0.0724172	1.49383	1.72665	0.170348	0.294315	0.309067	-0.061811	0.0119428	0.360902	0.340473	0.335604	0.153056	-0.0305222
SCO0834	0.396761	2.50731	1.36113	1.07985	0.853922	1.29084	2.2332	1.45952	2.08496	2.47742	-0.0415118	2.50675	1.02521	1.21539	1.08002	0.96724	2.13329	1.56007	2.46898	2.71817	1.45913	0.386125	0.929222	0.332434	0.381445	1.26478	0.974661	0.986761	0.581689	0.612503
SCO0835	-0.332249	0.222086	0.0939847	0.0221733	-0.349092	-0.470905	0.499264	-0.0412051	-0.106182	-0.0122899	0.0252891	0.170191	0.366445	0.252699	-0.108257	-0.097744	0.18582	-0.167636	-0.177496	-0.842325	-0.0913789	-0.0209169	0.0874655	-0.263584	-0.159713	-0.0202366	0.297614	0.329052	-0.0922412	-0.142635
SCO0836	-1.62701	-1.04045	-1.71507	-0.436314	-1.04663	-1.12887	-0.175524	-1.10481	0.960243	0.156058	-1.43666	-1.09401	-2.41485	-0.463916	-1.47728	-1.14744	-0.58264	-3.06719	0.308506	-0.0655516	-0.0907163	-0.176387	-0.221107	-0.581274	-0.433488	0.175702	-0.0143967	-0.0828589	-0.214786	-0.573423
SCO0837	-0.00528432	0.373127	0.226236	1.02694	1.1961	0.232787	1.22929	-0.115589	1.16658	1.66558	0.172966	0.318544	0.34642	0.328252	0.611143	0.275202	1.05766	0.347473	0.103616	0.469494	0.30168	0.25999	0.54211	0.217335	0.323505	0.418646	0.0826122	0.346929	0.693788	0.673062
SCO0838	0.203787	0.286926	-0.110788	0.409381	1.15237	0.483693	2.07052	0.968811	0.414661	0.778264	-0.529741	0.195945	-0.498295	-0.251421	1.0526	0.0693999	1.53553	0.324681	-0.0413827	-0.0847268	0.75734	0.742384	0.930243	0.480594	0.53363	1.03461	0.792683	0.832182	0.334926	-0.201626
SCO0839	-0.300659	0.114287	-0.353972	-1.22031	-1.26087	-0.226308	0.234204	-1.43262	-0.595138	-1.63913	-0.0175929	-0.117631	-0.0801473	-0.893077	-0.827197	-0.210975	-0.836378	-0.902141	-0.515846	-1.44779	0.451526	-0.110222	0.134423	-0.145209	0.123832	0.510641	0.245179	0.364882	0.239216	0.0750209
SCO0840	0.467866	0.337212	0.589431	0.41376	0.487753	0.245661	0.503303	0.58841	0.604256	0.250619	0.465186	0.31017	0.765244	0.398662	0.308673	0.26185	0.831695	0.830851	0.475961	0.199793	0.11035	0.398327	0.258646	0.209486	0.179811	0.330911	0.191155	0.077552	0.215787	0.0961377
SCO0841	-1.19176	-0.02653	-0.772701	-0.0335711	-0.145769	-1.04182	1.15843	-1.33978	0.978116	0.532614	-1.0769	-0.0585133	-0.722672	-0.0360491	-0.335734	-0.885305	0.469989	-0.793462	0.816531	0.412851	0.311839	0.257539	0.524302	0.153655	0.365647	0.492326	0.564791	0.714517	0.491742	0.356381
SCO0842	-1.26011	0.111997	-1.10127	-1.29439	-0.422379	-1.18641	0.817565	-1.97042	-0.412396	-1.98077	-1.06324	-0.112942	-1.178	-0.748788	-1.13266	-1.03799	0.0705412	-1.22179	-0.668345	-1.57126	0.302929	0.0985078	0.363435	-0.00543581	0.202573	0.354614	0.425286	0.52365	0.29024	0.0629154
SCO0843	-1.8152	0.107907	-0.977497	-0.476563	-0.308441	-1.77636	0.31179	-1.22177	-0.382844	-0.614248	-1.68838	-0.492494	-0.902675	-1.01521	-0.615538	-1.72341	0.294723	-0.996072	-0.65227	-1.39959	0.721008	0.13413	0.544431	0.0986603	0.243555	0.625822	0.418863	0.791706	0.29659	0.548125
SCO0844	-1.74304	-0.349789	-1.99265	-0.973366	-0.485722	-1.46781	0.711561	-1.59911	-0.317184	0.335877	-1.85435	-0.570162	-1.57056	-0.663038	-1.39229	-1.47608	-0.0908489	-1.624	-0.692105	-0.966233	0.969813	-0.0807499	0.627605	0.0441745	0.4026	0.916126	0.430875	0.751907	0.5744	0.823442
SCO0845	-0.87226	0.567478	-0.475923	1.08341	1.2368	-0.812683	1.37885	-0.500194	1.03245	1.12659	-0.688715	0.803271	-0.492453	0.562376	0.646193	-0.689602	0.252635	-1.07436	0.469315	0.676246	-0.0323258	0.164409	0.0702313	0.358763	0.18511	-0.262216	0.353553	0.237994	0.222055	0.211373
SCO0846	-0.0741308	-0.173758	0.0706763	-0.433241	0.172598	0.329916	0.406509	0.808471	-0.217931	0.204516	-0.267783	-0.411595	-0.237362	-0.327568	0.303369	0.0371697	0.247652	0.284753	-0.247613	0.633095	0.370474	0.243826	0.292896	0.0396333	0.0239003	0.382548	0.347206	0.387864	0.0262952	0.0389883
SCO0847	-0.51601	-0.20271	-0.40977	-0.690295	-0.552891	-0.249406	0.21204	0.422572	0.138805	-0.00592419	-0.757127	-0.6407	-0.537917	-0.486945	-0.343303	-0.101372	-0.0829046	0.0110555	-0.00604414	0.248106	0.553428	0.098578	0.412327	-0.207752	-0.0293629	0.611381	0.150055	0.61166	0.0773351	0.0637747
SCO0848	-0.0949544	0.265916	0.0953476	0.373265	0.571008	-0.0625199	1.20943	0.399132	0.554883	0.51469	-0.256676	0.00992896	-0.181389	0.0219747	0.0567307	-0.165485	0.823456	0.181401	-0.0227603	-0.132223	0.334441	0.496307	0.471074	0.0658027	0.123304	0.621008	0.587456	0.490531	0.104647	-0.211933
SCO0849	-1.60762	0.640296	-0.760531	-3.4291	-1.65975	-1.5819	0.282379	-3.13779	-3.51167	-3.14888	-1.44658	0.717972	-0.928874	-3.41958	-1.54103	-1.43482	0.0793697	-0.908962	-1.54309	-5.42038	0.48253	-0.0501327	0.257112	-0.304375	-0.00217657	0.470909	0.43062	0.499909	0.038433	-0.183804
SCO0850	-1.69209	-1.57758	-1.67667	-4.95618	-1.06952	-1.4546	0.198393	-0.546044	-1.23654	-0.987933	-2.06042	-1.8637	-1.63566	-1.9964	-1.45251	-1.35889	-0.47706	-1.21337	-2.02303	-2.57638	0.259788	-0.146323	0.0650575	-0.675971	-0.415156	0.265092	0.123602	0.201425	-0.366105	-0.490968
SCO0851	1.21091	0.778237	0.924194	0.76203	1.19312	1.34825	1.85416	1.37005	0.698233	0.992272	0.960265	0.697273	0.749897	0.78192	0.939866	1.16519	1.36386	1.06628	0.516568	0.726876	0.587264	0.555261	0.620929	0.401737	0.403171	0.712189	0.692017	0.691349	0.260623	-0.00929646
SCO0852	1.73346	0.792827	1.26683	0.64291	1.06487	2.03498	1.88757	2.19182	0.87003	0.928733	1.79646	0.666531	1.38622	0.644603	1.52697	2.31572	1.53154	1.4904	0.816446	1.13836	0.660902	0.683481	0.731104	0.757057	0.70762	0.909305	0.719493	0.767423	0.564667	0.384554
SCO0853	-1.21753	-0.337441	-3.19751	-3.85057	0.354297	-3.43077	1.32352	-0.483507	-0.27987	-0.242141	-0.883076	-0.866992	-2.53358	-1.26477	-1.14151	-1.12913	0.794413	-3.71259	-1.0879	-3.95699	0.711513	0.628797	0.753272	0.277123	0.316264	0.826123	0.570846	0.428455	0.0979847	-0.178658
SCO0854	-0.123707	-0.175761	-1.33303	0.19603	-0.335624	-0.425293	0.4963	-1.22773	-0.0500309	0.0430103	-0.365907	-0.293684	-1.21689	0.0667176	-0.454769	-0.40771	-0.0496709	-1.79486	-0.081183	-1.23461	0.366694	0.145415	0.338281	0.144053	0.212823	0.424113	0.255734	0.449888	0.186358	-0.00701426
SCO0855	-0.364394	0.275857	-0.46693	-1.01285	-0.303867	-0.180631	0.626934	-0.0837383	-0.51521	-0.340299	-1.06119	-0.288391	-1.16821	-1.46132	-0.422201	-0.609457	0.111775	-0.0978926	-0.997131	-0.739146	0.748309	0.290406	0.625746	0.0798264	0.264462	0.840131	0.602405	0.77617	0.165631	0.292755
SCO0856	-1.33402	-0.336938	-1.42001	-0.633038	-0.922505	-1.32282	-0.0682938	-2.32684	-0.978003	-0.372284	-1.18122	-0.473772	-1.21443	-0.867871	-1.91174	-1.32058	-1.27666	-1.3445	-1.26152	-3.22068	0.445172	-0.233733	0.137571	-0.205855	0.092821	0.556257	0.211865	0.312478	0.213421	0.10802
SCO0857	0.628904	0.524627	0.442625	0.685795	0.9045	1.0086	1.40057	1.33912	0.796361	1.10659	0.398041	0.403519	0.476866	0.342852	0.758049	0.959068	1.29372	0.659167	0.236135	0.760669	0.39076	0.537037	0.428971	0.122328	0.112295	0.65188	0.470201	0.481682	0.0850263	-0.14151
SCO0858	0.897397	-0.348291	0.317683	-0.338666	0.223986	0.885654	0.584804	0.958555	-0.585764	0.340946	0.0551599	-1.04283	0.053114	-0.23471	0.876686	0.349608	0.256623	0.326012	-0.331834	0.188213	1.07192	0.544539	0.616045	0.468916	0.416482	0.67175	0.0830742	0.448597	0.153049	0.64781
SCO0859	1.12907	0.202188	-2.86705	-1.9105	-1.04816	0.512329	0.478732	-0.671987	-2.16697	-3.91708	0.818024	-0.155228	-0.415227	-2.03102	-0.927253	0.349878	-0.0605879	-0.263037	-1.55261	-3.71615	0.483452	-0.146371	0.175697	-0.242741	-0.208466	0.195527	0.129724	0.438833	-0.117894	-0.207157
SCO0860	2.42754	0.355247	0.36163	-2.58375	-0.406172	1.61561	1.14523	0.665665	-0.80393	-1.71457	2.20945	0.131847	0.2055	-1.74122	-0.190416	1.61281	1.10748	0.7649	-0.817962	-2.8215	0.810831	0.28806	0.349544	-0.215378	-0.0798163	0.319455	0.450527	0.512628	0.0754887	-0.0345033
SCO0861	2.33764	-0.262836	-0.0272736	-3.37759	-0.0669307	1.05607	0.701006	-0.363915	-2.57678	-1.49205	1.87604	-0.547271	-0.758999	-3.85762	-0.425846	0.832131	0.567587	-0.127045	-3.24823	-3.34142	0.683841	0.189641	-0.0731961	-1.20463	-1.2666	-0.501348	0.119624	-0.0449367	-1.29576	-1.83242
SCO0862	2.74171	0.645283	0.68774	-0.588803	0.201978	2.1089	1.14742	0.406434	-0.295544	0.110604	2.20806	0.43722	0.380472	-0.761148	0.288046	1.51333	0.884783	0.489899	-0.541588	-0.707978	1.09047	0.469401	0.458967	0.0331469	0.154387	0.339747	0.508888	0.619805	0.259637	0.248046
SCO0863	3.64351	0.70177	1.46265	-0.487983	0.388986	3.05841	1.27723	1.20132	-0.442165	0.110954	3.10855	0.588216	1.02698	-0.97205	0.571628	2.56186	1.32628	1.1363	-0.862317	-0.837357	1.70946	0.534577	0.436645	-0.192267	-0.118768	0.429087	0.213753	0.306952	-0.13524	-0.343638
SCO0864	-0.924156	-1.05131	-3.43793	-1.6215	-1.32226	-0.862469	-0.429427	-1.19322	-1.32966	-0.83859	-0.766293	-1.74017	-1.46339	-1.47458	-1.31275	-0.614257	-0.896406	-4.03772	-1.82086	-5.46162	0.0727394	-0.374973	-0.304836	-0.330099	-0.173256	0.145335	-0.427204	-0.267288	-0.200429	-0.3758
SCO0865	0.0648339	1.54801	-0.0476995	-0.638443	-0.0703388	0.14349	1.72924	-0.306172	-0.917158	-0.464982	-0.316399	0.800123	-0.161753	-1.49456	-0.779826	0.179042	1.21345	0.241655	-1.39935	-1.65302	1.18998	0.463394	0.980553	0.519021	0.710288	0.993649	0.873216	1.21016	0.698273	0.814899
SCO0866	-0.559568	-0.267628	-0.997413	-1.04874	-0.978329	-0.341871	-0.158353	-1.14173	-1.20389	-1.02996	-0.867715	-0.976112	-1.12356	-1.42465	-1.14403	-0.548556	-0.744029	-1.28208	-1.26957	-3.34736	0.448988	-0.155097	0.24555	-0.184908	-0.0695556	0.197328	0.0138018	0.420061	0.131993	0.286373
SCO0867	0.896649	0.609277	0.503443	0.244775	0.657364	0.600594	0.569349	-0.124784	0.0759617	0.256102	0.114302	0.522735	-0.440996	-0.612062	-0.0687861	0.180553	0.477512	0.576566	-0.644707	-0.624477	1.55904	0.723429	0.892911	0.238101	0.39263	0.675967	0.570226	0.760737	0.364089	0.452332
SCO0868	-1.24879	0.109913	-0.942617	-0.960059	-1.28132	-1.08452	-0.708508	-1.0198	-0.828659	-0.800695	-1.20964	0.375387	-0.88412	-0.763051	-1.42612	-1.10557	-0.820384	-0.733599	-0.558185	-0.719991	0.362952	-0.547847	-0.00447384	-0.262896	-0.216386	0.0892954	0.109158	0.339395	0.0290343	0.300192
SCO0869	-0.976495	0.83815	-0.137709	-0.775519	-0.199777	-1.05324	0.531205	-0.512356	-1.00681	-0.159372	-1.37406	-0.0220472	-0.363202	-0.970621	-0.771083	-1.37305	0.183584	-0.019169	-1.17284	-0.390873	0.993028	-0.0602889	0.68795	0.26918	0.495035	0.670555	0.183934	0.803171	0.5513	0.719166
SCO0870	0.309064	-0.962439	-0.799213	-1.21683	-1.60221	-0.270483	-0.755992	-1.13509	-3.06617	-2.5267	0.229048	-1.2736	-0.428859	-0.560384	-0.358825	-0.354666	-1.39606	-1.67658	-1.63379	-1.46836	0.576342	-0.489345	-0.0231914	-0.0510611	0.198702	0.100777	-0.316725	0.0788157	0.009285	0.118205
SCO0871	0.145825	-0.0213226	-0.717149	-0.972899	0.290067	-0.240086	0.733502	-1.83416	-0.613187	-0.641253	0.0356448	-0.302139	-0.91755	-1.325	0.132209	-0.306425	0.0741481	-2.75065	-1.65521	-1.53959	0.765212	0.115334	0.500713	0.256444	0.390885	0.611714	0.239733	0.598568	0.281536	0.331551
SCO0872	0.853183	0.698833	0.376207	1.48682	1.84959	0.55286	1.44512	0.266116	1.15515	1.74055	0.594907	0.710873	0.0517878	0.654331	1.16657	0.30369	1.27828	0.329392	0.301033	0.520406	1.02816	0.804011	1.08045	0.808111	0.732337	1.07036	0.738473	0.870363	0.443044	0.362442
SCO0873	0.619383	0.00164931	0.0297352	0.46815	0.680339	0.216824	1.42651	0.112296	0.417807	1.3215	0.385745	0.0278977	0.0616894	0.032943	0.245884	0.0848693	0.745668	-0.0061686	-0.403077	-0.655848	0.244318	0.278668	0.458822	-0.170589	0.0967435	0.47922	0.316345	0.534546	0.142157	-0.195309
SCO0874	2.49029	0.185344	-0.851207	-1.74508	-2.12336	-0.711592	-0.706268	-2.50931	-1.83571	-1.10576	2.3221	-0.128137	-0.563693	-1.38548	-1.84693	-0.723768	-1.18688	-1.09422	-1.51521	-1.59559	0.856965	-0.451226	0.174348	-0.114119	0.137751	0.455386	0.197483	0.586936	0.306892	0.668707
SCO0875	2.82179	-0.338973	-0.28771	-0.491688	-0.915758	-0.321299	-0.989118	-1.42646	-0.836921	-0.689763	2.37452	-0.945873	-0.222388	-0.20534	-0.71295	-0.607401	-1.24509	-0.263573	-0.569415	-0.377885	0.693796	-0.513824	-0.0865766	-0.222186	-0.0995761	0.512628	-0.0979137	0.183329	0.194505	0.442211
SCO0876	-1.25836	-0.734986	-6.72469	-2.23901	-2.30398	-1.58121	-0.212947	-2.14772	-2.19539	-2.01145	-1.51588	-1.40126	-1.91473	-1.41267	-1.13824	-1.69744	-0.66422	-8.98017	-1.4262	-7.60123	0.601307	-0.128211	0.0435762	-0.340092	-0.171538	0.0611684	0.212938	0.266625	-0.422034	-0.278189
SCO0877	1.0926	0.653991	0.757099	0.978354	1.27531	1.38259	1.98368	1.28721	0.847617	0.806557	0.703594	0.657164	0.535983	0.541197	0.939756	1.19323	1.6862	1.27061	0.41737	0.510798	0.595274	0.79309	0.89571	0.382512	0.419796	0.681005	0.632493	0.704366	0.294647	-0.0979718
SCO0878	1.31924	-0.833462	0.451433	-0.381976	-0.131038	0.521769	0.177752	-0.0836249	-0.909706	-0.486354	1.44805	-1.06191	0.507776	0.527471	0.815593	0.566386	-0.180867	-0.366536	-0.856251	-0.822676	0.547443	0.396079	0.440741	-0.142635	0.053979	0.462373	0.0576685	0.265742	-0.249679	-0.3231
SCO0879	0.0987083	-0.0614294	-0.586633	0.342344	0.421858	-0.685649	0.615517	-0.835396	-2.53166	-0.59672	0.111254	-0.238524	-0.793158	-0.284983	0.111557	-0.769421	0.207173	-1.03837	-1.73397	-4.15146	0.39523	0.23284	0.487584	-0.00134509	0.261973	0.287195	0.170587	0.522116	0.177879	0.0398858
SCO0880	-0.177812	0.63626	-0.376696	-0.0766485	0.117482	-0.605394	0.642791	-1.21098	0.197486	0.213845	0.312907	0.42695	0.0483223	0.27161	0.415156	-0.281489	0.135261	-0.388914	0.185949	0.03132	0.377567	0.141309	0.466279	0.454614	0.550418	0.281561	0.480669	0.75231	0.668949	0.575945
SCO0881	1.25017	0.911798	0.820066	-0.0849075	0.146663	1.01953	1.20349	0.97355	-0.0223655	-0.0440165	1.22151	0.774756	0.91738	0.313058	0.322732	1.21394	1.04298	0.960587	0.196915	0.0939807	0.534878	0.194654	0.432342	0.135601	0.23934	0.324471	0.363102	0.598742	0.281237	0.229256
SCO0882	-1.16411	-1.32832	-1.01348	-2.18061	-1.74239	-0.300466	0.165069	0.130845	-1.75156	-0.632424	-1.56793	-1.34588	-1.16307	-1.65137	-1.69747	-0.732783	0.126675	0.170534	-2.25428	-0.855839	0.0350271	-0.105929	-0.186559	-0.801275	-0.596869	-0.0147795	-0.220094	0.0637793	-0.541822	-0.860742
SCO0883	0.907797	1.34267	1.18055	1.95405	2.01737	1.37891	2.77216	1.97342	1.56011	1.54589	0.575051	0.955055	0.825601	1.14505	1.4273	0.956198	2.53794	1.35726	0.83832	0.710308	1.36318	1.14396	1.38431	0.691963	0.743656	1.11154	0.994159	1.01004	0.399067	-0.198424
SCO0884	1.04766	0.101103	0.757146	-0.198035	-0.186682	1.457	0.630814	1.51663	-0.379232	-0.505668	1.22648	-0.245524	1.0105	0.643057	0.769913	1.40914	0.304452	0.903784	0.553844	0.339729	0.272376	0.128143	0.0967651	0.0269744	0.0745426	0.411552	0.246925	0.210722	0.0739937	0.0176393
SCO0885	2.87616	1.36077	2.49112	2.40177	1.6035	3.72946	3.32805	3.45915	1.95394	2.9241	2.47283	1.33221	2.31213	2.723	2.31658	3.60092	3.36248	3.31004	2.4066	2.99832	2.11937	2.09688	2.3559	1.09975	1.16772	1.89998	1.81107	1.69848	0.870563	0.829491
SCO0886	0.339527	0.748867	0.294467	-0.552853	-0.242377	0.544812	0.285993	0.276276	-0.448949	-0.762866	0.0876455	0.362555	0.146997	-0.367414	0.0651661	0.373156	0.287636	0.524466	-0.2273	-0.561961	0.339009	0.144534	0.241223	0.0780956	0.105958	0.479632	0.427856	0.394919	0.226358	0.0878171
SCO0887	0.371984	0.884473	0.974552	0.237149	0.244048	0.525655	0.992771	0.773884	0.309364	0.294671	0.056831	0.662961	0.690757	0.204689	0.253929	0.409161	0.773129	0.740526	0.277692	0.316566	0.499689	0.351947	0.5199	0.207076	0.29188	0.467245	0.565154	0.658109	0.403361	0.299056
SCO0888	2.06262	0.592154	-0.387502	-1.96059	-0.465239	3.80462	2.11995	2.99122	-2.03385	-1.70727	2.18174	0.167435	1.92951	1.19794	1.18567	3.98651	1.33808	1.41127	-0.56324	-0.659954	0.654734	0.648079	0.877895	0.107844	0.609183	1.31805	0.60325	0.653322	0.283145	0.0555518
SCO0889	0.209818	0.217561	0.248987	0.700355	0.67052	0.358611	1.10518	0.171794	0.72438	0.612653	-0.0418237	0.516738	0.3901	0.592776	0.605843	0.172514	0.669585	-0.917399	0.615892	-1.01415	0.252449	0.318431	0.365547	-0.0098712	0.0976281	0.468098	0.355141	0.401116	0.103923	-0.226143
SCO0890	-1.08367	-0.00316649	-0.879431	-5.10484	-3.66156	-1.19113	0.262469	-1.98236	-5.1363	-4.96538	-1.00153	-0.314754	-0.71668	-3.16815	-1.49345	-0.913505	-0.106846	-1.26545	-3.01686	-4.40234	0.587248	-0.0369356	0.159152	-0.483239	-0.070885	0.51407	0.297402	0.311114	-0.0659575	-0.451566
SCO0891	-0.532676	0.0196928	-0.214962	-0.00204038	0.286268	-0.513036	0.978758	0.0875059	0.0385397	-0.0477768	-0.603321	0.0361624	-0.380892	-0.0429646	0.274427	-0.287427	0.433675	-0.18378	-0.0288499	0.22621	0.548588	0.302455	0.457597	0.138747	0.500392	0.534728	0.429307	0.611754	0.750352	0.0359823
SCO0892	-1.08301	0.222192	-0.741901	-0.181727	-0.382332	-1.4695	0.137129	-0.884443	0.0175051	-0.16236	-0.732329	-0.328305	-0.43775	-0.418667	-0.548849	-1.24675	-0.318649	-1.04059	0.166047	-0.391833	0.768925	-0.0138052	0.387811	0.0940542	0.360881	0.294017	0.24237	0.477812	0.388086	0.499058
SCO0893	-0.865508	0.134217	-0.459981	0.31323	0.277922	-0.319087	0.961093	-0.719468	-0.501874	-0.389961	-0.723217	0.135325	-0.484074	-0.679821	-0.725604	-0.485844	0.40575	-1.47694	0.480503	-0.923223	0.236741	0.17359	0.299368	0.0762404	0.242372	0.443275	0.276307	0.388988	0.291863	-0.0420066
SCO0894	-1.56538	-0.553441	-2.13277	-0.474656	-0.579125	-1.58413	0.746106	-3.27472	-0.811324	-0.40485	-1.50693	-0.766458	-1.69152	-0.902411	-1.52968	-1.32791	0.126768	-1.5079	-0.941098	-1.62348	0.271683	0.0448575	0.314711	-0.274251	-0.042846	0.416233	0.281489	0.507705	-0.0139118	-0.201419
SCO0895	-1.03968	0.524048	-0.36608	-0.479394	-0.354184	-1.09408	0.23031	-0.850205	0.201882	0.181638	-0.775467	0.171228	-0.106451	0.0106402	0.0934682	-0.87791	-0.038562	-0.490207	0.486815	0.399549	0.745257	-0.11558	0.520655	0.187018	0.37311	0.456179	0.422744	0.791218	0.486436	0.767089
SCO0896	-0.71526	0.300148	-0.202531	0.118719	0.0353115	-0.852696	0.362592	-0.552026	1.16343	0.487384	-0.434989	0.0759413	-0.0930782	0.300394	0.0810577	-0.779455	0.0123043	-0.479598	1.0028	0.622687	0.176778	0.131809	0.327895	0.146033	0.250314	0.318653	0.268188	0.491626	0.487698	0.536904
SCO0897	-1.46747	-0.766714	-3.02351	0.0144453	-0.725144	-0.948866	0.923299	-0.973809	1.48824	0.764216	-1.50144	-1.16047	-2.14043	0.140669	-0.494318	-0.84051	0.0222997	-3.28506	1.04939	0.80707	0.34254	0.0765955	0.248793	-0.169416	0.0773589	1.00434	0.306331	0.407057	0.568319	0.456712
SCO0898	0.218648	0.843241	0.757124	0.49301	0.565545	-0.052022	0.892371	0.370229	0.549423	0.295556	0.417246	0.599129	0.98382	0.800371	0.636667	0.104461	0.68458	0.539477	0.820334	0.583178	0.137894	0.331405	0.326968	0.20236	0.302938	0.228271	0.505	0.490366	0.368836	0.129364
SCO0899	-0.698725	-0.0626316	-0.0340059	-0.244506	0.0102823	-0.840902	0.439925	-0.27688	-0.186957	-0.568774	-0.303471	-0.170035	-0.0839222	0.154414	0.136643	-0.450967	0.0844262	-0.604058	0.147595	-1.31617	-0.197788	0.15777	0.147812	-0.162924	-0.0300359	0.124603	0.266598	0.276998	0.030227	-0.25599
SCO0900	-0.628972	-0.264514	-1.55222	-0.107149	0.0470989	-0.259635	0.58305	-1.49002	-0.101982	-0.0650512	-0.550337	-0.34365	-0.769731	-0.269045	-0.0133248	-0.30372	0.0260759	-0.670879	-0.337542	-0.341896	0.0981963	0.0995155	0.186093	-0.0746553	0.085062	0.493625	0.100406	0.326303	0.201627	-0.170974
SCO0901	0.951479	0.886061	0.518304	0.728637	0.531547	0.806752	1.76238	0.809619	0.831483	0.802055	0.823762	0.744998	0.669223	0.505082	0.40422	1.01748	1.12041	0.489974	0.578496	0.621712	0.314888	0.412504	0.451546	0.281191	0.303493	0.599427	0.563576	0.464487	0.396929	0.083964
SCO0902	2.02172	1.4551	1.41192	1.70198	1.07765	1.74391	0.75443	0.415291	0.718079	0.87688	1.08402	1.04277	0.992893	1.53956	0.442448	1.35205	1.5157	1.64556	0.469687	0.624672	1.28542	0.55917	0.84193	1.39807	1.01031	0.930802	0.47473	0.788598	0.658974	0.853549
SCO0903	-0.655821	-0.0631262	-0.119415	0.938404	1.48218	-0.529367	1.12357	-0.470003	0.91727	2.85177	-0.135326	0.182052	0.57578	0.171079	0.500489	-0.272765	0.507586	-0.196034	0.0513802	0.407158	0.126803	0.254997	0.289507	-0.0231793	-0.0270923	0.0280022	0.209388	0.278345	-0.11108	-0.332735
SCO0904	-0.653314	0.241869	-0.515806	0.424655	0.653504	-0.486061	1.51301	-0.256743	0.262901	1.44824	-0.558701	-0.000133254	-0.444381	-0.439825	-0.284649	-0.119624	0.776129	-0.731459	-0.644028	-0.234508	0.330796	0.275277	0.514547	-0.145074	-0.0800008	0.313135	0.371567	0.493481	-0.0145584	-0.309025
SCO0905	-1.39731	-0.274398	-0.727644	-0.530334	-0.53525	-1.54262	0.183154	-1.74895	-0.259801	-0.726547	-1.37086	-0.3852	-0.734438	-0.638091	-0.835931	-1.53462	-0.408189	-1.58221	-0.623161	-1.02046	0.633611	0.114274	0.475119	-0.0289037	0.188531	0.707423	0.446262	0.768977	0.307414	0.171582
SCO0906	1.31823	0.884242	0.940159	0.492359	0.295895	1.567	1.09219	1.01834	1.16008	0.796446	1.21291	0.743462	1.10713	0.836366	0.413616	1.70056	1.10708	1.21023	1.86711	1.20127	0.528362	0.0630166	0.389533	0.241506	0.371182	0.552108	0.264702	0.593552	0.585054	0.569957
SCO0907	1.04444	0.323638	0.502264	0.0659397	0.292458	1.0807	1.00288	0.995974	0.638961	0.561488	1.10097	0.0990002	0.55786	0.330627	0.514381	1.21552	1.16059	0.812817	0.655134	0.828914	0.469344	0.289542	0.35091	0.199642	0.243503	0.622825	0.327756	0.394514	0.296311	-0.0320215
SCO0908	1.14766	0.890612	1.00458	0.811407	1.38729	1.48705	2.08378	1.83918	0.818269	1.02741	0.7373	0.635924	0.730832	0.593879	1.47423	1.65948	1.96254	1.29258	0.705066	0.896044	0.734996	0.784544	1.04772	0.629426	0.658669	0.957144	0.95405	1.12923	0.59155	0.281196
SCO0909	2.66225	0.846744	0.969327	0.901008	0.566118	2.77617	2.67059	2.04654	1.95566	1.44587	1.6898	0.616694	0.571092	0.856776	0.649188	2.40627	3.33966	2.57432	1.33389	1.22721	0.71243	0.94559	1.26716	0.511735	0.641203	1.47879	0.918918	0.952077	0.495655	0.45543
SCO0910	2.27369	1.58113	2.19117	0.761936	0.946857	2.37308	2.36685	2.23697	1.03259	0.783626	2.28554	1.33917	2.11604	1.3361	1.44183	2.40769	1.77509	1.93333	1.68019	1.10424	0.965278	0.572277	0.89965	0.57511	0.736373	0.949151	0.855459	1.09799	0.750917	0.652357
SCO0911	1.50801	0.209603	1.2874	-0.725131	0.751344	1.77343	1.31067	1.66452	0.819309	0.638511	1.59471	0.0772359	1.29461	1.05466	1.41409	1.64208	0.792832	0.807416	1.43581	0.671816	0.0493406	0.287399	0.196759	-0.0976727	-0.0734521	0.285717	0.25007	0.195418	-0.162379	-0.6024
SCO0912	1.43983	0.936223	1.27289	0.602585	0.510892	1.68957	1.82708	1.60443	0.835403	0.438881	1.69148	0.88488	1.3477	0.817922	0.649681	1.62952	1.33282	1.09819	1.07892	0.393372	0.229801	0.410836	0.529384	0.263547	0.323795	0.348545	0.461493	0.553954	0.306065	0.0517225
SCO0913	1.17622	0.813566	1.19394	0.561862	0.816725	1.48515	1.73472	1.39449	0.808373	-0.695106	1.12077	0.609454	1.26394	0.683724	0.77522	1.41399	1.19547	0.784432	0.902047	-0.781685	0.215267	0.192107	0.330214	-0.132551	0.0366039	0.400316	0.319926	0.405718	0.0137068	-0.285255
SCO0914	-1.91149	-0.675597	-2.56631	-1.21276	-1.24382	-2.05365	0.334076	-2.71664	-3.03949	-0.424229	-1.55123	-1.09666	-1.65182	-2.50028	-2.11324	-1.681	-0.209724	-3.85227	-2.93344	-5.05038	0.0902322	-0.113631	0.0714266	-0.576059	-0.300012	0.0403721	0.0129086	0.200126	-0.237948	-0.403942
SCO0915	-0.31487	-1.19854	-1.06972	-0.938965	-0.316074	0.338006	0.415462	-0.306348	0.207523	-0.214395	-1.18079	-1.3217	-1.34521	-0.336262	0.306111	-0.480779	-0.174578	-0.573555	0.766643	0.250068	0.782958	0.0119823	0.120028	-0.0250927	0.164853	0.744855	0.287352	0.334153	0.217903	0.0039617
SCO0916	-0.141951	-0.375634	-0.553219	0.207608	0.303002	-0.19759	0.381772	-0.142079	0.0387193	0.110558	-0.510926	-0.386037	-0.346925	0.308398	0.506451	-0.372075	-0.00441349	-0.719581	0.420245	-0.230951	0.266777	0.301265	0.202997	-0.0982462	-0.103895	0.415698	0.147768	0.0416073	-0.114263	-0.603917
SCO0917	0.562987	0.0951981	0.568005	1.44226	1.10485	1.16089	1.81754	1.52956	1.11445	1.61374	0.173949	-0.0699932	0.288347	1.11198	0.730614	1.10086	1.98989	1.41155	0.593327	1.20096	0.787374	0.676318	0.771519	0.217141	0.315163	0.918307	0.599656	0.591057	0.131449	-0.155731
SCO0918	-0.245411	-0.166829	-0.72706	-0.541408	0.0491163	-0.0391904	0.937397	-0.382722	-1.37392	-0.265921	-0.361877	-0.25143	-0.701491	-0.814531	-0.382018	-0.0121769	0.231954	-0.494257	-1.40413	-1.0972	0.471262	0.286442	0.47744	0.0356815	0.201606	0.605325	0.405396	0.532682	0.22503	0.0507889
SCO0919	-1.55804	-0.73648	-4.0181	-0.497791	-0.971342	-1.18479	1.03885	-0.558994	0.299075	0.866509	-1.61586	-1.26069	-1.67995	-0.478764	-0.598859	-1.19563	-1.2071	-2.69439	1.0133	0.820893	0.342342	0.0459029	0.266214	-0.530453	-0.326374	0.236804	0.233882	0.39381	-0.246004	-0.735175
SCO0920	-1.16387	-0.291184	-2.58043	-0.921377	0.170223	-1.18178	0.871858	-2.00552	-0.350573	-1.75571	-1.02797	-0.359292	-2.14324	-2.26324	-0.937262	-0.970246	0.211685	-2.5712	-0.959423	-3.36235	0.0904247	0.210711	0.2183	-0.2541	-0.12578	0.429792	0.427646	0.349712	-0.0471072	-0.466866
SCO0921	-1.93347	0.42363	-2.56028	-1.70986	-1.61114	-1.43595	0.55655	-0.869575	-0.805433	-3.58461	-1.59221	0.0814303	-0.985718	-1.25205	-1.31274	-1.22256	-0.0445961	-1.11544	-0.597614	-4.60592	0.545908	-0.0416227	0.391613	-0.137769	0.19321	0.504705	0.586733	0.781948	0.265434	0.269432
SCO0922	1.71488	1.79044	3.14173	3.35256	2.38777	3.93382	4.70502	4.15605	3.92644	3.49586	1.15304	1.50341	2.59735	3.81607	3.19576	3.39927	4.50848	4.40952	4.06237	4.12208	0.757334	1.26181	0.889775	0.590885	1.09133	0.837263	1.45778	1.16783	0.658157	0.347502
SCO0923	2.35081	2.85992	3.55215	4.33286	3.30553	4.14008	5.34792	4.24838	4.47042	3.86633	2.49218	2.27451	3.21598	4.674	3.74046	4.15204	5.45476	4.68073	4.53351	4.34355	1.35114	1.15973	1.12087	0.972693	1.70202	1.17207	1.46324	1.40892	1.25164	1.18035
SCO0924	1.79659	2.14596	2.89681	4.12633	3.10121	3.32966	3.96269	3.34612	4.0345	3.28533	1.67529	1.69914	2.51395	3.59104	2.69589	3.00711	4.65967	4.01797	3.53538	3.30721	1.2264	0.985449	0.885314	0.888837	1.54678	0.81306	1.10014	1.07575	0.983211	0.799608
SCO0925	-0.961286	-0.435907	-0.703781	-0.487931	-0.391654	-0.766466	0.505606	-0.577679	-0.076112	-1.55913	-0.862622	-0.46592	-0.796305	-0.423798	-0.548043	-0.786919	-0.144897	-0.902743	-0.330417	-0.722199	0.352414	0.209411	0.239463	-0.191515	0.0118728	0.572175	0.379066	0.42913	0.0485624	-0.11037
SCO0926	-0.547509	0.39532	0.198056	-0.477296	-0.494256	-0.43984	0.653358	0.0508941	-0.251107	-0.361675	-0.151033	0.0682686	0.322445	-0.173037	-0.269386	-0.16376	-1.4438	-0.291124	0.0999072	-0.352845	0.13177	0.0902066	0.219084	-0.0232547	0.119925	0.141063	0.353324	0.382496	0.247271	0.148519
SCO0927	0.13562	0.581769	0.624393	1.24817	0.929702	0.644653	1.48206	0.908945	1.86167	1.7589	-0.237304	0.541945	0.321115	0.808277	0.498987	0.289964	1.144	0.692105	1.00818	1.33818	0.654374	0.592187	0.596363	0.343021	0.434748	1.4188	0.607101	0.644988	0.535705	0.247765
SCO0928	2.61415	0.856094	1.64782	1.30007	1.49326	2.31953	1.4944	1.64363	1.5931	1.17334	1.88134	0.659059	1.11316	1.1329	1.67069	2.01068	1.74348	1.7828	1.38326	1.29482	0.732397	0.821823	0.864422	0.675269	0.623908	0.935753	0.64099	0.686049	0.369627	0.356071
SCO0929	2.58004	1.27563	1.80881	2.05094	2.08416	2.37382	1.86292	1.76421	2.07184	2.00632	1.98441	1.0074	1.49336	1.61723	1.76925	2.06351	2.45993	1.87059	1.33532	1.47264	0.991847	1.02866	1.1274	0.893009	0.701721	1.32459	0.728865	0.66073	0.232143	0.0808904
SCO0930	4.51799	3.75757	4.53277	3.73477	3.25352	5.61257	4.65016	4.45137	1.70874	2.66948	3.92491	3.54309	4.72391	4.07728	4.25905	5.77015	5.26605	4.64277	2.18428	3.26512	1.60475	1.77272	2.37615	0.0807159	2.03144	3.76491	1.63217	1.52168	0.866149	-0.00381874
SCO0931	-0.322765	1.24298	0.604738	-1.64247	-1.01287	-0.256199	0.471501	0.120383	-1.09433	-0.604958	0.0386563	0.801892	0.734276	-0.86754	-0.785209	0.103816	0.325544	0.715269	-0.587746	-0.8248	0.0577275	-0.101937	-0.00590534	-0.107596	0.0206937	-0.314971	0.21734	0.296169	0.174002	-0.0629549
SCO0932	-0.661791	-0.581835	0.0497132	-2.51197	-2.1113	-0.217707	0.333799	-0.0847687	-1.99855	-1.7556	-0.570644	-0.764276	-0.106239	-2.10431	-1.18554	-0.327445	0.0419105	0.147857	-1.57991	-4.82444	0.950229	-0.0729169	0.234018	-0.248183	0.0159275	0.333088	0.117189	0.273204	0.0138623	0.19732
SCO0933	-0.208332	0.761681	0.371885	0.824254	0.600258	0.247636	1.71469	-0.151765	0.498549	0.556109	-0.192972	1.21423	0.153996	0.537037	0.33697	0.224284	1.39328	0.5271	0.372553	0.356905	1.11632	0.39078	0.886431	0.451481	0.585804	0.741923	0.846611	0.977898	0.638047	0.497729
SCO0934	-2.15361	-0.723936	-1.71029	-1.97814	-2.89486	-2.0553	-0.018256	-1.24027	-1.8685	-3.0674	-1.64412	-1.18116	-1.15093	-1.30477	-1.41222	-1.99233	-0.505212	-3.51587	-1.65069	-4.5103	0.76226	-0.12079	0.0366952	-0.509265	-0.208999	0.262537	0.10317	0.173833	-0.128603	-0.297688
SCO0935	-0.562911	-0.507881	-1.0788	-0.265914	0.0357543	-0.452426	0.492109	-0.29897	-0.500404	1.0393	-0.888357	-0.613128	-1.26546	-1.16648	-0.549819	-0.330723	0.000215834	-0.477852	-1.40429	-2.5194	0.469619	-0.132875	-0.0413159	-0.382565	-0.32992	0.14364	-0.130208	-0.022066	-0.504943	-0.853251
SCO0936	-1.59918	0.483955	-0.911819	0.178257	0.416971	-1.24472	0.492347	-1.13338	0.0992469	0.116932	-1.85454	-0.19767	-0.92632	-0.378233	-0.240843	-1.42279	-0.00919197	-1.19206	-0.981567	-3.09051	0.94373	0.044725	0.731275	0.37033	0.510663	0.882932	0.563364	0.722783	0.477987	0.869379
SCO0937	0.861705	0.297521	0.458795	0.69283	1.3091	0.848907	1.34002	0.529932	0.717425	1.01247	0.103643	0.330328	-0.0151445	0.370855	0.96453	0.517391	1.06105	0.54935	-0.0635187	0.105918	0.279498	0.949454	0.941229	0.525608	0.32582	0.511723	0.594368	0.652663	-0.0380776	-0.388238
SCO0938	-0.29447	-0.738281	-1.07085	-0.470531	-0.119279	-0.531424	0.330377	-0.970485	0.685469	0.547557	-0.396853	-0.754619	-1.3339	-0.837818	-0.378077	-0.659627	0.127515	-0.565545	0.321125	0.134943	0.391023	-0.152283	0.11509	-0.130573	0.0956931	0.460811	-0.25128	0.106134	0.129243	-0.127223
SCO0939	-1.7908	-0.700095	-3.76012	-3.88551	-3.21406	-1.56931	0.187563	-1.74773	-3.28574	-3.20089	-1.47965	-1.31793	-1.45684	-3.32528	-2.30888	-1.239	-0.299759	-1.50105	-3.64766	-2.34369	0.378614	-0.213692	0.117575	-0.367931	0.000315662	0.703508	0.0669936	0.313023	0.125675	0.162847
SCO0940	-0.624543	-0.266302	-2.33642	0.772517	0.595719	-0.00138406	1.36644	-1.09062	1.52624	1.39135	-0.783283	-0.233186	-0.593623	0.62537	0.280567	-0.201716	0.830319	0.500376	1.17322	1.0605	0.314633	0.00330603	0.270059	0.165166	0.251112	0.572901	0.277636	0.425699	0.463396	0.458141
SCO0941	-2.00986	-0.371871	-3.38403	-2.69733	-4.22221	-2.97056	-0.236203	-3.38198	-2.6746	-2.8912	-1.92441	-0.684555	-2.83598	-3.62065	-3.46614	-2.30172	-0.845814	-4.12597	-3.39739	-3.62387	0.451386	-0.21099	0.0974115	-0.186306	0.0781125	0.420038	0.222691	0.393856	0.200242	0.428822
SCO0942	-0.421559	0.362759	0.024255	0.0692091	0.397059	-0.70435	1.18497	-0.19259	-0.106199	-0.719521	-0.378803	0.192618	0.242678	-0.392784	0.208247	-0.734274	0.839075	-1.05918	-0.27289	-2.28772	0.442287	0.485406	0.511261	0.0468595	0.17582	0.402318	0.546975	0.525076	0.238341	-0.0449242
SCO0943	3.71335	3.37005	3.95054	2.21868	3.0749	3.59167	3.57494	3.1986	1.56944	2.06534	2.64784	2.82573	3.01661	1.47109	2.54624	3.11519	3.92996	3.55163	1.0469	1.43083	1.87504	1.88448	2.06939	1.11036	1.02213	1.46218	1.41886	1.41634	0.534059	0.607266
SCO0944	2.13908	2.43582	2.72775	2.58914	2.30479	2.55871	3.05035	2.38865	0.817885	1.28931	1.22218	1.99934	2.15081	1.73172	1.78371	2.44316	3.57286	2.69074	0.404628	0.949679	1.02942	1.31232	1.55848	0.122172	0.987573	1.93208	1.02571	0.949905	0.194421	-0.278596
SCO0945	0.139556	0.141837	0.537746	-0.127163	0.398089	0.443928	1.11366	1.05301	-0.104765	0.322151	-0.0821604	-0.043162	0.370984	-0.287964	0.777914	0.26418	0.812102	0.719546	-0.0615035	0.559975	0.717058	0.257883	0.405791	-0.155461	0.070138	0.687305	0.447616	0.526919	0.131903	0.0669084
SCO0946	-0.651462	0.0700863	-0.100349	-0.466792	-0.198511	-0.832916	0.115746	-0.495986	-0.517306	-1.26815	-0.817983	-0.216586	-0.306378	-0.312722	-0.219366	-0.861417	-0.121023	-0.418968	-0.298296	-1.7382	0.427623	0.0671505	0.29988	-0.0162234	0.134111	0.271793	0.289349	0.445883	0.1975	0.227913
SCO0947	-1.64776	-1.02398	-3.24743	-1.50088	-1.88576	-2.10878	0.0449775	-3.3168	0.392964	-0.757381	-1.5277	-1.09068	-2.65164	-1.89517	-1.2687	-1.43647	-0.784664	-3.29709	-1.15317	-2.16064	0.256425	-0.228241	0.113261	-0.171036	0.0973745	0.349592	-0.0646311	0.302438	0.221738	0.0368152
SCO0948	-0.92522	0.132755	-0.864818	-0.819323	-0.851968	-0.922568	0.377294	-0.75381	-0.419787	-0.700198	-0.453174	-0.445761	-0.466526	-0.572815	-0.793698	-0.659252	-0.109158	-0.860173	-0.122364	-0.765427	0.396526	-0.0927437	0.295157	-0.103528	0.103994	0.396394	0.119459	0.470063	0.206866	0.374236
SCO0949	-0.966097	1.67043	-0.0342813	-0.354937	-0.383132	-1.05248	0.744548	-0.545391	-0.336315	-0.418645	-0.569013	1.30596	0.327063	-0.0864377	-0.362224	-0.682025	0.527754	-0.170839	-0.0891551	-1.01591	0.262959	0.00938522	0.416463	0.277262	0.385458	0.0370583	0.552903	0.708656	0.529998	0.585734
SCO0950	-2.35986	0.662299	-3.30841	-4.37809	-2.29887	-2.42056	-0.382578	-3.3067	-2.88898	-1.32652	-2.26667	0.265008	-1.44541	-5.40699	-3.81257	-2.47289	-0.709461	-3.1357	-4.12779	-6.30563	0.583953	-0.40013	0.197586	-0.0370779	0.245722	0.371217	0.270361	0.472746	0.354045	0.645237
SCO0951	-1.94417	0.136648	-1.39516	-2.99509	-1.87741	-1.97468	-0.514522	-1.81244	-2.27564	-1.45199	-1.56407	-0.261584	-1.15316	-2.6754	-1.8062	-1.92887	-0.85622	-1.31028	-2.56168	-3.46863	0.271371	-0.355694	0.0622559	-0.280912	0.0161268	0.113537	0.0111459	0.274475	0.143848	0.147384
SCO0952	-1.56526	0.058882	-2.16984	-4.71961	-1.36256	-1.60785	-0.462097	-1.45589	-2.08566	-2.57733	-1.03739	-0.821405	-1.32899	-2.90531	-1.25524	-1.34989	-1.01048	-1.37695	-3.19917	-3.77929	0.288108	-0.474409	-0.0121746	-0.321666	-0.0566359	0.122312	-0.349277	0.139544	0.0340799	0.187062
SCO0953	-0.621351	0.345891	-0.352536	-0.681395	-0.0243603	-0.655464	1.15051	-0.638647	0.305984	0.326873	-0.448579	0.229339	-0.437593	-0.0181052	-0.145346	-0.618639	0.718424	-0.731025	-0.0184135	-2.44643	-0.0814213	0.400701	0.46468	0.167842	0.272476	0.193682	0.457038	0.523145	0.395885	-0.053099
SCO0954	1.3805	1.25438	0.818097	0.726324	0.635326	0.797214	0.85971	0.596685	0.557252	0.135242	0.668318	0.709424	0.704991	0.422217	0.226084	0.706555	0.780332	0.564341	0.470331	0.0102401	0.83196	0.199748	0.348201	0.350875	0.472982	0.590011	0.512071	0.564396	0.383983	0.314399
SCO0955	3.7349	3.44723	3.61144	3.11008	2.81941	3.19726	3.64315	2.37226	2.8791	2.3213	2.00362	2.95257	2.4965	3.20338	2.49661	2.56175	3.09943	2.83799	3.20334	2.67385	2.32189	1.02227	1.08509	1.96531	2.00486	1.20527	0.787782	1.11615	1.37362	1.53804
SCO0956	-0.0135881	0.58384	0.371894	0.188002	0.272181	0.227733	1.71269	0.540797	0.209895	0.526416	1.287e-05	0.399928	0.0026262	0.582704	0.13295	0.433263	1.11202	0.0823481	0.299716	-0.000204897	0.202114	0.345386	0.467435	0.00982431	0.194437	0.446652	0.47175	0.495956	0.183648	-0.223379
SCO0957	0.911073	0.847564	1.13305	0.387137	0.609986	1.193	1.17866	1.21932	0.197212	0.373858	1.02101	0.605075	1.23823	0.346724	0.79494	1.37912	1.41309	1.40128	0.190459	0.589828	0.752642	0.409366	0.526836	0.266061	0.353288	0.702471	0.515143	0.560549	0.267542	0.185658
SCO0958	0.0619077	2.14244	2.13255	0.085982	-0.152675	1.69459	2.3417	2.09602	0.176828	-0.429474	-0.0391505	1.81491	1.97976	-0.182706	-0.136768	1.56751	2.00341	1.93888	-0.0413086	-0.368212	0.761008	0.63016	0.61716	0.0291168	0.0721753	0.764031	0.86824	0.72247	0.207683	0.199093
SCO0959	-1.70518	0.208543	-1.10646	-1.8098	-1.40665	-1.3862	0.139949	-1.35249	-1.40125	-0.729909	-1.41453	-0.408618	-0.942972	-2.18129	-1.1421	-1.47417	-0.55586	-0.815766	-1.10897	-0.863029	0.592612	-0.317799	0.204258	-0.00441027	0.257185	0.43497	0.0864413	0.374495	0.351286	0.645944
SCO0960	-1.37625	0.272492	-1.19958	-2.49244	-1.0318	-1.21019	0.0731053	-1.5776	-0.995655	-0.911516	-1.11274	-0.26326	-0.503556	-1.25465	-0.88553	-1.07768	-0.143408	-1.30686	-0.379125	-0.423968	0.247704	-0.159848	0.223346	0.0520888	0.166725	0.0999707	0.0996887	0.43344	0.273554	0.49044
SCO0961	-0.304192	1.06016	0.175142	0.087828	-0.0304055	0.0046738	1.08695	0.707908	2.30029	1.57045	-0.0656562	0.599597	0.375582	0.355381	0.413208	0.357602	0.761233	0.77127	2.13465	1.97501	0.742761	-0.152277	0.504094	0.0213584	0.183207	0.666294	0.433296	0.716742	0.513434	0.685329
SCO0962	-0.486531	0.306256	0.0356369	-0.179097	0.309975	-0.432233	0.475308	0.0958551	0.610408	0.548977	-0.772225	0.0859367	-0.169293	-0.559995	-0.0870074	-0.582689	0.350906	-0.024755	0.0204554	-0.00400849	0.596802	0.146327	0.41117	0.0789017	0.124051	0.685954	0.420167	0.523453	0.256905	0.258227
SCO0963	-0.692921	2.07696	-0.058255	-0.223282	-0.16317	-0.702687	0.995818	-0.429089	-0.180407	-0.365576	-0.453007	1.70171	0.451573	-0.508259	-0.51839	-0.55979	0.670714	0.0998874	-0.395533	-1.04843	0.351985	0.00170947	0.377881	0.0731964	0.211574	0.343701	0.699889	0.666285	0.373274	0.339993
SCO0964	-1.87928	0.0271272	-4.04357	-1.76429	-1.87887	-2.08389	-0.0616452	-5.44978	-1.9055	-1.04144	-1.41559	-0.788493	-1.08193	-1.68552	-1.96544	-2.01205	-0.364052	-2.22405	-1.60801	-2.62655	0.271471	-0.422342	0.048422	-0.375205	-0.151582	0.195242	-0.0577327	0.330379	0.137831	0.185449
SCO0965	-0.493192	0.416412	-0.546793	0.206053	0.429318	-0.258352	1.00253	-0.147255	-0.0140437	0.232166	-0.286108	-0.0834102	-0.156984	0.120928	-0.176376	-0.219147	0.492352	-0.341464	-0.157918	-0.283663	0.456047	0.0247909	0.267167	-0.0395107	0.469524	0.458142	0.225596	0.360261	0.816253	0.253184
SCO0966	-1.93898	-0.644525	-1.54618	-3.34773	-3.34824	-1.35552	-0.256945	-0.929042	-3.27106	-4.2332	-1.26997	-1.13574	-1.18721	-3.47291	-1.86546	-1.24073	-0.675723	-1.68365	-1.6741	-4.55829	0.423308	-0.346836	0.154417	-0.338944	-0.102578	0.320049	0.0940263	0.458196	0.1047	0.558829
SCO0967	-1.11741	0.108364	-1.57438	-0.899494	-0.685203	-0.592564	-0.134096	-0.712662	-0.520818	-0.497257	-0.755604	-0.359052	-0.729841	-0.788472	-0.80235	-0.774707	-0.252945	-0.931469	-0.469535	-2.98253	0.532483	0.0835068	0.343376	-0.0849394	0.206554	0.416267	0.0324124	0.234747	0.175932	0.224646
SCO0968	-1.38488	-1.15437	-3.52198	-4.42992	-1.37971	-1.35708	0.453008	-1.11091	-1.86401	-5.36749	-0.941486	-1.59699	-1.44359	-1.94053	-1.2337	-0.945821	-0.0823441	-3.95025	-1.72272	-5.61676	-0.189799	-0.245876	-0.18501	-0.943214	-0.708115	-0.0502959	-0.241272	-0.204724	-0.67586	-1.22246
SCO0969	-1.40926	-1.51857	-1.7223	-3.72824	-3.53201	-1.26967	-0.107115	-0.839064	-3.69705	-3.04228	-1.16237	-1.72114	-0.807527	-1.60528	-1.24213	-1.10711	-0.634353	-1.56078	-1.33679	-2.72411	0.0237897	-0.347333	-0.241354	-0.678954	-0.480329	0.000401504	-0.369304	-0.0690676	-0.378071	-0.418574
SCO0970	-1.65659	-1.67916	-2.14881	-5.67568	-4.71399	-1.65554	-0.914982	-1.11592	-5.88496	-5.27466	-0.876344	-2.34888	-1.34635	-2.14673	-1.97835	-1.28736	-1.22143	-2.11821	-2.1407	-5.51745	0.462414	-0.685398	-0.22793	-0.635354	-0.311279	0.269198	-0.538805	-0.118417	-0.340773	-0.0243216
SCO0971	1.0598	0.309667	1.02732	1.0439	0.971955	1.36281	1.55763	1.83466	1.11359	1.45414	0.981317	0.170225	0.953213	1.07445	1.24719	1.17301	1.37592	1.35724	1.2231	1.46608	0.781513	0.468836	0.557955	0.39308	0.477614	0.847105	0.349122	0.455095	0.480989	0.338714
SCO0972	-0.0494534	1.07215	0.0528602	0.206647	0.0502179	0.148593	0.925054	0.130086	-0.0971323	0.117014	-0.228539	0.815447	0.107269	-0.00912367	-0.238332	-0.231248	0.98905	0.276973	-0.109568	0.115158	0.78278	-0.0254313	0.582252	0.222297	0.543695	0.624493	0.315208	0.758394	0.712781	1.10664
SCO0973	2.11608	1.47268	1.90237	3.47217	3.33685	3.31459	5.51676	3.87322	4.85203	4.5682	1.55533	1.16467	1.3219	2.79651	3.17801	3.13882	5.12787	4.06269	3.88965	3.79517	1.30653	1.2087	1.23127	1.16683	1.50314	2.43805	1.34264	1.28477	1.53603	0.589588
SCO0974	2.34031	1.77762	2.37446	1.11837	1.32323	1.74451	2.02296	1.8128	0.817752	0.968949	2.10023	1.48482	2.28953	1.05795	1.37287	1.94728	1.86544	1.23664	0.50964	0.374362	1.10392	0.762142	0.784403	0.368157	0.2863	0.704106	0.552324	0.459931	-0.0129105	-0.177105
SCO0975	1.94966	0.527321	1.4095	0.997564	1.0268	2.3332	1.74346	2.74895	0.836341	1.22922	2.17605	0.481831	1.89004	1.5141	1.80043	2.57559	1.47631	1.35681	1.14025	1.14349	0.786058	0.686242	0.794526	0.259455	0.526681	1.05036	0.603173	0.661042	0.203427	-0.146737
SCO0976	1.44657	1.57577	1.34696	1.42488	1.26841	2.16483	3.52555	2.33178	2.29177	1.88426	1.14398	1.37913	1.0495	1.21113	1.02769	2.30261	3.30757	2.32711	1.81163	1.43752	0.5184	0.713178	0.75792	0.611045	0.697767	0.83907	0.908385	0.77564	0.731583	0.509429
SCO0977	1.67914	0.869683	1.47207	1.22784	1.36071	2.59496	3.63949	2.72657	2.25992	2.40199	1.01684	0.566135	0.801985	0.913705	1.18971	2.31337	3.95812	2.80713	1.70575	1.8237	0.729826	0.75574	0.879191	0.536466	0.429001	1.1759	1.05643	0.774178	0.175962	-0.0843294
SCO0978	1.44571	0.841509	2.17425	0.882192	0.916091	3.45659	3.60969	4.35861	2.05985	2.15506	0.86506	0.592223	1.89782	1.60641	1.63355	3.42052	3.56266	3.5441	2.55849	2.87614	0.669609	0.672812	0.834573	0.327273	0.250058	1.54686	1.00701	1.01283	0.217342	0.314328
SCO0979	-3.15418	-1.58367	-3.2007	-8.65906	-4.27048	-3.23676	-0.71308	-1.63412	-1.62273	-8.59179	-3.19285	-2.06231	-2.22345	-1.10514	-1.76352	-2.77398	-1.14521	-8.9363	-0.504622	-6.76736	-0.241011	-0.440943	-0.567171	-0.998092	-0.841123	-0.214549	-0.407601	-0.220354	-0.516283	-0.293601
SCO0980	-1.61486	-1.18537	-1.78213	-1.88026	-1.34592	-1.50931	0.7027	-0.861603	-1.29728	-1.03635	-2.15888	-1.28081	-2.18165	-2.50833	-1.67322	-1.4153	-0.161723	-1.65756	-2.41248	-3.09347	0.0349675	0.0660453	0.154299	-0.75853	-0.539092	0.288762	0.122406	0.248976	-0.556009	-1.11077
SCO0981	-0.474789	0.513115	-0.0256866	-0.840005	-0.770871	-0.696482	0.567354	-0.304348	-0.92611	-0.864703	-0.627905	0.389103	-0.143628	-0.77855	-0.950025	-0.568436	0.0644668	-0.0361538	-0.898963	-3.14848	0.758635	0.110066	0.560347	0.133078	0.389609	0.596265	0.555999	0.822679	0.457522	0.618034
SCO0982	-1.82252	-0.355324	-2.5653	-3.38012	-2.40329	-1.60181	-0.201625	-1.35606	-2.28841	-2.4683	-1.47849	-0.867061	-1.31449	-2.07596	-1.31328	-1.44603	-1.59001	-1.60818	-1.29434	-2.78221	0.56324	-0.272253	0.265918	-0.134729	0.168321	0.496811	0.12609	0.515697	0.399485	0.75804
SCO0983	-1.57872	0.122015	-1.82392	-1.87348	-2.0101	-1.16245	-0.226394	-1.46198	-1.87882	-1.4108	-1.32539	-0.248356	-1.06189	-2.25002	-1.9883	-0.996535	-0.700252	-1.0234	-1.75698	-1.92785	0.585124	-0.448256	0.156975	-0.33052	-0.01506	0.328262	0.0248656	0.345692	0.0704745	0.348873
SCO0984	-0.657968	0.938458	-0.541453	-0.181242	0.0831989	-0.427625	0.756514	-1.79282	-0.105183	0.0909182	-0.538372	0.6761	-0.250842	-0.232773	0.311075	-0.588297	0.435646	-0.339277	-0.210067	-0.329364	0.686693	0.122897	0.711942	0.30353	0.556473	0.699107	0.594249	0.913719	0.61886	0.724074
SCO0985	3.03344	0.755372	0.698063	2.03505	1.97064	3.05592	1.73197	2.59653	1.76153	1.99735	3.10518	0.385093	0.962516	3.27447	3.02843	3.19754	0.691746	1.17404	2.93903	3.04021	0.658107	0.235986	0.497055	0.224548	1.06411	1.02942	0.318218	0.619921	0.837988	0.619497
SCO0986	1.29013	0.908418	1.36232	1.18023	0.296908	1.11149	1.36393	0.417685	-0.261571	0.00551951	0.628391	0.565948	0.357037	0.238446	0.247422	0.708673	1.37203	1.39042	-0.30999	-2.34576	0.853389	0.602084	0.997764	0.226865	0.629829	1.14521	0.710279	0.993682	0.545626	0.567852
SCO0987	-0.815946	-0.682987	-2.16002	-3.08091	-3.08631	-0.899781	-0.228547	-2.64736	-2.72487	-3.2061	-0.827465	-1.19807	-1.87505	-2.62811	-2.14908	-0.757753	-0.79095	-1.49263	-3.47204	-4.82575	0.315705	-0.203234	0.0150341	-0.433349	-0.146147	0.309804	0.028245	0.223344	-0.117341	-0.212835
SCO0988	0.710334	2.2421	2.35582	0.942863	1.1334	1.66273	4.28042	2.85692	0.892861	0.712346	-0.0739141	2.11984	1.80331	0.441889	0.935324	1.25188	3.88334	3.03393	0.352178	-0.0472933	1.17259	1.03589	1.041	0.236493	0.383673	1.20638	1.21109	1.13945	0.272229	0.22009
SCO0989	1.65202	0.971595	1.46186	1.97339	1.78733	1.8451	1.99343	1.33574	1.51181	1.69073	0.962035	0.810305	0.691575	1.42451	1.71069	1.52311	1.75502	1.81634	0.603513	0.98043	1.17612	1.03578	1.33208	0.874865	0.943776	1.32023	0.893776	1.00401	0.727279	0.649944
SCO0990	2.01701	1.02439	1.70046	1.25176	1.44269	1.25104	1.82374	1.55979	1.07215	0.826539	1.32218	0.831052	1.04828	0.5186	1.09854	0.900178	1.86098	1.42384	0.164564	0.460613	0.473903	1.06656	0.977606	0.537927	0.396424	0.762303	0.796093	0.74501	0.119977	-0.0176173
SCO0991	2.82586	2.61773	1.89692	3.40199	2.86049	2.24522	4.81882	2.45602	2.78309	2.08729	2.06112	1.93112	1.11895	1.71277	1.34576	1.90772	4.63911	2.71048	1.18459	1.04367	1.04394	1.63998	1.60883	0.948776	1.1055	1.31964	1.40166	1.27945	0.711627	0.432234
SCO0992	3.43687	2.52374	2.69461	1.83205	1.23909	3.41076	4.70986	3.64134	1.75259	1.23013	3.14671	2.19033	2.64702	1.96362	0.970939	3.31656	3.49447	3.47394	1.92937	1.62154	0.929114	0.604597	0.750004	0.668413	0.900931	0.92013	0.915101	1.06947	0.85133	1.06723
SCO0993	3.60601	1.49807	2.25212	2.47299	2.31102	4.11491	4.94182	4.05989	3.00631	2.39443	2.91178	1.32384	1.92205	2.26843	2.28008	3.67978	3.56891	3.23968	2.69903	2.35012	0.824419	1.19876	1.0575	0.700499	0.873113	1.56345	0.985124	0.902323	0.582852	0.247862
SCO0994	2.61232	1.55911	2.06275	1.61134	1.62053	3.02598	3.93488	2.76569	2.17104	1.6879	2.43653	1.17172	1.61121	1.45267	1.51105	2.91266	2.72856	2.54073	2.14277	1.67248	0.497054	0.733791	0.665308	0.220687	0.342202	0.856675	0.683054	0.75062	0.308382	0.342927
SCO0995	2.83857	1.55491	2.42458	1.30202	1.39128	3.89705	3.45582	3.35726	1.66765	1.80441	2.40014	1.43106	1.8846	1.70907	2.17814	3.42529	2.2399	2.43983	2.30853	2.34701	0.91783	0.732738	0.824298	0.439602	0.454258	1.13511	0.741078	0.694429	0.377929	0.187243
SCO0996	3.11412	0.87371	1.81327	1.59288	1.71166	2.61575	1.78184	2.29997	1.51395	1.25036	2.82319	0.592784	1.76586	1.71534	2.04641	2.45788	1.3368	1.2927	1.39604	1.52264	0.828466	0.653541	0.462241	0.397721	0.489598	0.88044	0.177096	0.340671	-0.0742197	-0.188889
SCO0997	1.95261	1.07582	0.967452	0.899368	0.924134	1.34424	1.3833	0.643728	1.05673	0.658623	1.74487	0.750024	0.62	0.724931	0.905504	1.03856	0.864911	0.81517	0.795481	0.54989	0.673548	0.24395	0.628135	0.288086	0.525617	0.612802	0.54436	0.645154	0.530546	0.590662
SCO0998	1.71791	1.13121	0.965257	0.0584648	0.0493206	1.35732	1.23555	0.964251	-0.232479	-0.287002	1.42117	0.954257	0.752893	0.265021	0.201545	1.14351	0.987612	0.814369	0.159155	0.119757	0.963195	0.286488	0.553079	0.160007	0.489657	0.690962	0.514923	0.761472	0.435682	0.649642
SCO0999	5.65748	5.0995	5.79046	4.37964	3.66709	6.777	8.32322	6.21524	4.12108	3.49587	4.83881	4.41482	5.25932	5.25325	4.87619	6.61848	6.55206	5.98841	4.81623	4.57111	3.47763	2.83685	3.28584	2.65103	3.08677	3.88333	2.85427	2.63772	1.7046	1.05328
SCO1000	-0.319536	-0.338701	-0.778915	0.312513	0.475224	0.142772	0.428799	0.502871	0.332236	1.76212	-0.618888	-0.280093	-1.13258	-0.335679	-0.260318	0.0111112	0.506863	0.178095	-0.540773	0.877503	0.401186	0.195015	0.278738	-0.242105	-0.330632	0.688434	0.0954907	0.305619	-0.420613	-0.14833
SCO1001	-2.53181	-0.800715	-2.15967	-2.31463	-2.56915	-2.54909	-0.465029	-1.92111	-2.47654	-2.17069	-2.64462	-1.43311	-2.29083	-1.97687	-2.44298	-2.04124	-0.966686	-2.81664	-2.9039	-4.42545	0.189302	-0.322942	0.0926469	-0.482846	-0.134838	0.301933	-0.233674	0.189245	0.0696041	0.197923
SCO1002	-1.31345	-0.589203	-0.946006	-2.32582	-1.54961	-0.497073	-0.551698	0.0340023	-0.0799272	0.11515	-1.01653	-0.705951	-0.746409	-1.1687	-1.3995	-0.463288	-0.348431	0.106088	0.941035	0.862869	0.186425	-0.336034	-0.016249	-0.64932	-0.40568	1.15279	-0.209807	0.216195	-0.229005	-0.290498
SCO1003	-0.934617	0.312597	-0.558131	-0.734249	-0.497807	-0.146741	0.609605	0.797494	0.504333	0.762897	-1.41334	-0.589577	-0.534446	-1.57509	-0.832626	-0.33749	0.865877	0.519899	-0.239937	0.86876	1.05524	0.367048	0.913266	-0.0130925	0.205965	2.17585	0.407295	0.857777	0.448112	0.527932
SCO1004	-0.483158	-0.306954	-0.915731	-4.00451	-1.40765	-0.667558	-0.239481	-0.911746	-1.81175	-0.875878	-0.814942	-0.440432	-0.579196	-2.81129	-2.3888	-0.63252	-0.342022	-0.447371	-3.74059	-3.82534	0.361246	-0.17955	0.177161	-0.114543	0.0465388	0.147032	-0.0237213	0.294352	0.0359024	0.345274
SCO1005	-1.69878	-0.377549	-1.26072	-2.17409	-1.97273	-1.69973	-1.42193	-1.01771	-1.97011	-1.3342	-1.44459	-0.852905	-1.06395	-2.40261	-2.1677	-1.70786	-1.25543	-1.14746	-2.32278	-2.07953	-0.135153	-0.794853	-0.472412	-0.495641	-0.384935	-0.514008	-0.614483	-0.427893	-0.234413	0.153276
SCO1006	-1.2058	0.168996	-0.642875	-0.519048	-0.130252	0.0399009	-0.659506	-0.4637	-0.140465	1.157	-1.57815	-0.123137	-0.516698	-1.18984	-1.16122	0.336139	-0.249499	-1.4062	-1.14999	-1.3648	-0.0178484	-0.315546	-0.311584	-0.595726	-0.662908	-0.194276	-0.494152	-0.438921	-0.672679	-0.651239
SCO1007	-2.35942	-1.60725	-4.49629	-4.49522	-3.98909	-2.18509	-1.74314	-1.89044	-4.90128	-4.53454	-2.31095	-1.91187	-2.24984	-6.88225	-4.21083	-2.0828	-2.05768	-5.75975	-6.90786	-8.52877	-0.332611	-0.774617	-0.506279	-0.61869	-0.554072	-0.544999	-0.620296	-0.352689	-0.45169	-0.0859571
SCO1008	0.396054	0.0707982	0.787081	0.117906	0.444252	0.750628	0.614834	1.65092	0.346985	1.12593	-0.27708	-0.171656	0.375546	-0.0308766	0.280375	1.02116	0.859496	1.21372	0.0505942	1.1616	0.498457	0.398338	0.178224	-0.141582	-0.195119	0.752818	0.198213	0.179858	-0.271312	0.00922109
SCO1009	-2.876	-0.427948	-3.88247	-7.77598	-7.86023	-2.78085	-1.0849	-4.49059	-7.86536	-6.19312	-2.9607	-1.32943	-3.28598	-7.56618	-5.51521	-2.69694	-1.71919	-5.84038	-7.08196	-7.63633	0.0117472	-0.632196	-0.202041	-0.589402	-0.479828	-0.396619	-0.195165	0.0147701	-0.399617	0.0463803
SCO1010	-2.07181	-1.19903	-3.16706	-2.94827	-1.23121	-2.08548	-1.08691	-2.63489	-2.31501	-1.86014	-1.94601	-1.23364	-1.81586	-2.22766	-1.9687	-1.96668	-1.43123	-4.29712	-2.33672	-2.56281	-0.493807	-0.546623	-0.554146	-0.6905	-0.664976	-0.60016	-0.642644	-0.444923	-0.654319	-0.638937
SCO1011	-0.543962	0.0271201	-0.13718	-0.267062	-0.0850104	-0.839683	-0.642073	-0.353543	0.11487	-0.175326	-0.328014	-0.08102	-0.00144792	-0.094408	-0.0556199	-0.498134	-0.324949	-0.229971	0.141853	-0.00833745	-0.347827	-0.0908784	-0.199684	-0.0820101	-0.233492	-0.534045	-0.0713178	-0.119732	-0.133717	-0.204661
SCO1012	-0.74205	0.0289822	-0.464095	-0.22406	-0.303094	-0.839091	-0.506039	-0.778661	-0.547175	-0.639352	-0.702467	0.0596944	-0.283664	-0.336843	-0.197625	-0.916294	-0.737016	-1.02892	-0.397014	-3.05606	0.136925	-0.120929	-0.0257183	-0.249992	-0.203837	-0.0602551	0.0587362	-0.0383461	-0.352281	-0.34238
SCO1013	0.594922	-0.843229	-0.395074	-0.172216	-0.0581294	0.0596205	-0.813379	-0.359684	-0.579232	-0.818681	0.28131	-0.871871	-0.371088	-0.283445	0.0424514	-0.208931	-0.948561	-0.873919	-0.427748	-1.03268	0.044144	0.0254544	-0.0511517	0.172909	0.018086	-0.434442	-0.147802	-0.136671	-0.346371	-0.252192
SCO1014	0.168238	0.108976	0.410091	0.0592903	-0.0359095	0.256429	-0.00610954	0.130058	-0.201033	-0.457272	0.216255	-0.13952	0.396933	-0.235024	0.133425	0.251731	-0.0527316	0.114164	-0.233763	-1.1507	-0.221344	-0.00750722	-0.118597	-0.239907	-0.29838	-0.288012	-0.0736747	-0.0339968	-0.331613	-0.3887
SCO1015	-1.64958	-0.0108759	-1.44396	-1.07039	-1.11682	-1.49087	-0.66864	-1.67054	-1.36874	-1.08023	-1.34116	0.0745701	-1.25034	-1.06393	-1.32161	-1.42917	-0.791125	-1.0595	-1.23167	-1.4551	-0.618268	-0.301192	-0.310334	-0.107233	-0.222141	-0.789647	-0.158902	-0.160526	-0.00581223	-0.113287
SCO1016	-0.81008	0.791631	-1.27163	-0.532143	-0.256262	-0.991693	0.577619	-1.09308	-0.703796	-1.1074	-0.418583	0.462043	-0.102444	-0.394486	-0.530206	-0.459904	0.654102	-0.0742597	-0.943287	-1.97008	-0.096756	0.102301	0.297581	0.0193351	0.0708504	-0.106045	0.412578	0.389697	0.206749	0.272951
SCO1017	0.462306	0.252521	1.15304	0.0238144	-0.12435	0.772218	0.851331	1.48849	0.282352	-0.143303	-0.0823331	0.225301	0.681061	-0.565818	-0.349001	0.831053	1.2401	1.30137	-0.304246	-0.00614374	0.151142	0.411753	0.0984129	-0.351262	-0.492504	0.0497198	0.169939	0.0701526	-0.570016	-0.618667
SCO1018	0.939277	0.534508	0.812665	0.620345	0.657562	0.784772	0.368861	0.579814	0.331309	0.336877	0.66925	0.645942	0.743817	0.517565	0.54478	0.648304	0.521208	0.691086	0.182872	-1.05509	0.0990879	0.281376	0.207297	0.364911	0.195608	-0.0139752	0.078883	-0.0446225	-0.0219679	-0.171648
SCO1019	0.188131	-0.229568	-0.077014	0.390547	0.582782	0.31275	0.570234	0.416955	0.5838	0.569922	0.0691508	-0.316452	-0.19291	0.217352	0.440712	0.329955	0.249996	0.0311512	0.423494	0.161117	-0.215715	0.185352	0.0758586	-0.0249111	-0.0196756	-0.0559844	0.0680225	0.0463048	0.0061135	-0.402629
SCO1020	0.973176	-0.224741	0.335253	0.0474542	0.093254	0.953619	-0.133194	1.05006	0.790986	0.614323	1.17312	0.033877	0.684307	0.354421	0.450351	0.992143	0.142273	0.755095	1.05733	1.04082	-0.304207	-0.120935	-0.262801	-0.174115	-0.309112	-0.275545	-0.11374	-0.270629	-0.347723	-0.431569
SCO1021	3.47991	2.33548	2.83812	1.47572	1.20297	3.10574	3.17159	2.66527	1.08899	0.726388	2.43454	2.11387	2.55966	1.64662	1.32228	3.18724	3.08324	2.93588	1.46329	1.48279	0.932911	0.946247	0.669025	0.885481	0.670593	0.525597	0.910991	0.466414	0.181461	0.169316
SCO1022	0.931172	0.316828	0.265946	0.602581	0.78387	0.509431	0.663972	0.634545	0.484681	0.458657	0.294117	0.148351	0.105786	0.230422	0.276408	0.368719	0.89675	0.466104	-0.250718	0.0298341	0.622531	0.845865	0.758508	0.497995	0.4202	0.520969	0.68971	0.422953	0.131459	0.0422948
SCO1023	2.41255	2.68065	2.2773	3.8664	3.89842	2.38891	4.0977	2.35926	4.25122	4.2101	1.15459	2.23552	0.870399	2.11202	2.4239	1.90022	3.93146	2.19567	2.17194	2.70676	1.89881	1.78811	1.72195	1.33603	1.35721	2.31799	1.38197	1.14868	1.30408	0.778966
SCO1024	1.28103	0.325914	0.844335	1.08683	1.35492	1.16792	0.884427	0.772904	1.46858	1.24894	0.660368	0.400716	0.417878	0.588722	1.06347	0.981711	1.04686	0.741551	0.813015	0.864989	0.342651	0.705946	0.566162	0.41788	0.265694	0.377164	0.379339	0.268331	0.0690525	-0.038539
SCO1025	0.0262573	0.0642696	0.0908538	-0.488718	-0.489532	0.00407956	-0.162805	0.269237	-0.304632	-0.565426	0.466852	-0.0619107	0.340642	-0.381711	-0.333304	0.310232	-0.436342	0.186247	-0.14809	-0.462325	-0.277311	-0.0912167	-0.193836	-0.161773	-0.157443	-0.303041	0.0184829	-0.0375574	-0.0662351	-0.191062
SCO1026	1.04988	-0.116294	0.529674	0.975234	1.97506	0.876054	0.703974	1.13229	1.05637	1.08924	0.0175082	-0.229262	-0.209888	0.101579	1.36304	0.477819	0.551327	0.289305	0.0639191	0.338324	0.676792	0.66511	0.619027	0.97635	0.59475	0.400254	0.285723	0.221712	-0.18375	-0.380589
SCO1027	0.312924	0.994055	0.964234	1.18465	1.6021	0.363189	2.12625	0.574925	1.14782	1.04271	-0.0719119	0.928911	0.0801808	0.828555	1.15511	0.227763	1.34645	-1.79741	0.622286	0.171598	0.635447	0.642721	0.469273	0.584563	0.596747	0.368453	0.217942	-0.00221108	0.46878	0.147314
SCO1028	-0.264942	-0.483315	-0.846364	0.162119	-0.117126	-0.88025	-0.558146	-0.455516	0.440138	0.0513386	0.313456	-0.654184	-0.143101	0.381639	-0.149332	-0.531579	-0.629542	-0.675147	0.681158	0.22252	-0.403811	-0.169334	-0.300099	0.214883	-0.142832	-0.606364	-0.26154	-0.269143	-0.201336	-0.0934966
SCO1029	1.7236	0.935041	2.04348	0.603532	1.19997	1.77793	1.15602	1.68959	0.658574	0.677715	-0.0505554	0.812809	0.477625	0.641518	1.68333	1.05685	1.52346	2.01609	0.615206	1.1186	1.20932	0.877905	0.951938	0.256598	0.037926	0.469762	0.442787	0.340664	-0.197227	0.0290961
SCO1030	0.618004	0.195378	1.11524	0.435916	0.898047	0.848104	1.19521	1.78383	0.473985	0.449219	-0.0871874	0.401879	0.582098	0.165068	1.14719	0.429752	1.54499	1.68416	0.306677	0.786251	-0.318798	0.156357	0.0185511	-0.212132	-0.452565	-0.410584	-0.074387	-0.305971	-0.55295	-0.60442
SCO1031	-1.04072	0.0521224	-1.56801	-0.847072	-0.354288	-0.903716	-0.34029	-1.60047	-1.01569	-1.47856	-0.704441	0.201527	-0.173862	-0.663624	-0.378882	-0.70012	-0.415278	-0.60853	-0.210911	-1.5723	-0.198121	-0.0129728	-0.0751306	-0.00515334	0.0526984	-0.211338	0.0527746	0.0459296	0.141463	0.0826985
SCO1032	-0.340512	-0.147511	-0.344225	-0.125295	-0.249264	-0.0656362	-0.172926	0.540582	0.24696	0.181183	0.043859	-0.267706	-0.0339993	0.227717	0.148185	-0.0279452	0.0718778	0.450131	0.782134	0.763895	-0.170419	-0.198722	-0.285684	-0.127636	-0.155675	-0.000662321	-0.334864	-0.161456	-0.0296742	-0.139518
SCO1033	-2.53333	-2.40107	-6.44317	-1.02758	-0.898817	-2.68884	-2.24712	-3.02983	-1.22175	-0.946074	-2.21654	-2.84547	-4.98785	-1.13086	-0.99797	-2.32954	-2.39052	-2.80538	-1.49885	-2.29732	-0.889483	-0.667338	-1.10731	-1.04068	-0.971706	-0.945577	-0.962813	-1.19007	-1.14081	-1.25449
SCO1034	-0.671796	-0.0691413	-0.469855	-0.246796	-0.110641	-0.385468	0.223826	-0.207861	-0.199718	0.45832	-0.428834	0.308258	-0.0681451	-0.300112	-0.246994	-0.0843842	0.142745	-0.575301	-0.433253	-1.41902	-0.0395404	0.221932	0.217844	0.0578187	0.123789	0.00629426	0.25758	0.311946	0.125409	-0.122846
SCO1035	-1.09824	-0.739671	-1.09532	-0.499229	0.121516	-0.559667	0.0295076	-0.154181	0.245884	0.781476	-1.05582	-0.563517	-0.756838	-0.166347	-0.0998568	-0.454229	-0.00104678	-0.596946	-0.0225708	-2.27074	-0.689803	-0.182134	-0.244589	-0.638768	-0.744997	-0.647742	-0.174515	-0.154734	-0.746518	-1.11359
SCO1036	0.0939254	0.194054	-0.0843656	1.40373	0.824333	0.42579	1.52273	0.367466	0.806867	1.15681	0.216902	0.56584	0.168041	0.589218	0.276855	0.359694	1.84521	0.497714	0.492261	0.598064	0.00953488	0.484102	0.447472	0.283159	0.311703	0.0264982	0.350478	0.382297	0.252488	-0.0660827
SCO1037	-0.185718	-1.049	-0.533596	-0.964954	-0.80042	-0.123873	-0.807275	-0.210463	-1.06103	-1.15515	-0.239097	-1.20861	-0.508381	-0.829784	-0.606775	-0.368999	-0.601155	-0.46904	-0.816042	-0.869954	-0.55379	-0.290574	-0.307944	-0.432383	-0.405243	-0.370969	-0.449639	-0.378069	-0.453573	-0.556139
SCO1038	0.399919	-0.360122	0.0493015	0.193313	0.45373	0.180453	-0.0458261	0.292088	0.204577	0.168759	0.0724232	-0.287493	0.177727	0.260115	0.595311	-0.0454786	-0.514727	-0.398122	0.0915503	0.0644345	-0.0185476	0.213055	0.0690584	0.126611	0.119218	0.037787	-0.26186	0.0617447	0.000131592	-0.133559
SCO1039	0.12804	0.32258	-0.909139	-0.319864	-0.128499	0.165233	0.400938	0.404171	0.0148601	-0.411258	-0.0802687	-0.538143	0.120581	-0.168934	-0.274176	0.107922	-0.652683	0.144159	-0.199566	-0.31754	-0.0524387	0.120118	0.0689828	-0.0556093	-0.0529524	0.017154	0.275362	0.103007	-0.0147279	-0.128868
SCO1040	-0.224374	0.380911	0.432121	-0.267877	0.0399372	-0.501535	-0.338678	-0.093667	0.0413229	-0.374945	0.172182	0.075031	0.481229	0.140132	0.133223	-0.0597167	-0.278769	0.371437	0.32656	-1.53399	-0.54547	0.110247	-0.134167	-0.0529387	-0.188453	-0.692531	0.0835825	-0.227834	-0.0878091	-0.200905
SCO1041	0.221401	-0.336027	-0.045766	0.380734	0.473171	0.450345	-0.0955004	0.29389	0.50692	0.41501	0.0632678	-0.0892223	-0.396185	0.0911955	0.342719	0.283542	-0.157218	-0.1946	0.241381	0.209208	-0.119378	0.116442	-0.0624642	0.168529	0.0298048	-0.135571	-0.110607	-0.125338	-0.123699	-0.338273
SCO1042	2.37663	0.769859	-0.298603	-0.451285	-0.0928094	1.10573	1.79335	0.714244	-0.570318	-0.103044	2.6028	0.567518	-0.316628	-1.1678	-0.612877	1.29021	3.17203	1.44549	-1.13507	-1.28199	0.350128	-0.278857	-0.0879811	-0.591291	-0.392345	-0.442096	-0.109671	-0.0180396	-0.349556	-0.465669
SCO1043	0.208791	0.482927	0.0983653	0.87742	1.07993	-0.0610755	0.6565	-0.0147759	0.920653	0.993494	0.202629	0.640372	0.106177	0.607528	0.734894	0.0385803	0.694785	-0.047238	0.547879	0.402066	-0.255506	0.30184	0.225579	0.383127	0.214726	-0.2106	0.130014	0.186251	0.230541	-0.111303
SCO1044	4.96771	1.48255	2.12054	-0.611735	-0.965499	4.06721	2.5145	3.32191	-0.963459	-0.738248	4.99098	1.35302	2.4605	0.22855	-0.453928	4.74513	3.63249	3.71219	0.00489339	-0.047882	1.37964	-0.0226171	0.031891	-0.116386	-0.0575365	-0.237248	0.144813	0.0657206	0.0676143	0.212318
SCO1045	5.91224	2.91612	3.11643	0.36448	0.0898796	5.28406	6.55192	4.64244	0.500022	0.574925	5.72367	2.39922	2.96724	0.880845	0.413871	5.74623	6.87166	6.40462	1.10591	1.19931	1.95425	0.974802	0.671305	0.0831906	-0.0344034	0.193116	0.99579	0.777833	0.278513	0.00580078
SCO1046	4.91039	1.27208	1.91327	0.654142	0.482283	3.91853	3.97674	3.524	0.488512	0.713926	4.59644	1.09535	1.76846	0.777889	0.711304	4.10221	5.21684	3.96331	0.672823	0.86484	1.4978	0.550288	0.388829	-0.162486	-0.148034	-0.0246917	0.447094	0.176454	-0.102834	-0.419933
SCO1047	1.90125	-0.0801019	-0.28885	-0.0887637	-0.464479	0.84688	1.28383	0.122398	-0.366551	-2.94042	1.71864	-0.531127	-0.12948	-0.0993925	-0.116303	1.17646	2.16364	0.948997	0.321207	-2.04714	0.220072	0.209921	0.218746	-0.398794	-0.249493	0.256996	0.214011	0.235667	-0.141542	-0.527689
SCO1048	0.404911	-0.247969	0.847995	-0.960851	-1.17433	0.461064	-0.9861	0.0359817	-0.646783	-0.190336	0.330984	-0.347436	0.626345	0.0693467	-0.420061	0.457924	-0.43299	0.596762	0.220135	-0.0536487	-0.0997662	-0.454616	-0.462785	0.239026	-0.166928	-0.346343	-0.48246	-0.374781	-0.667856	-0.677167
SCO1049	-1.3218	-0.135943	-0.640875	-0.763109	-0.706121	-1.2856	-0.909942	-1.1353	-0.820609	-0.967976	-0.899824	-0.363883	-0.368252	-0.325789	-0.562319	-1.14665	-0.809805	-1.11435	-0.447663	-0.752778	-0.640209	-0.307194	-0.416659	-0.328021	-0.415348	-0.550309	-0.260544	-0.268006	-0.282349	-0.311913
SCO1050	-0.752467	-1.42296	-0.862772	-2.3596	-1.28674	-1.03095	-0.859743	-0.98602	-2.38867	-3.07996	-0.815829	-1.59922	-0.900713	-1.4101	-1.04379	-1.08809	-1.44248	-3.37407	-1.80696	-2.34558	-0.152402	-0.322922	-0.210525	-0.532282	-0.411014	-0.369204	-0.394093	-0.225741	-0.490505	-0.476561
SCO1051	-1.22643	-0.660881	-1.40575	-0.0927481	0.151484	-1.22938	-0.224147	-1.96825	-0.441722	-1.80891	-1.23961	-0.67309	-2.64197	-0.717014	-0.449547	-1.28609	-0.519125	-2.88679	-0.995616	-2.87315	-0.293268	-0.0603993	-0.116131	-0.105233	-0.168632	-0.543979	-0.211425	-0.146142	-0.191589	-0.240215
SCO1052	-1.63828	0.575155	-1.77028	0.105223	-0.187904	-2.62155	-0.219787	-2.01761	-2.31381	-2.68245	-1.65043	0.418181	-0.157473	-0.0852415	-2.24592	-1.08269	-0.743772	-2.43352	0.614732	0.553356	-0.0854437	0.072332	0.0967143	0.0500852	0.0569297	-0.156156	0.273568	0.27406	0.346132	0.272426
SCO1053	-0.361823	1.09161	0.326427	0.952192	1.01802	-0.212197	1.21513	-1.88095	0.676853	0.452216	-0.236534	1.20308	0.20747	0.480571	0.241815	-0.0800455	0.777801	-0.029288	0.193771	-2.14627	0.00220173	0.249623	0.233184	0.409372	0.377166	0.022749	0.1928	0.215167	0.463757	0.305808
SCO1054	0.54416	-0.221432	0.27983	0.370789	0.375706	0.434132	-0.83567	0.463993	0.18223	0.269577	0.634567	-0.232485	0.286516	0.428348	0.544244	0.580431	-0.0324255	0.436193	0.659826	0.196903	-0.190239	0.150221	0.0720501	-0.139232	-0.153017	-0.066086	-0.0520789	-0.0426468	-0.191393	-0.428868
SCO1055	-0.880267	0.104502	-1.70177	-1.48492	-1.42101	-0.827976	-0.683125	-2.249	-1.08659	-1.15367	-0.488617	-0.0367714	-0.445464	-1.39596	-1.47929	-0.727795	-0.961648	-1.05263	-1.15564	-1.91061	0.0165137	-0.37112	-0.0935759	0.00199332	0.0508163	-0.227582	-0.064215	0.069723	0.128168	0.252566
SCO1056	-1.17366	-0.92033	-3.62736	-3.92903	-1.30176	-1.17011	-0.809128	-2.14514	-1.32739	-1.49577	-1.04385	-0.868231	-2.07273	-3.74769	-2.6452	-0.90853	-0.959894	-2.89778	-1.59784	-4.75514	-0.384872	-0.406245	-0.298099	-0.473634	-0.459208	-0.68771	-0.377151	-0.27138	-0.552232	-0.48369
SCO1057	-2.34564	-0.771128	-3.51999	-6.17199	-5.33153	-2.39007	-1.69197	-2.85474	-3.97641	-4.72908	-2.02435	-1.36326	-2.21262	-3.7368	-4.70406	-2.26575	-2.09037	-4.13376	-3.73049	-8.62913	-0.287267	-0.799974	-0.536845	-0.753974	-0.611012	-0.586714	-0.542417	-0.305813	-0.526448	-0.0781174
SCO1058	-2.26644	-1.48246	-4.44694	-4.56824	-2.95482	-2.09457	-1.65293	-2.78607	-4.13913	-4.03574	-1.8854	-1.66879	-3.34152	-3.8493	-3.4643	-2.14261	-2.2307	-3.56936	-3.67556	-5.82767	-0.235273	-0.843608	-0.645306	-0.725701	-0.609473	-0.478744	-0.751547	-0.505786	-0.537081	-0.25878
SCO1059	-0.495022	0.238929	-1.32426	-0.954749	-0.0851085	-0.302745	0.587976	-1.03285	0.0411739	-0.239016	-0.273442	0.132757	-0.28256	-0.353756	-0.238406	-0.203455	0.183638	-0.450813	-0.233167	-0.852832	0.173583	-0.020299	0.125872	-0.0865877	0.0320987	0.103359	0.0552011	0.13587	-0.00661173	-0.0669383
SCO1060	-0.876	0.103185	-0.441398	-1.02334	-0.872403	-0.97853	0.192169	-1.21838	-0.767009	-1.08061	-0.701845	0.0566317	-0.962313	-0.963222	-0.753069	-0.877321	-0.206958	-1.86219	-0.749217	-1.93564	-0.260914	0.137783	-0.105831	-0.0447366	-0.0856425	-0.218787	0.0942025	0.0579184	-0.157995	-0.422693
SCO1061	-1.58976	0.711811	-0.970943	-3.23675	-1.67568	-1.5491	-0.539793	-1.26322	-2.70612	-2.25529	-1.09464	0.472153	-0.309876	-2.37432	-2.35951	-1.20685	-0.836156	-1.18869	-3.20348	-3.10607	-0.0677154	-0.506025	-0.0950832	-0.270944	-0.219365	-0.350579	-0.0967001	0.146777	-0.123202	0.317449
SCO1062	-0.939908	0.38331	-0.952603	-1.40438	-1.00332	-0.875192	-0.738313	-0.718835	-0.763676	-1.45737	-0.488248	0.143134	0.0940608	-0.418764	-1.14345	-0.684603	-1.49217	-0.712199	-0.627603	-2.16483	-0.0172387	-0.387097	-0.112008	-0.084949	-0.0185791	-0.296664	-0.177436	0.0215373	0.0621079	0.239949
SCO1063	-2.53319	-1.02813	-3.6108	-5.32223	-6.29219	-2.38558	-2.04985	-2.88832	-5.76167	-4.6114	-2.24329	-1.40518	-2.86484	-4.27266	-4.51094	-2.20172	-2.44452	-2.01343	-3.9647	-6.17579	-0.376357	-0.999272	-0.618381	-0.825853	-0.681883	-0.717167	-0.59816	-0.451555	-0.565907	-0.357057
SCO1064	-2.61726	-1.02976	-5.63554	-3.76496	-7.44906	-2.487	-1.87372	-4.94622	-5.21591	-3.47428	-2.15574	-1.59189	-3.7398	-3.93835	-4.22312	-2.61312	-3.40972	-6.44803	-5.15849	-7.63618	-0.359592	-0.906296	-0.62966	-0.743519	-0.643771	-0.753584	-0.714999	-0.460523	-0.559435	-0.218984
SCO1065	-1.10271	-0.439839	-1.35269	-0.124185	-1.51587	-1.2014	-0.681003	-0.764916	-1.59113	-0.319198	-0.637839	-0.751024	-1.01659	0.0429473	-0.441946	-0.868255	-0.635658	-0.583337	-0.784942	-0.116844	-0.498954	-0.287291	-0.317442	-0.294839	-0.305726	-0.509633	-0.391398	-0.235725	-0.34236	-0.434894
SCO1066	-1.01781	-1.65574	-1.26115	-1.28248	-1.93557	-1.22018	-1.06722	-0.942287	-3.82007	-1.81702	-0.756067	-1.76451	-1.20019	-0.549342	-1.89674	-0.951049	-1.24835	-1.41647	-1.39934	-2.47601	-0.561071	-0.46906	-0.56666	-0.770045	-0.663812	-0.423926	-0.567499	-0.547298	-0.623864	-0.677466
SCO1067	-1.60851	-0.641113	-2.28671	-0.945659	-1.34971	-1.74455	-0.767368	-2.46927	-2.13458	-1.17444	-1.45639	-0.71975	-2.06265	-1.25422	-1.35443	-1.6316	-1.48807	-2.27417	-1.28571	-3.07069	-0.404038	-0.41191	-0.388435	-0.483267	-0.475216	-0.442718	-0.200553	-0.201842	-0.336224	-0.466983
SCO1068	-0.168379	0.242093	-0.00496681	0.436191	0.431581	-0.185124	0.479946	0.276535	0.406773	0.582501	-0.409251	0.311568	-0.0720081	0.513678	0.237499	-0.229667	0.202454	-0.00146683	0.280102	0.18497	-0.355426	0.332915	0.13033	-0.0191068	-0.145542	-0.272142	0.126088	-0.0869283	-0.179913	-0.454359
SCO1069	-0.562149	-0.672379	-0.440234	0.525468	-0.0255144	-0.671191	-0.374345	-0.755129	-0.589501	-1.11836	-1.02697	-0.519717	-0.608299	-0.632053	-0.77083	-1.06543	-0.26515	-0.815458	-0.99018	-1.19937	-0.0481962	0.101723	0.000567002	-0.259597	-0.254295	-0.281857	-0.260179	-0.208703	-0.453135	-0.468743
SCO1070	-0.194996	-0.552884	-0.165909	-0.180093	0.261373	-0.122872	0.0377701	0.390276	0.310726	0.306957	-0.567383	-0.690015	-0.412021	-0.260129	0.281247	-0.334319	0.118968	0.284824	0.248364	0.316055	-0.128348	0.0719461	0.0628642	-0.0663615	-0.109057	-0.107145	-0.0751493	-0.0242621	-0.00255654	-0.0637174
SCO1071	-0.261977	0.264673	-0.125774	0.933091	1.02582	-0.291399	0.909504	0.239107	1.43403	1.39044	-0.416798	0.199649	-0.103409	0.450427	0.625711	-0.290055	0.567467	0.287514	0.929421	0.759093	0.0133017	0.321802	0.26009	0.0876745	0.141225	0.114737	0.265178	0.248313	0.129861	-0.282413
SCO1072	0.0985745	1.26023	0.483776	-0.147135	0.114202	-0.167808	1.22053	-0.746847	0.0684392	-0.010052	0.421022	1.1248	0.803253	0.195162	0.276244	0.315992	0.99213	-4.81411	0.0650951	-4.92198	0.112285	0.405521	0.440115	0.212403	0.308977	0.168847	0.582166	0.55549	0.435139	0.165007
SCO1073	0.875155	-0.0601517	0.429297	0.690205	1.09066	0.73971	0.610887	1.20121	1.14739	-0.176821	0.604388	-0.129922	0.46055	0.256088	1.05827	0.767911	0.600023	0.294829	0.505096	-0.360543	0.199591	0.5536	0.345468	0.305098	0.223284	0.391034	0.32284	0.18523	0.061	-0.228163
SCO1074	1.68993	-0.0239919	0.969455	1.17836	1.39284	1.65316	1.06463	1.74538	1.02007	1.20617	1.64839	0.284108	1.06345	1.39985	1.85882	1.74238	0.634307	0.7276	1.18092	1.3669	-0.0643205	0.419642	0.29478	0.347669	0.326284	0.0204204	0.0935252	-0.000178223	-0.0135861	-0.561586
SCO1075	-0.329987	-0.748256	-0.678443	-0.0322515	-0.257208	-0.0200701	-0.330875	0.522462	0.0545842	0.181997	-0.242146	-1.10955	-0.590453	0.486113	-0.422279	-0.0543715	-0.533362	0.166302	0.11064	0.389834	-0.153562	-0.211955	-0.159924	-0.141636	-0.208802	-0.205759	-0.105552	-0.0739098	-0.115766	-0.107582
SCO1076	0.14505	0.285903	0.62641	-0.279576	-0.293648	0.274299	-0.294467	0.495656	-0.381529	-0.617865	0.188258	0.21245	0.647871	-0.00588094	-0.156984	0.192742	0.2678	0.543904	-0.149359	-0.370956	0.692786	0.0636186	0.0643354	-0.277181	-0.225225	-0.152482	0.0373707	0.0200412	-0.313402	-0.413412
SCO1077	0.111328	0.336065	0.450721	0.530933	0.712818	0.30819	0.634291	0.491514	0.481144	0.407503	0.0503636	0.223506	0.15526	0.455894	0.655881	0.158908	0.64802	0.268131	0.273426	0.237853	0.000477124	0.27151	0.221511	0.0263738	-0.0550436	-0.0251198	0.115622	0.155856	-0.071989	-0.237531
SCO1078	0.413146	-0.408713	0.220695	-0.111104	0.147125	0.383266	-0.362188	0.498198	-0.0102709	-0.280119	0.190119	-0.411133	-0.00737173	-0.249473	0.146105	0.255994	-0.36418	-0.00513386	-0.0191426	-0.548897	-0.0781871	0.0282682	-0.103359	-0.227463	-0.360748	-0.270322	-0.201407	-0.283753	-0.446645	-0.583924
SCO1079	-0.196693	-0.650189	-0.168523	0.283921	0.644956	-0.0752468	0.0901512	0.0471321	0.366558	0.549236	-0.531942	-0.497107	-0.377204	0.307553	0.41014	-0.386272	0.10121	-0.130795	0.116502	0.223226	-0.38287	0.163095	-0.0972754	-0.256202	-0.251843	-0.198759	0.0460733	-0.105102	-0.35888	-0.789659
SCO1080	-0.487788	0.296409	-0.143266	-0.710315	-0.739864	-0.561215	-0.479645	-0.397593	-0.268779	-0.677287	-0.0233617	0.217132	0.29822	-0.0841618	-0.302227	-0.250233	-0.51433	-0.428081	0.166191	-0.170798	-0.148567	-0.205472	-0.128082	-0.0694477	-0.071644	-0.31214	0.105397	0.0652528	0.121867	0.182217
SCO1081	2.86193	2.53426	3.35271	1.6661	1.18712	2.81682	2.1091	2.57989	2.43042	2.65904	2.85088	2.07886	3.124	2.46191	2.04542	2.74504	2.08589	2.65128	3.14226	3.27044	1.85065	0.97392	0.879102	0.894096	1.01387	0.308059	0.415304	0.187244	0.620152	0.47978
SCO1082	3.17612	1.94968	3.35058	2.23656	1.9431	3.09977	1.37719	2.86611	3.19365	3.42405	3.23801	1.67175	2.87893	3.05065	3.11061	2.7759	1.99989	2.40351	3.74502	3.90172	2.89932	1.38466	1.39726	1.37913	1.51624	0.869402	0.441953	0.310392	1.13315	0.897016
SCO1083	0.880091	1.57301	1.62975	1.81831	1.29146	1.28373	1.9651	1.73369	1.51159	1.60524	0.671332	1.78873	1.13673	1.56901	1.11902	1.25317	1.88545	2.10706	1.30361	1.46331	0.215852	0.565135	0.348913	0.566402	0.34511	-0.149215	0.453355	0.152708	0.408977	0.135192
SCO1084	1.06298	2.69991	1.80935	2.52702	2.1054	1.80192	4.42593	2.37632	2.00826	2.71496	0.44441	2.23312	1.20725	1.80247	1.28496	1.40746	4.70894	2.88979	0.83695	2.06129	1.46637	1.32322	1.63114	0.537273	0.766158	1.38385	1.28546	1.35822	0.685029	0.868857
SCO1085	3.33741	3.18914	3.60788	3.03431	3.28272	3.43629	3.5948	3.36593	3.39926	3.00964	2.82869	2.85196	3.31704	2.45673	3.23061	3.41577	3.24019	2.89824	2.59788	2.7702	2.33354	1.81896	1.73828	1.27568	1.06359	1.63492	1.03765	0.770555	0.494474	0.585556
SCO1086	2.36931	1.21281	1.49547	0.957964	1.04615	0.386111	-0.0819626	-0.0118477	1.30249	1.28911	1.99781	1.02704	1.64322	0.282075	0.846848	0.574573	-0.399518	-0.639119	0.555331	0.879586	0.471221	1.03271	1.1062	0.553894	0.376559	0.256973	0.114083	0.16506	0.165897	0.442525
SCO1087	3.03417	-0.747325	0.246894	2.24916	1.88569	1.6588	-0.931204	0.440325	2.83696	2.60911	2.51348	-0.731631	0.315419	2.39788	2.18829	1.48711	-0.718222	0.0474196	3.17237	2.92629	0.0997897	-0.0731638	-0.348474	1.26756	0.911807	0.325637	-0.4565	-0.456106	0.328327	0.224114
SCO1088	3.6413	0.153031	-0.643621	2.55574	1.97857	2.67229	0.131201	1.18124	3.23033	3.1103	3.31857	-0.0717468	0.846305	2.8192	2.50148	2.45771	0.290845	0.761301	3.75522	3.53493	0.041125	0.182596	0.107174	1.51683	1.23726	0.668121	-0.273313	-0.22173	0.757934	0.249658
SCO1089	3.65006	-0.47755	0.205037	2.89957	2.2509	2.63586	-0.816937	0.341122	3.82451	3.656	3.70216	-0.644985	0.204988	3.28419	2.83911	2.74318	-0.521633	-0.0880227	3.96619	4.17472	0.165652	-0.0163191	0.0334767	1.94147	1.56372	0.98164	-0.33779	-0.191503	0.93217	0.588114
SCO1090	-0.299697	-1.59442	-0.959363	0.315304	0.074677	-0.709912	-0.87412	-5.22554e-05	1.00308	0.95479	-0.714649	-1.6853	-0.80815	0.54215	0.429801	-0.921006	-0.883451	-0.876648	0.803948	1.20672	-0.605987	-0.303463	-0.606114	-0.617622	-0.638037	-0.33794	-0.537806	-0.587311	-0.81657	-0.873691
SCO1091	0.369806	0.0272519	0.368032	0.725206	1.09426	0.656817	0.432117	0.776551	0.464169	0.513862	0.00543788	0.106159	0.436085	0.651802	1.22204	0.394965	0.160532	0.257943	0.225557	0.826931	-0.126845	0.28333	0.239829	0.248449	0.0703926	-0.00395268	0.12017	0.0427576	-0.0542431	-0.121993
SCO1092	-0.0693014	0.668803	-0.222641	-1.01319	-0.723807	-0.603992	-0.178434	-0.262671	-0.880237	-0.195675	-0.27365	0.794943	-0.0589035	-0.60346	-0.92353	-0.523274	-0.451085	-0.53993	-0.723852	-1.15427	-0.233059	-0.0459174	-0.0801649	0.0427993	-0.0495748	-0.481347	0.355739	0.130743	-0.140369	-0.078474
SCO1093	0.195438	-0.0944113	-0.94714	1.18538	1.22377	0.336373	1.0687	-0.94618	0.885407	1.10243	0.249806	0.0243351	-0.140084	1.2224	1.10789	0.41401	0.0700713	-1.29713	0.755689	0.746814	-0.264614	0.326313	0.171035	0.316867	0.244158	-0.272541	0.129453	0.0765703	-0.0657541	-0.485699
SCO1094	-0.598468	0.0590618	-0.0374093	0.348239	0.770253	-0.515791	0.577131	0.360883	0.142166	0.703617	-0.976249	-0.154569	-0.372184	-0.450053	0.327458	-0.484196	0.333544	-0.266299	-0.64315	0.127379	0.562665	0.727124	0.70432	0.507162	0.30779	0.436661	0.550142	0.495449	0.0147969	0.0377686
SCO1095	-1.03382	0.574369	-0.518597	-1.46721	-2.43933	-0.82894	-0.388604	-0.330679	-1.33099	-2.5382	-0.33572	0.395049	-0.03925	-1.0891	-1.13222	0.051909	-0.595628	-2.07958	-1.12228	-4.74242	-0.0748723	-0.291878	-0.124727	-0.146362	-0.146776	-0.26016	0.0958364	0.104423	0.0601725	0.354383
SCO1096	-2.15193	-1.40695	-2.59877	-9.25674	-3.781	-2.13142	-1.43479	-4.746	-4.11554	-9.07425	-1.6814	-1.84823	-1.73282	-3.16208	-4.26018	-1.65826	-1.55394	-2.03341	-3.10214	-2.97522	0.0662304	-0.968711	-0.303881	-0.435253	-0.210485	-0.151406	-0.537969	-0.103264	-0.102969	0.282363
SCO1097	-1.85038	-1.63947	-4.11017	-4.98514	-7.02077	-1.45769	-1.73614	-1.36099	-6.70569	-5.44656	-1.41294	-1.64994	-1.76624	-2.84818	-2.1896	-1.23711	-3.59922	-2.24566	-1.53918	-4.59867	-0.477176	-0.886396	-0.702695	-0.793149	-0.78423	-0.683934	-0.533128	-0.527683	-0.810543	-0.468
SCO1098	0.182502	0.3966	-0.102117	0.630861	0.952918	0.284615	0.935519	0.274866	1.08015	0.778058	-0.24127	0.588786	0.0472009	0.227254	0.504822	0.136965	0.70812	0.0311366	0.458369	0.285905	0.17831	0.198335	0.0949089	0.315942	0.277107	0.158337	0.143705	0.0686694	0.215313	0.0065143
SCO1099	-0.758071	0.375008	-0.0985966	-0.273432	-0.197493	-0.737316	-0.171903	-0.466887	-0.0405061	-0.0549531	-0.481307	0.403622	0.0564969	-0.16334	-0.270251	-0.529548	-0.166422	-0.247774	0.108445	-0.249058	-0.252142	-0.109685	-0.0746348	-0.0835124	-0.126247	-0.249157	0.152133	0.0132695	-0.0601995	-0.175244
SCO1100	0.859524	0.990489	0.559267	1.76947	1.54574	0.7466	1.7381	0.683745	1.66232	1.55998	0.666184	1.05156	0.487528	1.05168	1.24938	0.644603	1.53308	0.702407	1.03449	1.12717	0.625128	0.613278	0.621956	0.749082	0.504385	0.397072	0.429318	0.465494	0.516159	0.294749
SCO1101	1.23084	0.935537	1.35144	0.950751	1.2418	1.62928	1.53879	1.61238	0.760788	0.42893	0.951746	0.631114	0.948203	0.560916	0.94048	1.53501	1.3403	0.97318	0.608684	0.397227	-0.0308999	0.734195	0.567759	0.34472	0.209747	-0.0108731	0.454051	0.270763	-0.0613308	-0.340118
SCO1102	-0.393521	-0.351405	-0.446955	-1.01281	-0.531529	-0.470875	-0.466983	-0.581398	-1.05096	-0.870721	-0.340037	-0.347808	-0.470132	-1.11146	-0.855174	-0.485466	-0.736926	-0.921081	-1.06941	-1.26243	-0.278391	-0.0989979	-0.205541	-0.281222	-0.356262	-0.546845	-0.131718	-0.166852	-0.371247	-0.156052
SCO1103	-0.680987	-0.882002	-0.546824	-0.848647	-0.463397	-0.737422	-0.512139	-0.296425	-1.11598	-3.36036	-0.790771	-0.885798	-0.704728	-0.806924	-0.257214	-0.804022	-0.930211	-1.01431	-0.922767	-2.79013	-0.41354	-0.0978135	-0.2054	-0.396687	-0.50846	-0.379356	-0.15085	-0.206878	-0.488809	-0.559186
SCO1104	0.223342	0.598348	0.487465	0.832217	1.01341	0.562105	1.29447	0.690372	0.809182	0.955781	-0.0563385	0.630231	0.354916	0.790206	0.815032	0.415608	1.13289	0.39304	0.474939	0.474071	0.375861	0.763815	0.817721	0.275875	0.432925	0.782974	0.523613	0.604212	0.300165	-0.124114
SCO1105	0.61033	0.648462	1.96791	-1.12295	-0.77978	1.99329	0.0159727	1.40993	-0.255369	-0.278381	0.569923	0.490991	1.57458	-0.143426	0.423648	1.52445	0.460608	1.61544	1.08217	1.01455	-0.117213	-0.205766	-0.382461	-0.432801	-0.617192	-0.251843	-0.392605	-0.370659	-0.677297	-0.492318
SCO1106	-0.207144	-0.530834	-0.505138	0.406658	0.444076	-0.31331	-0.0946018	-0.112922	0.27844	0.343133	-0.0369145	-0.363574	0.0152221	-0.148614	0.125117	-0.143062	-0.0549983	-0.381037	-0.264677	-0.131486	-0.223019	-0.0552612	-0.141041	-0.132963	-0.261486	-0.351424	-0.190591	-0.262185	-0.45707	-0.670786
SCO1107	-1.14379	-0.694	-1.28168	-0.1336	-0.336488	-0.984518	0.175249	-1.2404	-0.424179	0.226844	-1.18034	-0.755583	-1.02372	-0.651409	-0.490092	-0.944872	-0.621137	-4.13046	-0.479071	-1.22534	-0.164156	-0.0208397	-0.0849287	-0.427054	-0.175096	-0.0186943	-0.0390185	0.00494269	-0.0848322	-0.50513
SCO1108	-0.111016	0.185769	0.240134	0.639921	0.672613	0.211665	0.88447	0.348629	1.28899	1.04113	-0.580767	0.281933	-0.125463	0.356158	0.366848	0.0222978	0.94581	0.36025	0.521926	0.920691	0.3958	0.127944	0.0809431	-0.0614478	-0.102494	0.685278	0.215214	0.0754968	-0.0764137	-0.28247
SCO1109	-0.718308	-0.777175	-1.55111	-0.782579	-0.668309	-0.27848	-0.723904	0.352979	-0.290989	-0.14321	-0.427633	-0.594056	-0.157593	-0.371825	-0.50585	-0.262987	-0.495621	-0.325011	-0.112735	-0.339927	-0.637712	-0.114801	-0.426231	-0.375057	-0.460018	-0.443332	-0.244447	-0.484715	-0.53023	-0.823144
SCO1110	-2.27551	-1.69998	-3.46573	-4.71945	-4.54906	-1.98103	-1.21794	-2.3408	-5.16118	-4.77093	-1.82823	-1.88829	-2.13733	-5.53747	-3.29079	-1.82705	-1.49401	-4.43727	-5.56778	-6.52181	-0.622033	-0.563976	-0.641205	-0.969826	-0.781016	-0.524945	-0.710448	-0.629536	-0.879961	-1.06021
SCO1111	-0.929775	-0.935832	-2.96325	-2.03416	-1.92242	-1.77633	-0.373282	-1.8532	-2.01846	-2.19463	-1.28178	-0.94191	-1.60206	-0.475344	-1.27154	-1.56356	-0.715846	-2.32382	-1.08575	-1.8762	-0.266712	-0.159533	-0.146255	-0.274533	-0.288842	-0.293504	-0.0185011	-0.224657	-0.233034	-0.359507
SCO1112	-0.182835	-0.148504	-0.0465456	0.530874	0.699805	0.00940275	0.188015	-0.206788	0.946831	0.997448	-0.0145727	-0.282424	-0.0318677	0.36854	0.733403	-0.0614151	0.026095	-0.145826	0.886411	0.849621	-0.151047	0.030539	0.0902235	0.0378788	-0.042825	-0.231775	0.0470875	0.0195215	-0.119243	-0.370025
SCO1113	2.12104	-0.313326	0.419593	0.207171	-0.0619123	1.13706	0.064797	0.955581	0.636879	1.03651	2.18681	-0.497013	0.687304	0.932438	0.592106	1.17002	0.276465	0.464524	1.26912	1.51224	-0.186326	0.035743	-0.0556491	-0.141257	-0.20484	-0.110932	-0.152885	-0.0789113	-0.257875	-0.37141
SCO1114	2.75551	0.761548	1.47532	0.821714	0.77042	2.21409	1.30492	1.75214	0.970694	0.788995	2.08027	0.748952	1.05958	0.530155	0.9489	1.92965	1.83816	1.81816	0.583225	0.796548	0.859131	0.632419	0.539737	0.383052	0.168761	0.494596	0.431505	0.353322	-0.158659	0.263469
SCO1115	1.115	1.05427	0.892745	1.2234	1.51953	0.849735	2.10533	0.828888	1.33545	1.28306	0.831933	0.764791	0.489208	0.671644	1.12185	0.639312	1.8553	0.980434	0.745451	0.730758	0.580574	0.844114	0.822268	0.381483	0.320715	0.424814	0.649608	0.485735	0.159585	-0.150265
SCO1116	1.74405	1.22625	1.64389	1.49517	1.37183	2.21792	1.73288	2.00144	1.37186	1.34093	1.19776	1.28741	1.38393	1.30006	1.29946	1.77171	1.56223	1.94125	1.2855	1.28123	0.397249	0.777527	0.67373	0.617743	0.503161	0.484269	0.663331	0.401073	0.350229	0.188736
SCO1117	-0.310386	0.110832	-0.486175	0.259362	-0.283846	0.105196	0.270923	0.15919	-0.116335	-0.138129	-0.0601766	-0.210135	-0.221488	0.177879	-0.273102	0.252688	0.0248819	0.0212666	-0.125516	-0.222678	-0.0487239	-0.00321411	0.129553	0.185146	0.138305	0.106009	0.0871862	0.198912	0.188624	0.158627
SCO1118	-0.418688	0.636003	0.518515	0.270836	-0.326687	1.48401	1.21297	1.4671	-0.270502	-0.152173	-0.0388712	0.573701	0.658194	0.671675	-0.18805	1.81082	0.948815	1.3258	0.220461	0.207486	-0.191205	0.00948728	-0.119511	0.146302	-0.0582848	-0.208604	0.223068	0.0995494	0.0731263	-0.0316302
SCO1119	-2.00166	-0.422291	-3.20658	-3.33173	-1.40058	-1.39514	-0.157079	-1.34658	-0.777634	-2.98669	-2.18748	-1.22136	-2.0288	-1.50701	-1.62304	-1.55833	-0.43829	-1.36731	-1.5539	-3.65034	-0.0964421	-0.285764	0.137645	-0.369261	-0.359993	0.116371	-0.112096	0.0809178	-0.349332	-0.288775
SCO1120	-0.337441	-0.50904	-0.284844	0.410482	0.460013	0.0554109	0.212637	0.382244	0.493422	0.484509	-0.1093	0.00125279	-0.200531	0.265966	0.380419	0.36563	0.0691693	-0.106965	0.0971017	0.268288	-0.332917	0.0904079	0.0911222	0.154898	0.0784117	-0.176774	0.0662787	0.0750226	0.132926	-0.0117793
SCO1121	1.65478	1.09753	2.09201	1.79747	0.876766	1.98852	0.668726	1.46226	-0.205147	0.593794	1.66162	1.05544	2.15974	1.63384	1.00347	2.30975	1.52438	1.9695	0.0616976	0.931772	0.179082	0.328477	0.56147	-0.292378	0.448915	0.999546	0.162266	0.238726	0.0108819	0.127267
SCO1122	0.617041	0.0961695	0.726874	0.276927	0.52467	0.845279	0.581427	1.10739	0.310647	0.455908	0.331961	0.0837397	0.60746	0.442299	0.344988	0.900354	0.717959	0.848435	0.254226	-0.435557	0.436126	0.412089	0.315289	0.382407	0.280575	0.212072	0.245689	0.141575	0.00737187	-0.00461282
SCO1123	1.34644	0.782361	1.05752	1.72298	1.9016	1.85373	1.41873	1.87226	1.87824	1.99611	0.882611	0.790606	0.865916	1.6372	1.9627	1.86151	1.26018	1.24443	1.73276	1.88589	0.219215	0.570177	0.484422	0.761617	0.521158	0.157143	0.296134	0.254589	0.163475	-0.000928856
SCO1124	-2.39123	-1.16924	-4.16063	-3.4551	-1.68372	-1.82561	-1.13823	-4.6497	-0.546076	-0.676934	-2.19166	-1.32208	-3.63012	-1.32109	-1.11531	-1.98476	-3.77424	-4.05433	-0.552418	-1.10691	-0.39203	-0.420151	-0.23255	-0.469579	-0.403615	-0.496378	0.00605811	-0.139785	-0.380988	-0.246684
SCO1125	-1.31882	0.165144	-1.11687	-1.18939	-0.879022	-1.19167	-0.301304	-1.16172	-0.109027	-0.447769	-0.913457	0.106013	-0.789392	-0.640352	-1.10639	-0.961576	-0.282811	-0.770837	-0.313512	-0.481694	-0.128471	-0.204349	-0.0724132	-0.222148	-0.179697	-0.222488	-0.00756724	0.049879	-0.0363279	-0.0202713
SCO1126	-1.33404	-0.406754	-0.76146	-1.42616	-1.39172	-2.32052	-0.266396	-2.19959	-0.117732	-1.60041	-1.03081	-0.491722	-0.453781	-0.318218	-1.08325	-1.35089	-0.629574	-2.41775	-0.342668	-1.11565	-0.15824	-0.0326377	-0.162767	-0.112513	-0.0447878	-0.137789	0.082511	0.0224296	-0.0198978	-0.0928364
SCO1127	-0.955453	-0.424221	-0.887486	-2.32219	-2.0253	-0.966539	0.0958092	-2.53156	-1.98458	-3.33595	-0.799585	-0.498875	-1.37169	-1.75665	-0.82924	-0.832259	-0.952779	-3.52167	-1.0142	-3.13811	-0.302255	0.0510505	0.0692203	-0.0295165	0.0715199	-0.149115	0.210939	0.0907832	-0.00461528	-0.304098
SCO1128	-1.69356	-1.27995	-3.43104	-1.78875	-0.313574	-1.71321	-0.506044	-2.63726	-0.572667	-1.98161	-1.54297	-1.2257	-2.04472	-0.668869	-0.346289	-1.68733	-2.34504	-6.92191	-0.712286	-3.35054	-0.348827	-0.0289436	-0.174589	-0.371957	-0.252598	-0.309234	-0.187728	-0.105325	-0.230936	-0.730683
SCO1129	-1.13264	-1.0852	-2.05044	-1.8474	-0.922491	-0.850042	-0.348725	-2.65941	-0.472401	-3.09035	-1.13478	-1.00185	-1.84621	-0.940556	-0.462828	-0.823568	-2.1267	-3.79742	-0.536294	-4.33617	-0.351209	-0.197028	-0.279594	-0.324824	-0.258695	-0.217625	-0.191284	-0.237189	-0.21384	-0.456796
SCO1130	-1.49172	-1.07574	-1.71572	-0.368956	-0.785059	-1.12894	-0.50533	-1.67052	1.647	0.775964	-1.38846	-1.00254	-1.71709	-0.0935101	-0.785607	-1.12751	-0.934088	-1.96091	1.41025	0.568564	-0.565461	-0.224002	-0.364663	-0.278806	-0.334357	-0.43274	-0.234914	-0.277228	-0.205969	-0.474567
SCO1131	0.267595	0.156695	0.483191	-0.971618	0.0440559	0.484034	0.365594	0.817294	0.501397	-0.958859	0.323316	0.0771896	0.300718	0.20434	0.189049	0.454955	0.137165	0.58618	0.553975	0.21175	-0.168786	0.0170942	-0.105688	-0.292606	-0.344226	0.147119	-0.0637927	-0.16501	-0.37521	-0.470809
SCO1132	0.138473	0.341184	0.346086	-0.220914	-0.436765	0.775719	0.40873	1.11001	0.219542	0.0447326	0.616535	0.277139	0.716667	0.275558	-0.0857129	0.945437	0.323685	0.719709	0.780979	0.61689	-0.236166	-0.168651	-0.20394	-0.184169	-0.179259	0.314072	0.0124215	-0.0836702	-0.0412595	-0.0966297
SCO1133	0.176925	0.67884	0.502859	-0.197019	-0.52967	0.497586	0.197644	0.891045	0.479502	0.157565	0.660929	0.544372	0.845894	0.358201	-0.107201	0.780117	0.424155	0.972094	0.996977	0.925044	-0.0280961	-0.131363	-0.0928298	0.0155923	-0.00305735	0.188333	-0.121724	-0.0579334	0.121893	0.0914623
SCO1134	0.347252	0.141643	0.747303	0.349103	-0.214627	1.15378	0.286658	1.22887	1.03637	1.05673	0.568656	0.0111973	0.880567	0.773992	0.284052	1.41648	0.638637	0.986076	1.36629	1.75958	-0.241438	-0.128379	-0.335835	-0.196968	-0.255554	0.562837	-0.529753	-0.329252	-0.338161	-0.250044
SCO1135	-0.471133	-0.810873	-0.700039	-0.695348	0.0307175	-0.16766	-0.148201	-0.443346	0.388216	0.239885	-1.48325	-0.851682	-1.56852	-1.63384	-0.574588	-0.689688	-0.261253	-0.517522	-0.83118	-2.69996	-0.255003	-0.186383	-0.21112	-0.629602	-0.624123	-0.283445	-0.376843	-0.305693	-0.744015	-0.777656
SCO1136	-0.626737	-0.549634	-0.606169	-0.574635	-0.579852	-0.997675	0.0877607	-0.810733	-0.0567346	-1.79388	-0.982652	-0.379173	-0.657317	-0.62759	-0.265583	-0.87742	-0.397969	-2.43894	-0.251925	-2.06612	-0.495732	0.0115471	-0.109449	-0.317501	-0.459232	-0.306684	0.0129715	-0.193483	-0.529155	-0.861955
SCO1137	-1.09615	-0.832864	-1.71344	-1.15613	-0.903595	-1.47104	-1.03684	-1.4023	-0.935169	-1.17422	-0.994198	-0.935379	-0.8734	-1.70554	-1.10807	-1.31129	-1.23052	-1.4452	-0.943294	-3.26484	-0.223984	-0.338929	-0.353307	-0.395175	-0.334011	-0.328911	-0.246593	-0.281659	-0.413377	-0.413114
SCO1138	1.13212	-0.806294	-0.933559	0.491923	0.581445	-0.41136	-0.629516	-1.34688	0.55502	0.664831	1.19244	-0.334668	-0.428286	0.677725	0.640636	-0.426801	-0.615244	-0.494465	0.705999	0.310595	-0.262101	-0.286693	-0.225884	0.151286	0.00436128	-0.505121	-0.28515	-0.300691	-0.174687	-0.347266
SCO1139	0.632397	-0.558647	-2.72405	-0.243263	-0.0766809	-0.632578	-0.0776755	-0.790489	0.175361	-0.0720137	0.947507	-0.532888	-1.14273	-0.743714	-0.463492	-0.64009	-0.572136	-0.905337	-0.544441	-3.90873	-0.136849	-0.241282	-0.00881347	-0.0327176	0.0769753	-0.104437	-0.148456	-0.0264868	0.116996	-0.0468445
SCO1140	0.0814558	-0.800461	-1.8969	-0.101327	-0.06916	-0.811519	-0.529904	-2.27779	-0.249327	-0.0655734	0.258201	-0.648983	-1.7764	-0.550864	-0.160779	-0.776175	-1.59829	-1.86785	-0.380042	-0.502325	-0.318298	-0.154785	-0.0971991	-0.150551	-0.0997351	-0.236987	-0.438909	-0.193266	-0.137544	-0.424859
SCO1141	0.149263	-0.231469	0.371863	-0.539716	-0.934351	0.427966	0.242562	0.56343	-0.861901	-1.24484	-0.0824465	-0.3229	0.503847	-0.339901	-0.476635	0.317487	-0.0204157	0.679616	-0.575933	0.0711954	-0.165208	-0.284278	-0.130483	-0.171644	-0.204269	-0.308972	-0.14935	-0.215052	-0.0238829	-0.0495776
SCO1142	0.011549	0.265702	0.192764	-0.5697	-0.570034	0.204386	1.27901	0.844206	0.747456	-0.241337	0.215122	0.106633	0.250347	0.448229	0.403945	0.380857	1.18764	0.722393	0.053966	-0.457352	-0.198056	0.451699	0.384859	0.0807169	0.0882452	0.0664281	0.284916	0.318663	0.0814826	-0.27153
SCO1143	-1.22904	-1.23037	-1.72822	-0.747114	-1.07908	-1.42698	-1.73895	-1.8027	-1.70844	-1.17193	-0.972906	-1.51148	-1.83128	-1.23764	-1.53639	-1.39871	-1.35898	-1.55751	-1.71904	-3.10983	-0.486643	-0.85497	-0.602147	-0.439877	-0.518661	-0.786842	-0.913711	-0.589424	-0.598347	-0.270957
SCO1144	1.20959	0.224909	0.179658	-0.0435722	-0.381612	1.24167	-0.837884	-0.40508	-0.360748	-0.335896	1.27472	0.207396	0.19023	0.614149	0.113858	1.17147	-0.553589	0.760702	0.299672	0.206305	0.0744917	-0.209457	-0.0239418	0.200864	0.0794427	-0.110943	0.0641731	0.118534	0.0572048	0.278834
SCO1145	0.945657	-0.245192	0.477442	0.378073	0.0336717	1.10604	-0.354996	0.431244	-0.301391	-2.66269	0.0625863	-0.32228	-0.18978	0.246772	0.00862471	0.639573	0.482051	0.823029	0.0908557	-0.252205	0.358273	0.261591	0.181263	-0.184514	-0.181934	0.0751802	0.106613	-0.016573	-0.341368	-0.296269
SCO1146	0.634067	0.473346	0.844324	0.468351	0.725856	0.920673	0.582013	0.99538	0.346872	0.488917	0.354861	0.556097	0.599541	0.719083	0.847251	0.982877	0.835244	0.872839	0.652628	0.686322	-0.307141	0.241824	-0.0156272	0.113354	-0.0818154	-0.369141	0.0353327	-0.0927418	-0.19227	-0.360819
SCO1147	0.347723	-1.05698	-0.87513	-0.688382	-0.946597	0.248233	-0.820919	-0.556785	-0.804537	-0.0219494	0.500947	-0.799456	-0.575119	-0.156319	-0.668531	0.231702	-0.172231	0.352322	-0.635123	0.250964	-0.491778	-0.296067	-0.305539	-0.416047	-0.456553	-0.467368	-0.214474	-0.245486	-0.402703	-0.436621
SCO1148	0.015707	-1.13617	-1.15865	-1.0625	-2.11719	0.435836	-0.37627	-0.413865	-0.890033	-0.431944	0.0451954	-1.15468	-0.851069	-0.698654	-0.951879	0.335766	-0.387511	-0.193966	-0.872362	-0.0713278	-0.404094	-0.253395	-0.283931	-0.600197	-0.561284	-0.451007	-0.221082	-0.232774	-0.630484	-0.711427
SCO1149	0.313363	-0.57449	0.165904	0.135277	0.393616	0.138222	-0.0586524	-0.151979	-0.076296	0.373558	-0.011478	-0.319465	0.0374568	0.0930369	0.096872	-0.0748825	0.0196035	0.179733	-0.31288	0.0427135	-0.0480793	0.0383353	-0.181542	-0.0621467	-0.192624	-0.343011	-0.111943	-0.311184	-0.47738	-0.547281
SCO1150	-0.735782	-0.634111	-0.339602	-0.0756517	0.142145	-0.657644	0.142745	-0.0614125	-1.53221	0.0332411	-1.14726	-0.663322	-0.402931	-0.217979	-0.393311	-0.822945	-0.746465	-1.00897	-1.41885	-0.633539	-0.280541	-0.0884299	0.120805	-0.324629	-0.375135	-0.503244	-0.113432	-0.0646189	-0.370528	-0.16502
SCO1151	0.330995	-0.843672	-0.496076	0.142076	0.141148	0.507423	-0.371282	0.0332309	0.406831	0.332795	0.33055	-0.612819	-0.190693	-0.292048	-0.113815	0.538502	-0.384113	-0.244267	-0.0985811	0.237105	-0.231046	-0.0145207	-0.146439	0.0520861	-0.147594	-0.178398	-0.275648	-0.253866	-0.373289	-0.400903
SCO1152	-0.314399	-1.35144	-0.582243	-0.229677	0.107842	-0.288714	-0.731929	-0.0507977	-0.368437	-0.00297796	-0.133121	-1.33786	-0.470445	-0.574532	0.144138	-0.25907	-0.605195	-0.35107	-0.641319	-0.614507	-0.22982	-0.17105	-0.26891	-0.124991	-0.458585	-0.423431	-0.428545	-0.364107	-0.731151	-0.573927
SCO1153	0.0468466	-0.975972	-0.104134	-0.64388	-0.533627	0.038172	-0.927903	0.0343852	-0.557318	-0.601012	0.00772928	-1.04895	0.0721423	-0.170004	0.0635767	0.0566426	-0.837054	-0.175664	-0.455569	-0.48292	-0.554331	-0.179233	-0.405592	-0.34195	-0.515296	-0.667988	-0.452049	-0.46036	-0.762491	-0.789325
SCO1154	0.781398	-0.11176	0.639652	0.242438	0.319382	0.891626	0.325049	1.76691	0.36925	0.399577	0.922474	-0.256524	0.947136	0.312434	0.495217	1.40241	0.611642	0.733387	0.425935	0.368367	-0.310646	0.0235512	-0.241015	-0.397574	-0.378759	-0.385375	-0.150723	-0.297178	-0.524507	-0.553603
SCO1155	1.17022	-0.941858	0.640794	0.240465	0.313519	0.94413	-0.257245	1.54553	0.18623	0.390654	1.18087	-0.832316	0.571613	0.812321	1.12923	0.760767	-0.499285	0.494833	0.702898	0.896634	-0.295383	0.207583	-0.153301	-0.127054	-0.215124	-0.579689	-0.315051	-0.427681	-0.786302	-0.737849
SCO1156	-0.297611	-0.810242	-1.23513	-3.11083	-0.159102	0.0127212	-0.399742	-0.0786731	-0.592088	-2.73548	-0.730969	-0.487232	-0.622353	-2.89562	0.457512	-0.37933	-0.800104	-0.739938	-2.85095	-2.57787	-0.265091	-0.197041	-0.219959	-0.394301	-0.602972	-0.520813	-0.352087	-0.507435	-0.773246	-0.626604
SCO1157	0.93732	-0.0313208	1.24704	0.587518	0.705713	1.29801	-0.0496198	1.18097	-0.26777	0.00126047	0.805043	-0.00936653	1.0291	0.793475	1.00299	1.0821	0.221947	0.907499	-0.0415319	0.219664	0.0119489	0.38255	0.100301	-0.206708	-0.066591	-0.331718	0.155874	-0.143775	-0.275948	-0.0223766
SCO1158	0.790128	0.207069	1.14849	0.178899	0.605746	1.39357	1.14038	1.44951	-0.750495	-0.0495064	0.522129	0.0966928	0.895669	0.48993	0.883653	0.962725	1.11187	1.32158	-0.382774	0.340361	-0.389708	0.238923	-0.230339	-0.75672	-0.547426	-0.27486	-0.0120774	-0.377924	-0.88581	-1.13126
SCO1159	0.74955	-0.407854	0.706945	0.0147805	0.0273492	1.36573	0.364022	1.63484	-0.660462	-0.190808	0.526716	-0.443191	0.721354	0.346282	0.512731	1.03519	0.224428	0.955847	-0.402689	-0.0149677	-0.47242	0.122187	-0.275647	-0.672612	-0.554739	-0.516563	-0.0885016	-0.140245	-0.750791	-0.633467
SCO1160	1.46915	1.03457	1.60433	0.591047	0.601589	1.85585	1.72818	1.85222	-0.325794	-0.197351	1.38998	0.916053	1.433	0.660479	0.765445	1.92958	1.69241	1.80357	0.0197207	0.115619	-0.134806	0.384203	0.13266	-0.308677	-0.201713	-0.303826	0.343804	0.0999504	-0.336836	-0.358968
SCO1161	1.68685	1.31285	1.68912	0.520579	0.541575	2.04163	1.78236	2.00451	-0.64185	-0.831346	1.81347	1.04632	1.7301	0.307094	0.406616	2.18624	2.0277	1.86901	-0.572593	-0.55279	0.201631	0.644317	0.474112	-0.401801	-0.14679	-0.000383257	0.595056	0.398513	-0.274369	-0.229964
SCO1162	-0.522811	-1.16381	-1.03159	-0.518346	-0.552424	-0.10524	-0.933468	-0.5424	-0.570224	-2.89946	-0.672927	-0.826315	-1.08221	-0.382682	-0.597892	-0.463803	-0.983344	-0.833614	-0.52881	-1.43184	-0.459737	-0.232888	-0.405282	-0.402631	-0.343161	-0.40734	-0.405925	-0.391496	-0.204351	-0.645263
SCO1163	0.911832	-0.487858	0.809474	-0.59501	-0.36269	0.805254	-0.82727	1.0147	-0.419635	-0.740371	1.26052	-0.662259	1.0621	0.208289	0.226718	1.25988	-0.345827	0.675432	0.562925	0.282405	-0.130381	-0.229617	-0.471374	-0.46073	-0.566	-0.458358	-0.449455	-0.452662	-0.629254	-0.398843
SCO1164	-0.562666	0.336783	-0.127537	0.737981	1.20785	-0.238434	0.63734	0.197325	0.645656	1.41743	-0.884488	-0.123872	-0.344694	0.100018	0.280534	-0.241865	0.539465	-0.260568	-0.217241	-0.0980964	-0.177795	0.315328	0.274042	-0.0403273	0.0383573	-0.0676809	0.0710936	0.129725	0.060811	-0.342158
SCO1165	0.484133	-0.172656	-0.0338493	0.207876	0.445862	0.152522	0.568309	0.287407	0.268272	0.306363	0.00422201	-0.0752486	-0.143847	0.0922883	0.0832446	0.0223937	0.358886	-0.0501747	-0.0529239	-0.360878	-0.122955	0.314582	0.177279	0.0160507	-0.0612672	-0.0628645	0.148737	0.0398809	-0.128238	-0.31433
SCO1166	1.38652	-0.0184807	0.727362	0.417695	0.533958	1.5842	0.769921	0.907667	1.16502	1.58885	0.321726	0.0804858	0.11215	0.484269	1.18405	0.564391	0.764278	1.0047	1.27112	1.47635	0.5545	0.426716	0.246017	0.356156	0.208362	1.23376	0.100537	-0.102464	0.484732	0.219854
SCO1167	-0.848231	-1.11986	-1.2899	-1.66957	-1.14503	-0.901781	-0.912165	-1.32201	-0.847876	-1.03398	-0.888003	-1.1473	-1.26159	-1.13789	-1.06708	-0.839987	-1.10688	-1.78914	-0.810172	-1.59589	-0.414193	-0.359649	-0.383517	-0.54861	-0.556449	-0.5496	-0.303328	-0.283763	-0.513438	-0.576955
SCO1168	-0.869475	-0.876463	-1.34117	-1.48247	-1.18999	-0.645607	-0.0421938	-0.567518	-0.222876	-0.904851	-1.06668	-0.867882	-0.885509	-1.36859	-0.973282	-0.623716	-0.486507	-0.970697	-0.465829	-2.06013	-0.54596	-0.090779	-0.204772	-0.418753	-0.429423	-0.402307	-0.139265	-0.21414	-0.366001	-0.750529
SCO1169	0.994679	-1.19976	-0.134451	0.290604	-0.115142	2.35624	-0.303686	0.970039	0.103697	0.310681	1.28351	-0.976648	0.148164	1.09957	0.859979	2.3814	-0.554518	-0.133453	0.906101	0.813532	-0.619234	0.0268013	-0.272211	-0.0349077	-0.273778	-0.215151	-0.12842	-0.316196	-0.572826	-0.745328
SCO1170	0.356973	-0.587851	-0.0221153	-0.319538	-0.410454	1.20881	-0.174823	0.778244	0.193399	-0.00376799	0.755146	-0.599273	0.381199	0.141503	0.0275	1.5893	-0.373495	-0.266335	0.216257	0.0436043	-0.303409	-0.0030578	-0.195458	-0.283038	-0.267486	-0.0861859	-0.09181	-0.0777412	-0.228783	-0.280874
SCO1171	-0.339528	-0.586554	-0.241002	0.0926291	0.311476	0.233593	0.167246	-0.339612	0.148076	0.140901	-0.380539	-0.648374	-0.370211	-0.0134404	-0.0737366	0.219012	-1.27595	-0.37633	-0.144863	-0.107227	-0.485735	0.126814	-0.208473	-0.223121	-0.293994	-0.268936	-0.00416045	-0.165973	-0.300715	-0.601886
SCO1172	0.384586	-0.565732	0.770374	-1.46888	-1.09746	0.524981	-0.951093	0.747022	-1.3197	-4.06285	0.633736	-0.526972	1.16326	-1.1104	-0.615882	0.797041	-0.635722	0.250482	-1.46634	-3.57747	0.4901	-0.392963	-0.0408619	-0.239184	-0.175506	0.00897162	-0.103108	0.20327	-0.262559	0.145271
SCO1173	-0.447328	-0.588576	-0.223841	-0.520839	-0.0729312	-0.492511	0.201771	0.229462	-0.109422	-0.773647	-0.961753	-0.797271	-0.80783	-0.753361	-0.366227	-0.836547	0.446348	-0.105963	-1.65495	-2.05927	0.0254508	0.338184	0.111824	-0.491815	-0.521785	-0.267529	0.0766436	-0.0748996	-0.597545	-0.860306
SCO1174	0.815518	-0.0588463	0.888082	0.282044	0.125086	1.23589	-0.172814	0.890879	0.372698	0.452082	1.26532	-0.0741436	1.13664	-0.107973	-0.325105	1.57577	-0.016247	0.414884	0.864432	-0.261708	-0.10707	-0.0356003	-0.153787	-0.169931	-0.267225	-0.553865	-0.386234	-0.328454	-0.428007	-0.225666
SCO1175	-1.69488	-2.07463	-5.33491	-1.85741	-2.16945	-1.3988	-1.44031	-2.79134	-2.08365	-0.9009	-1.48184	-1.97225	-3.21139	-5.00552	-4.26835	-1.58975	-1.84999	-6.00362	-4.68577	-5.07873	-0.455178	-0.708894	-0.712876	-0.744198	-0.618176	-0.611025	-0.508671	-0.64317	-0.558004	-0.846102
SCO1176	0.264318	-0.765526	-2.23789	-0.957508	-0.78977	-0.872922	-0.910524	-0.781589	-1.10439	-1.85704	0.306166	-0.76189	-1.11054	-0.979666	-0.791758	-0.789653	-0.94635	-0.954208	-1.24407	-2.25014	-0.282288	-0.446679	-0.323461	-0.469828	-0.422084	-0.530028	-0.356545	-0.232303	-0.480304	-0.255982
SCO1177	-0.803005	-0.832883	-1.00907	-0.371201	-0.228092	-0.881053	-0.905765	-1.13817	-0.392187	-0.253438	-0.897388	-0.493623	-0.922658	-0.611691	-0.340556	-0.905946	-0.83517	-1.25574	-0.616351	-2.16389	-0.232099	-0.167486	-0.25898	-0.231242	-0.156589	-0.326458	-0.228077	-0.192956	-0.109801	-0.29449
SCO1178	1.93569	-1.34793	-0.0068713	-2.69132	-0.231606	1.07812	-1.31262	0.0676589	-2.311	-3.32793	1.62342	-1.19291	0.0909311	0.202789	0.715022	0.995581	-1.09761	-0.241503	-2.80962	-2.88558	-0.41775	-0.253956	-0.48468	-0.392679	-0.559942	-0.857524	-0.772385	-0.875225	-1.50622	-1.78444
SCO1179	-1.7396	0.200835	-2.68421	-3.86071	-2.92886	-1.94415	-0.81837	-3.69421	-3.83777	-2.93568	-1.84138	0.189448	-1.56495	-3.55848	-2.69988	-2.01731	-1.37983	-2.82749	-3.52555	-3.90056	0.0286315	-0.444417	-0.0426708	-0.221388	-0.203024	-0.32475	0.251822	0.214756	-0.0907999	0.313278
SCO1180	-0.380514	0.0425625	0.156479	0.592506	0.549924	-0.299442	0.601702	-0.265883	0.46037	0.522672	-0.237636	-0.0409532	0.0676533	0.255493	0.0971368	-0.291522	0.283247	-0.230392	-0.0194127	-0.00224899	-0.120951	0.122804	0.0773059	-0.0153359	-0.0213763	-0.152181	0.0346234	0.0498544	-0.0782042	-0.0487638
SCO1181	1.81677	-0.468572	-0.271042	0.769436	0.200826	1.46254	0.112013	0.50435	0.917225	1.25181	1.89574	-0.277239	-0.274141	0.879197	0.310092	1.42194	0.249444	0.123532	0.727063	1.07647	-0.292062	-0.0255712	-0.188124	-0.0544785	-0.17768	0.094047	-0.189555	-0.248952	-0.282552	-0.469821
SCO1182	1.10559	-0.722121	-0.634109	-0.207829	-0.342528	0.87871	-0.658759	-0.0989031	0.0552943	0.12103	1.39326	-0.64115	-0.3159	0.285787	0.0350241	1.0665	-0.466862	-0.125068	0.563665	0.11739	-0.381462	-0.25384	-0.336475	-0.166155	-0.198601	-0.268597	-0.334408	-0.318976	-0.209234	-0.380972
SCO1183	0.528432	-0.142497	-0.838548	-0.827207	-0.82886	0.19365	-0.433683	-0.505814	-0.503519	-0.460609	0.885632	-0.403082	-0.58192	-0.486405	-0.55174	0.460056	-0.583856	-0.770766	-0.0739297	-1.53966	-0.244788	-0.27004	-0.255753	-0.188572	-0.16789	-0.254513	-0.202146	-0.11063	-0.0890968	-0.0360481
SCO1184	-0.547702	-0.538818	-1.09181	-0.944617	-0.781748	-0.695919	-0.381187	-0.800735	-0.235703	-0.634692	-0.40136	-0.468027	-0.74471	-0.819774	-0.628209	-0.458821	-0.525259	-0.959834	-0.350289	-1.17266	-0.542995	-0.118119	-0.28259	-0.3314	-0.341295	-0.42178	-0.142798	-0.247765	-0.291398	-0.495843
SCO1185	-0.864064	-0.326721	-0.914866	-0.636864	-1.26677	-0.669641	-0.72862	-0.783626	-0.568715	-1.49491	-0.688729	-0.521198	-1.17498	-0.626762	-0.603905	-0.557781	-1.08765	-2.28219	-0.356448	-1.78912	-0.499038	-0.295924	-0.414603	-0.204884	-0.318399	-0.431511	-0.216744	-0.334169	-0.291587	-0.353005
SCO1186	-0.170289	-0.0286781	-0.0380397	0.438906	0.558599	-0.132587	0.133709	0.0647769	0.314292	0.197161	-0.3504	0.114506	-0.152132	0.316262	0.417572	-0.205603	0.14025	-0.147092	0.16159	0.425565	-0.404278	0.296404	0.0280266	0.16658	-0.00409583	-0.351741	0.0939092	0.0117353	-0.0590573	-0.182518
SCO1187	-0.369177	0.513253	0.421206	-1.60829	-0.504673	-0.564976	-0.408661	-0.499855	-0.690223	-1.15502	-0.302948	0.387139	0.524485	-0.171799	-0.184547	-0.452284	-0.162288	0.37428	-1.12149	-1.36471	-0.0933639	-0.129644	0.00620613	0.15497	0.113383	-0.472624	-0.058547	0.0756597	-0.0209403	0.0917402
SCO1188	-1.33651	-0.671737	-2.4345	-2.22149	-1.33438	-1.27671	-0.46906	-1.45609	-2.34573	-1.77975	-1.30325	-1.01075	-1.26583	-3.01531	-2.35093	-1.12159	-0.742105	-1.07798	-3.17523	-4.0134	-0.1743	-0.263405	-0.157	0.00725552	-0.0585701	-0.567834	-0.241516	-0.0610811	-0.0539358	0.19046
SCO1189	1.62015	0.339372	1.55997	0.243056	0.800225	1.86363	0.930185	1.89987	0.494308	0.275289	0.526774	0.221714	1.26559	0.371202	1.17376	1.41214	0.837309	1.59171	1.10387	0.898953	0.267119	0.325298	0.214974	0.276356	0.0679101	0.258555	0.543655	0.348377	-0.181169	0.0103323
SCO1190	-1.36249	-0.940673	-1.11173	-1.58003	-2.04365	-1.22801	-1.49685	-2.3129	-1.66352	-1.69468	-0.955249	-0.766608	-0.926525	-1.0223	-1.07218	-1.28114	-2.02529	-1.83287	-0.728738	-3.01109	-0.102863	-0.488707	-0.343719	-0.240326	-0.153147	-0.33311	-0.142409	-0.0920629	-0.162291	-0.167797
SCO1191	-0.183654	1.00689	0.90897	0.0572102	-0.0774884	0.0946585	0.770034	0.732302	-3.75268	-0.176016	-0.726122	0.853396	0.251104	-0.125892	-0.325455	-0.151986	0.671003	1.05334	-0.555011	-0.00783836	0.751239	0.50209	0.963241	0.497123	0.515247	0.576917	0.701645	0.764267	0.392066	0.505898
SCO1192	-0.530533	-0.859951	0.435126	-1.49723	-1.40265	-0.130093	-1.07973	-0.598524	-4.77365	-7.76996	-1.25358	-0.874153	-0.359347	-1.68808	-1.48955	-0.669494	-0.98052	-1.10087	-4.63678	-6.41571	-0.518384	-0.337047	-0.480296	-0.83265	-0.850504	-0.834167	-0.493058	-0.473531	-1.08912	-1.08686
SCO1193	-1.86028	-2.05732	-2.132	-4.58981	-2.18465	-1.63774	-1.67233	-1.01276	-1.88833	-4.33437	-1.9786	-2.39466	-1.97566	-1.43902	-1.43581	-1.36893	-1.99516	-2.29208	-1.24261	-0.624431	-0.529728	-0.764311	-0.802417	-0.764697	-0.718128	-0.509582	-0.478936	-0.607139	-0.837286	-0.730802
SCO1194	-1.37463	-0.477934	-3.33453	-3.08294	-2.31996	-1.37591	-0.948416	-1.83838	-2.51951	-3.42641	-0.99874	-0.604185	-0.901284	-1.51088	-2.11468	-1.20834	-2.36008	-3.30085	-1.91535	-4.80008	-0.375294	-0.22416	-0.276717	-0.22299	-0.211549	-0.397598	-0.0844404	-0.113198	-0.227446	-0.110643
SCO1195	-1.30096	-2.54057	-0.825185	-1.17951	-1.01205	-1.4058	-1.9838	-0.841745	-1.66108	-1.30458	-1.50332	-2.53609	-0.989996	-0.901692	-0.566487	-1.30019	-1.91235	-1.0807	-1.42777	-0.122464	-0.49665	-0.66844	-1.19516	-1.0265	-1.16346	-1.30443	-1.04248	-1.21825	-1.86244	-2.19104
SCO1196	-0.62748	0.0477261	-0.561576	-1.04266	-0.624914	-0.597336	-0.0105225	-0.221024	-0.177148	-0.23806	-0.517333	0.0175129	-0.402008	-0.94851	-0.692259	-0.661338	-0.36755	-0.246331	-0.22369	-0.261909	-0.427957	-0.212831	-0.274125	-0.364901	-0.358039	-0.448232	-0.1365	-0.140464	-0.198448	-0.361716
SCO1197	0.377137	-0.130806	0.776615	0.179725	0.303296	0.640483	0.528031	1.62189	0.90698	0.374566	0.497127	-0.0657224	0.641432	0.386425	0.526989	0.49436	0.501635	0.979354	1.27747	0.877378	-0.0255149	0.440839	0.0219309	-0.144377	-0.224379	-0.279061	0.263851	-0.124552	-0.162211	-0.371635
SCO1198	0.87388	0.652549	1.41205	0.247476	0.384808	0.85348	1.34436	1.77801	1.01307	0.865052	1.14579	0.439601	1.2538	0.864445	0.954725	0.836846	1.33491	1.59892	1.60998	1.47088	0.122833	0.308974	-0.0443256	-0.220893	-0.315386	-0.16397	0.0883474	-0.0532823	-0.184408	-0.331906
SCO1199	0.847255	1.05376	1.58336	1.03347	0.945841	0.87638	2.92966	1.96745	1.79527	1.53652	1.13206	0.888955	1.33248	1.0384	1.03577	0.822211	2.71232	1.85945	1.59712	1.37403	0.598044	0.744628	0.418031	0.0886985	-0.017811	0.460811	0.655159	0.358052	0.0649849	-0.173231
SCO1200	0.868499	1.92286	2.29324	2.15043	2.08728	2.67743	4.84434	3.85274	2.84508	2.79828	0.200891	1.74775	1.74219	1.76706	1.79912	2.37842	3.98958	3.2219	2.2252	2.50774	1.02562	1.12787	0.830517	0.350639	0.189115	1.22563	1.22075	0.890333	0.529247	0.291984
SCO1201	0.982335	-0.0708564	0.944659	0.894807	1.37943	1.38734	1.5443	2.50582	0.788837	0.827228	0.915579	0.0892043	1.17291	1.6124	2.34324	1.22221	0.855218	1.13657	1.2222	1.00981	-0.124976	0.568049	0.158508	-0.135263	-0.182292	-0.343577	0.384944	0.274452	-0.321203	-0.7157
SCO1202	0.120896	0.129029	0.0207677	0.786924	1.3625	0.24008	1.16433	0.65718	0.788942	-0.160447	0.055427	0.0659819	0.197626	0.562312	1.14533	0.20264	1.01925	-0.636064	0.52609	-0.363908	0.229736	0.317858	0.21971	0.0619981	0.0792679	0.0139041	0.255965	0.0907386	0.0769129	-0.0519648
SCO1203	0.882314	3.16499	1.8403	4.10712	4.05263	1.9746	5.51637	1.82126	4.03173	4.72033	0.224246	2.97535	1.01608	2.80806	2.93435	1.64832	4.46274	2.20231	2.729	2.92574	1.77086	1.1764	1.36067	1.61955	1.83765	1.53275	1.14829	0.965277	1.71105	1.22087
SCO1204	-1.37879	-1.16296	-1.93516	0.000108064	-0.206256	-0.959439	-0.559369	-0.425665	1.20167	0.928673	-1.32442	-0.81078	-1.05179	0.124993	-0.147479	-0.789149	-0.736238	-0.953959	1.52027	1.0363	-0.682677	-0.262221	-0.542937	-0.511904	-0.625917	-0.777884	-0.480498	-0.536258	-0.502626	-0.773338
SCO1205	0.896608	-0.507291	0.36602	0.902377	1.00655	0.856554	-0.0913479	0.770121	1.56792	1.3751	-0.242487	-0.662034	-0.401156	0.652065	0.606014	0.487966	-0.362531	0.66707	1.21689	0.9854	0.585021	0.512655	0.425956	0.451087	0.189461	0.0076336	-0.218172	-0.0311283	-0.0310038	0.188045
SCO1206	-1.41055	-1.69977	-1.3999	-0.592926	-0.644379	-1.01032	-1.36917	-1.16488	-0.304599	-0.319571	-1.53888	-1.51953	-1.76842	-1.10523	-0.635357	-1.21696	-1.29571	-1.31651	-0.661458	-0.870059	-0.478227	-0.584771	-0.61425	-0.732826	-0.7097	-0.741035	-0.704468	-0.585493	-0.847966	-0.896728
SCO1207	-1.3806	-1.12668	-1.67483	-2.21455	-0.703114	-1.20914	-0.980868	-1.50519	-0.848263	-0.744491	-1.10231	-1.15627	-1.03831	-0.647046	-0.573542	-1.19129	-1.06621	-1.60307	-0.589318	-1.76759	-0.503954	-0.375896	-0.235045	-0.38223	-0.404329	-0.599453	-0.379911	-0.186057	-0.316061	-0.205483
SCO1208	-2.27605	-1.19064	-3.84078	-1.90209	-3.82359	-2.37998	-0.826279	-6.25607	-2.037	-1.24169	-2.23393	-1.53459	-3.36474	-1.86565	-1.43344	-2.16155	-1.38781	-5.98739	-3.4696	-3.26942	-0.663569	-0.510398	-0.440312	-0.629536	-0.629815	-0.713555	-0.483759	-0.314421	-0.628	-0.467986
SCO1209	-0.598804	-0.882346	-0.656383	-0.280129	0.0781217	-0.532936	-0.784531	-0.564541	-0.120626	0.282407	-0.401189	-0.806989	-0.149143	0.273097	0.533771	-0.544562	-0.673279	-1.55775	0.524466	0.305964	-0.149313	0.00190855	-0.282994	-0.0218673	-0.174676	-0.497214	-0.255152	-0.323675	-0.403783	-0.47539
SCO1210	0.504845	-0.871083	0.042257	-0.181235	0.351255	0.181193	-0.66759	0.329874	-0.0408708	-0.250375	0.24324	-0.829126	-0.0118711	-0.0662724	0.753962	-0.146668	-0.333868	-0.0783779	-0.247885	-0.128601	-0.376481	0.132228	-0.104456	-0.030715	-0.304618	-0.388307	-0.054377	-0.160947	-0.578291	-0.379907
SCO1211	-0.562531	-0.304588	-0.685855	-0.221198	0.0148042	-0.357207	0.0781898	-0.812099	-0.194484	-0.0429891	-0.938832	0.0648964	-0.804352	-0.487087	-0.347133	-0.579015	-0.218917	-0.57653	-0.515948	-0.487945	-0.0747284	0.0931998	0.0226933	0.169033	0.197931	-0.140072	0.0999188	0.200192	0.301145	0.258941
SCO1212	1.7255	0.45531	1.39739	0.514265	0.685636	1.69214	0.485454	1.5353	0.642663	0.39246	1.76519	0.412114	1.64637	0.888909	1.15746	1.64592	1.01655	1.52718	1.00718	0.948519	0.0397061	0.310949	0.122226	0.407582	0.27823	0.102635	0.0679282	0.026599	-0.00254325	-0.138692
SCO1213	1.6561	0.105087	1.19143	0.257794	0.324033	1.58874	0.307997	1.47247	0.166033	-0.077243	1.43183	0.0497202	1.14495	0.672569	1.01167	1.34841	0.207867	1.20754	0.752137	0.636562	0.0242109	0.235072	-0.020652	0.106995	0.0530229	-0.0435662	-0.0186331	-0.125751	-0.315904	-0.41303
SCO1214	1.67709	0.966275	2.09845	0.774382	0.861043	1.91934	0.943058	1.89597	0.51279	0.746507	1.06444	0.906856	1.63898	0.70368	0.85737	1.59969	1.15608	1.30239	0.730278	0.770926	0.860371	1.10295	0.954453	0.173845	0.0763005	0.364828	0.584816	0.427679	-0.165501	-0.426847
SCO1215	0.30829	-0.564712	0.472142	0.116119	1.41627	0.542684	-0.537734	0.573232	0.282517	0.756817	0.206543	-0.5507	0.31324	-0.189219	1.27712	0.606797	0.422569	0.625518	-0.475694	0.593695	0.205944	0.184154	0.0580378	0.474996	-0.0401101	-0.0172203	-0.0915484	-0.0963153	-0.453246	-0.265803
SCO1216	1.3507	1.34741	1.89718	1.15655	1.91533	1.707	2.25005	1.34652	2.35518	1.29727	-0.0616307	0.724626	0.642307	-4.3757	0.527368	0.604029	2.80422	1.83339	1.05515	-3.92047	1.46484	1.09365	1.37752	1.11193	0.804597	1.33003	0.579113	0.523141	0.307615	0.0997138
SCO1217	-1.27964	0.113741	-1.34418	0.139893	-0.0320987	-1.24151	-0.174188	-1.50307	-0.0903584	-1.32758	-0.924583	0.260459	0.030984	0.418086	0.144643	-1.012	-0.171005	-1.78776	0.175085	-0.955478	-0.251922	-0.225696	-0.149157	0.0182046	0.0158172	-0.448903	-0.0382833	-0.115888	0.0641216	-0.0229006
SCO1218	-0.921629	0.471968	-0.98593	-0.374249	-0.387711	-1.02511	-0.223261	-1.24564	-0.287386	-0.396977	-0.686305	0.398692	-0.319268	-0.611732	-0.559505	-0.945509	-0.638686	-0.63853	-0.304819	-1.31326	-0.246016	-0.163557	-0.0972599	-0.0747017	-0.0698358	-0.429852	0.155163	0.0934995	0.0821073	0.075804
SCO1219	-0.438833	1.75237	0.566231	-0.362667	-0.635839	-0.739824	-0.054182	-0.218054	-0.35297	0.101183	0.181233	1.47087	0.84317	-0.123924	-0.648806	-0.347867	0.358684	0.160408	0.366616	-0.183012	-0.230853	0.106968	0.11893	0.171992	0.14941	-0.360091	0.367061	0.348305	0.460204	0.384394
SCO1220	-1.08208	-0.301536	-0.867282	-0.458346	-0.625053	-1.05097	-1.17737	-2.15008	-0.59547	-0.813555	-0.891974	-0.224659	-1.13531	-0.420722	-0.773794	-1.08555	-0.51765	-0.998342	-0.447196	-0.872971	-0.495135	-0.448245	-0.409539	-0.183366	-0.225796	-0.525136	-0.328014	-0.282008	-0.176153	-0.0969875
SCO1221	-0.392109	-1.63065	-0.772878	-0.221272	-0.227713	-0.423164	-0.720911	-0.372625	0.0289081	0.00755934	-0.723126	-1.41187	-0.95998	-0.341344	-0.356149	-0.485071	-0.930724	-0.893845	0.00539432	0.317197	-0.675988	-0.107543	-0.512744	-0.286081	-0.512033	-0.79199	-0.617102	-0.70428	-0.622123	-0.843306
SCO1222	0.20608	-0.662361	0.025838	2.32016	2.8605	1.3937	0.59779	0.959642	2.64112	3.33061	0.358343	-0.292107	0.20066	2.98059	3.5571	1.24717	0.549239	0.875917	2.78481	3.53587	-0.186024	-0.231952	-0.154458	1.23018	0.163159	-0.0616141	0.0202641	-0.0354836	0.211786	0.426952
SCO1223	0.240682	-0.118504	-0.812678	1.3284	1.74209	1.08385	0.43311	0.878225	1.55989	2.16542	0.530107	-0.315317	0.227078	1.83928	2.57338	1.16271	0.272161	0.567582	2.04133	2.59604	-0.441147	0.0803199	-0.0856047	0.596482	0.0293949	-0.131791	-0.074158	-0.122821	0.171476	-0.00283655
SCO1224	-0.763043	-0.623093	-0.0278754	0.206637	0.477752	-0.464687	-0.465122	0.124799	0.325222	0.316806	-0.969091	-0.839557	-0.106568	0.110351	0.238157	-0.639233	-0.156732	-0.261911	0.233482	0.0070744	-0.299185	0.306212	0.0855228	0.0760648	-0.0802952	-0.188816	-0.000339694	-0.151871	-0.142139	-0.232802
SCO1225	-1.43641	-1.42435	-1.625	1.01481	0.411107	-0.607737	-1.11197	-0.930156	2.34356	1.81231	-1.35797	-1.3151	-1.83302	0.964711	0.221535	-1.00776	-0.887663	-0.733916	2.10259	1.8871	-0.433422	-0.495422	-0.527414	-0.31016	-0.468176	0.0283699	-0.621273	-0.493642	0.156663	0.105023
SCO1226	-1.91903	-0.0618202	-1.762	-3.37825	-2.57964	-1.88265	-1.00908	-2.26458	-2.98121	-2.85887	-1.77724	-0.156545	-1.19052	-2.57325	-2.60205	-1.90258	-1.18244	-2.24349	-2.18741	-5.11348	-0.0783126	-0.517133	-0.122963	-0.155362	-0.114491	-0.429262	-0.187631	-0.00298017	0.0288577	0.490446
SCO1227	0.24889	-1.06443	-1.48539	-0.0184993	0.280094	0.244164	-0.543619	0.295172	0.705209	0.357206	-0.168808	-0.655616	-0.519745	-0.348054	0.00159214	0.140588	-0.752894	-0.216454	-0.0115025	-1.05068	-0.20715	0.107415	-0.0850088	-0.225742	-0.241223	-0.0675274	-0.0620658	-0.205889	-0.306233	-0.671832
SCO1228	0.219995	-0.284835	-0.129635	0.299377	0.652447	-0.226178	0.255246	0.289333	0.598271	0.288668	-0.141045	-0.350272	-0.329079	-0.057373	0.451905	-0.286418	0.108597	-0.0871496	0.0700561	0.0955073	-0.08373	0.480004	0.193326	0.162254	-0.00832152	-0.131387	0.15426	-0.037591	-0.261409	-0.381064
SCO1229	0.29929	-0.306727	-0.133715	0.454207	0.736237	0.526655	0.702501	0.630273	0.452894	0.790601	0.250434	-0.245156	0.0688419	0.315789	0.633748	0.627975	0.387982	-0.208089	0.211015	0.0334094	-0.375993	0.134831	0.0857943	-0.0293391	0.0164178	-0.239916	-0.0494559	-0.0518416	-0.0659256	-0.418658
SCO1230	2.56147	-0.0499548	1.16493	-0.248975	0.173328	2.46352	-0.127697	1.10683	0.517455	0.109061	2.74505	-0.0472165	1.33587	0.904014	1.20714	2.70824	0.0505686	1.09642	1.95148	1.21069	-0.153218	-0.269154	-0.339905	0.146054	-0.0528901	-0.121924	-0.391366	-0.343089	-0.232542	-0.178865
SCO1231	-0.0911376	0.262959	0.492235	0.777996	0.600351	0.617252	0.830711	-0.0892642	0.76802	-1.28056	0.0454547	0.207854	0.169483	-1.24627	0.216188	0.316262	0.491776	-0.00305326	0.0135258	-1.14063	-0.22529	0.391834	0.261041	-0.029385	0.0335612	0.00942931	0.244543	0.223965	0.00515486	-0.261018
SCO1232	-0.298989	-0.19567	-0.0180231	-0.0464868	-0.112225	0.42054	-0.105012	0.000627211	-0.0467462	-0.0362969	-0.154099	-0.276475	0.121754	-0.184172	-0.240042	0.360963	-0.308764	-0.491362	0.100565	-0.122039	-0.277397	-0.157989	-0.452125	-0.380886	-0.386592	-0.272827	-0.406174	-0.389969	-0.36523	-0.813813
SCO1233	0.0217907	0.657859	0.664298	-0.0999911	-0.0730753	0.715888	0.533578	0.347759	0.0143139	-2.00054	0.142029	0.621246	0.372172	-0.19313	-0.134027	0.257074	0.38	0.285678	-0.0506138	8.45112e-05	-0.115059	0.206949	0.0220916	-0.125257	-0.144762	-0.122648	-0.0254713	-0.0717478	-0.0457368	-0.291764
SCO1234	0.799334	0.730604	1.33531	-0.518184	-0.728287	1.70991	0.18598	1.14589	-0.58816	-0.662	0.923535	0.636452	1.25572	-0.250982	-0.376977	1.55306	0.445934	0.988063	-0.182233	-0.115452	0.0124618	-0.0938889	-0.114848	-0.250225	-0.208555	0.105621	0.0554825	0.0276347	-0.242399	0.0759224
SCO1235	1.03554	1.05416	1.30189	-0.425199	-0.53126	1.7004	0.670985	0.598009	-0.67923	-0.814842	0.890198	0.902897	1.13164	-0.297354	-0.854935	1.09155	0.999775	1.00215	-0.177567	-0.506228	-0.310326	-0.121023	-0.421613	-0.304786	-0.275253	-0.0759152	-0.127917	-0.291307	-0.185792	-0.246158
SCO1236	1.77287	1.80319	2.59305	0.392933	0.0505895	2.96076	2.09457	2.22546	-0.140968	0.146818	1.02046	1.73689	1.84559	0.321592	-0.0238136	2.1697	1.95977	2.12982	0.0333265	0.739769	0.473811	0.663884	0.453897	-0.207967	-0.423425	0.736632	0.398793	0.280114	-0.752921	-0.774973
SCO1237	-0.530098	-0.290545	-0.337398	0.220706	0.403603	0.213715	-0.269625	-0.00270304	-0.101112	0.596718	-0.881148	-0.295218	-0.288117	-0.608618	-0.378595	-0.0732624	-0.0693934	-0.0474164	-0.785921	-0.0526024	-0.566866	-0.260635	-0.414271	-0.429328	-0.564328	-0.610753	-0.493557	-0.468508	-0.435819	-0.497625
SCO1238	-0.543617	-0.389258	0.601429	-0.561642	-0.763406	-0.304552	-0.0601334	0.986648	-1.33474	-2.99484	-0.457879	-0.306613	0.839657	-0.0456789	-0.129291	-0.288156	-0.00511144	0.28429	-0.616622	-0.616068	-0.371898	-0.117207	-0.315286	-0.407286	-0.414288	-0.550639	-0.281452	-0.277691	-0.413335	-0.19107
SCO1239	-0.712231	-0.85661	-0.672578	-0.239245	0.0833551	-0.928923	-0.0131902	-0.165416	-0.73599	0.0544824	-0.580636	-1.14998	-0.117385	0.161313	0.281997	-0.83335	-0.358921	0.0203893	-0.308514	-0.481022	-0.503227	-0.281643	-0.309773	-0.112689	-0.0593973	-0.534232	-0.523535	-0.396089	-0.0656514	-0.192071
SCO1240	-1.67482	-1.97347	-1.88462	-4.96375	-2.62545	-1.50907	-1.18516	-1.14284	-5.60328	-5.22001	-1.56074	-1.99636	-1.37142	-2.83668	-3.00819	-1.11454	-2.01101	-4.811	-6.92261	-7.40185	-0.0784661	-0.465359	-0.561812	-0.963819	-0.780275	-0.410531	-0.403631	-0.513603	-0.995659	-0.808845
SCO1241	1.03601	0.761225	0.897861	0.549431	0.421466	0.913233	0.841048	1.36931	0.628073	0.462839	0.98933	0.379304	0.862811	0.471462	0.447628	1.25205	1.43498	1.46946	0.834879	0.675718	0.746129	0.672872	0.68501	0.378	0.393992	0.367742	0.584217	0.551016	0.262218	0.359626
SCO1242	0.0444933	-0.426608	-0.33575	-1.31947	0.00472539	0.560737	0.336443	0.841602	0.445228	0.508152	0.00239763	-0.257601	-0.184359	-0.177059	0.240293	0.612942	0.196357	0.262549	0.220428	0.27418	-0.0779835	0.0954367	0.014759	0.0403902	0.019988	-0.158255	0.002294	0.04329	-0.0181335	-0.0312084
SCO1243	0.937105	1.03291	1.22588	1.01346	0.959977	0.748776	0.612025	0.932659	0.139431	-0.0260091	0.802548	0.927876	1.15618	0.81122	0.851456	0.775281	0.613226	0.592608	0.126087	-0.217032	0.243505	0.515163	0.338624	0.0957841	0.173385	-0.0598736	0.19985	0.133697	-0.0229158	-0.273857
SCO1244	2.0169	-0.247601	1.20913	0.951845	1.04397	1.8144	0.570271	2.12215	0.0194073	0.215657	2.0868	-0.114354	1.47368	1.62306	1.75483	1.80711	0.321357	0.859777	0.59483	0.625452	-0.151228	0.445801	0.0482412	0.0889687	-0.0471738	-0.280046	0.0883704	-0.170399	-0.621601	-0.777007
SCO1245	1.39323	-0.083776	0.548881	0.849952	0.899105	0.905665	0.764573	1.19464	-0.0471939	-0.055441	1.03802	-0.110617	0.257272	0.77977	1.14548	0.550958	0.273793	0.382564	-0.052406	-0.2594	-0.136071	0.363924	0.19819	-0.0730809	-8.7317e-05	-0.243008	0.149351	0.100691	-0.234534	-0.482929
SCO1246	1.28328	0.343625	0.951059	1.34179	1.49077	0.97547	1.44624	1.45108	0.635295	0.84953	1.02891	0.392307	0.676877	0.943958	1.37525	0.883848	1.07202	0.482008	0.0877529	-0.0351488	-0.148469	0.627521	0.378115	0.0735179	0.192764	-0.0216522	0.327404	0.223482	0.0127696	-0.350037
SCO1247	0.0199331	0.0349969	0.375827	0.527455	0.70648	0.246385	0.756644	0.562814	1.56851	1.37598	-0.555385	-0.0653386	-0.158612	0.163653	0.227116	-0.00786536	0.84299	0.454818	0.730511	1.06199	0.337697	0.489201	0.290013	-0.0298716	-0.0989582	0.268424	0.192982	0.128369	-0.126603	-0.186707
SCO1248	-0.499988	0.670725	0.244822	0.023048	0.0144341	-0.327425	0.422889	0.157639	0.141587	-0.0452685	-0.599904	0.688557	0.292852	0.102169	0.134637	-0.328769	0.455658	0.577296	0.477248	0.230317	-0.0614638	0.133908	0.031317	0.00354428	-0.0319465	-0.166395	0.0713653	0.0798335	0.0776639	0.121027
SCO1249	0.682918	0.395403	1.55068	1.4511	1.68068	1.06589	0.914592	1.81037	1.3193	1.64423	-0.121451	0.387244	0.609804	1.08591	1.33572	0.488087	1.32657	1.36014	1.12194	1.0302	1.2622	1.42747	1.38883	0.579665	0.292373	0.760703	0.789579	0.659128	0.256263	0.501221
SCO1250	0.488968	-0.659472	0.177279	-0.0309596	-0.177143	0.665472	0.0124968	0.627886	-0.0691016	-0.0687203	-0.197127	-0.449763	-0.110735	-0.379435	-0.229271	0.101144	-0.240392	-0.400255	-0.397412	-0.826173	-0.391055	0.377951	0.0948653	-0.275924	-0.304752	-0.281637	-0.0769935	-0.11795	-0.255958	-0.515507
SCO1251	-0.283723	-0.584312	-0.306655	0.563021	0.340907	-0.0623537	0.12327	-0.669597	1.43227	0.973249	-0.511866	-0.603385	-0.414309	0.189814	0.265833	-0.167408	-0.0162498	-0.204329	0.807149	0.437523	-0.146599	0.131208	-0.041139	-0.117701	-0.192331	0.0368072	-0.141786	-0.0935537	-0.145306	-0.333751
SCO1252	-0.717984	-0.765341	-0.769676	0.466778	0.600168	-0.678086	-0.273166	-0.821755	1.08527	0.82018	-0.585714	-0.646769	-0.520402	0.119006	0.250262	-0.728773	-0.364886	-0.860427	0.539444	0.280964	-0.42147	0.042757	-0.182525	0.0378598	-0.00489513	-0.166069	-0.222528	-0.0885468	-0.00831242	-0.248553
SCO1253	-0.0688564	-0.958466	-0.462093	-0.527756	-0.161925	-0.248085	-0.566611	-0.328842	-0.550493	-0.342391	-0.62436	-0.546121	-0.71656	-0.729326	-0.259639	-0.270399	-0.322403	-0.226762	-0.841221	-0.320354	-0.199545	-0.110635	-0.121105	-0.354785	-0.398521	-0.297253	-0.129708	-0.168053	-0.331074	-0.299348
SCO1254	0.692359	-0.107034	0.619267	0.243775	0.632335	1.03322	0.283289	1.26335	0.05042	0.426847	0.576069	0.0991302	0.515255	0.38846	0.971877	0.824032	0.732997	1.06956	0.22258	0.52406	-0.0936137	0.343723	0.131483	0.195455	-0.0745047	-0.177339	0.103145	-0.00945059	-0.257241	-0.513527
SCO1255	0.325312	1.01943	0.559294	1.83544	2.57975	0.913491	3.03303	1.07042	1.28808	2.49402	-0.0837333	1.23222	0.0816974	1.08739	1.48249	0.559266	2.40843	1.11545	0.315393	1.0668	0.298803	0.597053	0.603546	0.620189	0.327448	0.0568461	0.310914	0.165132	0.0905466	-0.375635
SCO1256	1.10877	0.647174	0.902804	1.57861	1.57742	0.776786	1.84047	1.09839	1.65727	1.75212	0.798135	0.529649	0.721204	1.40057	1.347	0.766265	1.5092	0.92611	1.33226	1.45364	0.083071	0.796347	0.739298	0.423587	0.341558	0.266704	0.598006	0.637238	0.329011	0.0859672
SCO1257	-1.96908	-1.073	-1.81464	-5.0364	-2.43746	-1.68845	-1.38388	-2.4521	-2.48753	-5.00056	-1.68367	-1.41544	-1.74585	-2.33701	-2.33643	-1.8313	-2.86888	-2.3333	-2.22622	-8.23788	-0.325341	-0.481331	-0.454632	-0.552022	-0.421617	-0.344281	-0.27902	-0.328704	-0.409605	-0.410194
SCO1258	-0.846317	-0.00867364	-0.54023	-0.437717	-0.455704	-0.81011	-0.449033	-0.514499	-0.360392	-0.8124	-0.538131	-0.0375598	-0.411624	-0.11915	-0.337491	-0.755497	-0.560887	-0.2988	-0.0306322	-0.0192988	-0.372326	-0.158628	-0.104441	-0.100781	-0.0966881	-0.50193	-0.0146174	-0.111815	0.0251174	0.0472157
SCO1259	-0.485819	-1.42651	-1.53741	-0.118788	-0.0225553	-0.0983811	2.18778	-0.871084	0.0282534	0.165173	-0.715922	-0.360833	-0.806457	-0.524122	-0.241499	-0.25141	-1.37873	-1.50702	-0.556341	-1.02116	-0.214117	-0.0134962	0.0176238	-0.166825	-0.11722	-0.024745	-0.0741594	-0.0522521	-0.125774	-0.492698
SCO1260	-0.260768	-0.558731	-0.474265	0.403932	0.595128	-0.265853	0.000108194	-0.35792	0.577585	0.470928	-0.84609	-0.228683	-0.741619	0.111962	0.509491	-0.617332	-0.189352	-0.366785	0.204514	0.122744	-0.326627	0.265871	0.0429466	0.227604	0.131077	-0.244257	-0.105272	-0.103751	0.104277	-0.226327
SCO1261	0.822951	0.92682	0.633913	1.6151	1.71459	0.772801	1.85313	0.943762	1.78079	1.87162	0.677309	0.983971	0.600366	1.31684	1.43902	0.815909	1.60152	0.6737	1.15812	1.11581	0.321922	0.844826	0.856654	0.826591	0.813233	0.315357	0.615883	0.723228	0.710995	0.334699
SCO1262	3.308	1.76984	2.87886	1.77202	1.64033	3.06498	3.24456	3.67345	2.03986	1.83168	2.9234	1.46386	2.68005	2.00134	1.9105	2.87535	3.07434	2.95464	2.04563	2.08415	1.07814	1.28318	1.17886	1.03095	0.817964	1.63141	1.28986	0.914137	0.596782	0.62087
SCO1263	-0.408043	-0.426347	-0.0120271	0.428406	0.149004	-0.376062	-0.334734	0.0257959	0.14196	0.0261221	-0.442157	-0.387109	-0.0638077	0.011332	-0.0725874	-0.45171	-0.485413	-0.0799648	-0.132	-0.300471	-0.261235	-0.0301706	-0.250991	-0.113076	-0.205694	-0.415055	-0.238525	-0.441478	-0.345052	-0.510061
SCO1264	-1.13685	-0.994317	-0.675128	-2.49629	-1.32121	-1.04791	-1.2479	-0.897814	-1.03717	-2.77221	-0.682506	-0.911636	-0.533344	-0.909567	-0.908431	-0.87699	-2.86775	-1.44206	-0.496448	-0.745428	-0.298501	-0.377679	-0.199309	-0.406899	-0.427899	-0.564101	-0.215729	-0.148598	-0.377155	-0.153159
SCO1265	-2.74224	-1.66572	-2.71916	-4.41976	-3.16198	-2.28341	-1.6743	-2.40368	-2.40436	-3.28606	-2.61021	-1.97901	-2.19694	-3.28598	-3.11367	-2.2572	-1.8888	-2.51511	-2.25892	-5.63583	-0.700836	-0.812318	-0.794751	-0.809671	-0.827226	-0.776067	-0.923111	-0.635498	-0.740722	-0.569205
SCO1266	-1.6184	0.349762	-0.695327	-1.45026	-2.01359	-1.67097	-0.620663	-1.18349	-1.18926	-1.94853	-1.34875	0.23841	-0.707512	-1.42753	-1.59244	-1.56917	-0.83642	-1.19153	-1.10339	-3.82054	-0.258673	-0.292787	-0.197529	-0.347004	-0.28403	-0.382971	0.0279624	-0.0247249	-0.124095	-0.0954083
SCO1267	-1.72421	-1.83772	-2.92627	-0.476894	-1.19451	-1.53464	-2.81192	-6.07343	-1.27219	-0.0246422	-1.59662	-1.67515	-2.23908	-0.550997	-1.23759	-1.81096	-3.94272	-2.40405	-1.19916	-0.369529	-0.28168	-1.13146	-0.782722	-0.319851	-0.281586	-0.802796	-1.35243	-0.948185	-0.329229	-0.252799
SCO1268	-1.32933	-0.184593	-1.97952	-2.77096	-0.759669	-1.06657	-0.0406675	-2.21079	-1.74704	-0.342297	-1.23132	-0.526612	-0.810746	-2.86197	-2.27733	-0.859532	-0.493959	-0.96137	-1.56985	-2.76366	-0.154783	-0.181246	0.125342	-0.212801	-0.0782034	-0.153988	-0.149887	0.0807606	0.00982557	0.136767
SCO1269	-2.5458	-0.944515	-1.79468	-2.30164	-2.1224	-2.16991	-1.90089	-1.71792	-1.79803	-4.29989	-2.33395	-1.26197	-1.73615	-2.24119	-1.94361	-2.29208	-1.83621	-2.05371	-1.6258	-2.5252	-0.344289	-0.678041	-0.441917	-0.427714	-0.360603	-0.336672	-0.36348	-0.212659	-0.234818	0.184727
SCO1270	-1.27636	-0.499081	-2.06066	-0.957586	-0.820032	-1.45972	-1.09042	-2.27506	-0.885606	-0.515978	-1.01656	-0.705073	-1.22761	-1.11585	-1.2359	-1.39962	-1.2844	-1.30477	-1.15389	-2.08663	-0.289876	-0.552222	-0.331493	-0.265147	-0.270166	-0.599665	-0.234348	-0.16961	-0.264244	-0.220075
SCO1271	-1.37476	-0.472685	-0.953853	-0.551356	-0.527529	-1.36616	-1.16418	-3.76484	-0.802778	-0.844537	-1.06957	-0.849951	-0.828272	-0.601633	-0.445841	-1.25035	-1.26702	-3.01799	-0.686059	-3.28639	-0.183939	-0.382491	-0.398667	-0.307169	-0.238938	-0.33661	-0.322927	-0.337655	-0.265889	-0.0337123
SCO1272	-2.3133	-1.67455	-5.23153	-0.667344	-0.367399	-1.96154	-1.78271	-4.99508	-0.747316	-1.18557	-2.32173	-2.13344	-1.53008	-0.586592	-0.0727928	-2.08979	-1.94057	-2.24509	-0.318779	-0.456176	-0.896761	-0.287299	-0.604194	-0.620468	-0.544011	-0.672226	-0.517595	-0.539805	-0.72102	-1.00422
SCO1273	-2.59774	-1.76158	-5.15774	-6.67626	-5.45205	-2.59769	-1.88614	-5.75136	-3.98536	-4.14636	-2.37819	-2.14302	-4.12548	-4.74542	-4.0337	-2.72072	-2.69353	-3.92155	-2.99825	-7.50725	-0.747081	-1.18432	-1.02064	-0.931656	-0.949137	-1.00982	-1.125	-0.970319	-0.954647	-0.770751
SCO1274	-1.74891	0.0922452	-3.33317	-3.556	-4.93492	-1.75799	-0.170402	-4.00995	-1.30319	-0.938121	-1.67057	0.139086	-1.43315	-4.82659	-3.14284	-1.21155	-1.04341	-1.5486	-4.50838	-6.2956	0.0208612	-0.0475222	0.162981	-0.142894	0.000389406	-0.0260084	0.3762	0.383951	0.0990343	0.335376
SCO1275	-2.18868	-1.08628	-2.92937	-2.97061	-1.61347	-2.00285	-1.13265	-2.04433	-3.67651	-4.02693	-2.06837	-1.23205	-1.90636	-4.2441	-2.91842	-1.79149	-1.83182	-3.17376	-3.17638	-5.26497	-0.282509	-0.598093	-0.422386	-0.603537	-0.461503	-0.45893	-0.545399	-0.353806	-0.455434	-0.223568
SCO1276	-3.04189	-2.95412	-2.59504	-2.34979	-1.98963	-2.62186	-2.8958	-3.25457	-2.81866	-1.39809	-3.083	-2.92221	-3.6076	-2.60868	-2.33457	-2.65696	-2.85635	-4.41078	-3.6953	-4.60241	-0.980781	-1.39448	-1.59943	-1.57207	-1.67877	-1.35749	-1.78908	-1.63472	-1.80261	-1.49461
SCO1277	-1.61909	-1.08397	-0.921342	-0.961379	-0.864599	-1.61652	-0.812456	-0.611535	-3.07187	-2.7047	-1.36973	-1.583	-0.36634	-1.21599	-0.986974	-1.36694	-1.29104	-3.29271	-2.84965	-2.20365	-0.476324	-0.343875	-0.346303	-0.66416	-0.62789	-0.526273	-0.354248	-0.154191	-0.578285	-0.560875
SCO1278	-2.47441	-1.65102	-3.06381	-4.57763	-2.71773	-2.24434	-1.44706	-3.17593	-3.41763	-3.39623	-2.6721	-1.93669	-2.81182	-4.1493	-3.77755	-2.02436	-1.62841	-2.72633	-4.02121	-5.46902	-0.581231	-0.63701	-0.553753	-0.684108	-0.698703	-0.743258	-0.620017	-0.499978	-0.601923	-0.571302
SCO1279	-3.06959	-2.7015	-4.76411	-6.30419	-3.07011	-3.34688	-1.95387	-3.7117	-4.84044	-3.49576	-2.53197	-2.1842	-2.33473	-4.82813	-3.53912	-1.7196	-5.27436	-6.41109	-4.63731	-4.90152	-0.415502	-0.804809	-0.729045	-0.801906	-0.732219	-0.567159	-0.690007	-0.704102	-0.762427	-0.640813
SCO1280	-1.62826	-0.729997	-2.21301	-2.06006	-1.07984	-1.6868	-1.44143	-2.69039	-2.004	-2.02789	-1.38117	-0.865024	-1.80154	-1.05909	-0.543336	-1.52355	-2.25011	-4.62249	-0.942757	-3.55456	-0.283584	-0.353484	-0.384722	-0.182322	-0.183398	-0.336049	-0.21706	-0.269121	-0.203839	-0.186598
SCO1281	-1.30955	-0.420583	-2.79007	-2.45909	-0.760409	-1.21418	-0.264323	-3.29355	-1.29849	-2.10073	-1.02207	-0.949729	-1.35268	-0.303063	-0.579164	-0.98259	-1.01044	-2.05591	-0.446723	-1.99217	-0.292527	-0.200821	-0.126196	-0.0945783	-0.0175475	-0.104251	-0.0635746	-0.132462	0.0844867	-0.119208
SCO1282	-1.16713	-0.647145	-1.04707	-2.4392	-0.533177	-0.882153	-1.03649	-2.56277	-2.36165	-2.35468	-0.886587	-1.06533	-1.13932	-0.587881	-0.459244	-0.963571	-3.30593	-1.43842	-0.268528	-2.21824	-0.462092	-0.291509	-0.369427	-0.173689	-0.124997	-0.359354	-0.353028	-0.316574	0.0018708	-0.276863
SCO1283	-2.31171	-2.10196	-5.36929	-3.26664	-1.8564	-2.08468	-2.38071	-2.22806	-4.84127	-1.22606	-2.02994	-2.76496	-2.07818	-2.69871	-3.0863	-2.11754	-3.03084	-5.72263	-2.81522	-4.92566	-1.03109	-1.0314	-1.11164	-0.859869	-0.989141	-1.07287	-1.11941	-1.08425	-1.01053	-1.0604
SCO1284	-1.47326	0.801173	-1.3869	-1.00912	-1.07032	-1.52884	-0.686765	-1.39959	-1.05993	-0.721843	-1.10442	0.57941	-0.453509	-1.09817	-1.32143	-1.33844	-0.721215	-0.887897	-1.10231	-1.93222	-0.389253	-0.391988	-0.157161	-0.166846	-0.165563	-0.568842	-0.0308353	0.0438678	0.0596004	0.268316
SCO1285	-1.92464	-0.620543	-1.83831	-3.73625	-1.41001	-2.04641	-1.22948	-2.69394	-2.50349	-2.31409	-1.73068	-0.846158	-2.20438	-1.18047	-1.39308	-1.84964	-1.70809	-2.90772	-2.17171	-3.07292	-0.251943	-0.587478	-0.279968	-0.247484	-0.201961	-0.497858	-0.322943	-0.121193	-0.138381	0.0590492
SCO1286	-3.0857	-0.729356	-3.71813	-3.6099	-3.29405	-2.75958	-2.06826	-2.53065	-3.52338	-5.63491	-2.84076	-1.20329	-2.30178	-4.2089	-2.87666	-2.61669	-2.52108	-2.81087	-2.30231	-3.97043	-0.58209	-0.832826	-0.632574	-0.759228	-0.694168	-0.735011	-0.57507	-0.44872	-0.561818	-0.160096
SCO1287	-1.97357	-1.15074	-2.46188	-1.31905	-2.5786	-2.03144	-1.144	-2.06355	-1.01557	-3.13635	-1.40597	-1.17448	-2.11757	-1.62035	-1.28923	-1.50651	-1.77822	-2.80018	-1.20778	-4.2602	-0.409092	-0.495758	-0.578534	-0.627986	-0.542656	-0.564492	-0.400132	-0.318883	-0.401538	-0.217941
SCO1288	-2.88423	-1.71681	-4.91303	-8.39768	-8.25192	-2.51996	-1.8913	-1.83082	-8.35244	-5.44194	-2.94795	-2.26278	-2.84235	-8.16634	-7.88112	-2.42493	-1.88692	-5.08643	-9.4753	-9.83592	-0.368377	-0.93341	-0.800904	-0.729902	-0.577206	-0.656773	-0.908717	-0.623855	-0.538173	-0.110579
SCO1289	0.809944	0.270372	0.595832	0.453556	0.493512	1.42411	1.36428	1.631	1.32101	1.01032	0.641618	0.156975	0.600842	0.319513	0.518015	1.29098	1.43455	1.23347	0.851477	0.905781	-0.0298721	0.271382	0.106578	-0.0897753	-0.0638336	0.413689	0.220295	0.0322075	-0.0212974	-0.220549
SCO1290	-0.779711	-0.793681	-1.6452	-2.53368	-2.20006	-0.227996	-0.712361	-0.504949	-2.00213	-2.02251	-0.6616	-1.1859	-0.923616	-2.89018	-1.73117	-0.166626	-0.740712	-1.58481	-1.84985	-3.20032	-0.345544	-0.417572	-0.419407	-0.575416	-0.480502	-0.343255	-0.387822	-0.306836	-0.424218	-0.460719
SCO1291	1.49694	-0.298109	-0.0216635	0.365376	0.263326	1.26575	0.474363	0.674012	0.456567	0.987834	1.8477	-0.316062	0.164662	0.570481	0.253821	1.48552	0.169717	0.132954	0.516041	0.841401	-0.270811	0.0827827	0.0108519	-0.234987	-0.205321	0.0365959	-0.0207508	-0.0336911	-0.295139	-0.705677
SCO1292	1.16365	-0.46318	-1.08116	0.084802	0.0726041	0.891966	0.0974311	0.386423	0.357294	0.56231	1.34755	-0.425314	-0.252591	0.206416	0.151904	1.00466	-0.119609	-0.226535	0.386039	0.546268	-0.370062	0.05696	-0.0728289	-0.28871	-0.22019	-0.0631621	0.000958841	-0.0452656	-0.196646	-0.476164
SCO1293	0.989914	2.16803	2.84737	0.448402	0.169493	4.21791	4.00278	4.12012	0.471908	0.688722	0.959047	1.84918	2.87155	0.54494	0.251526	4.23427	2.70511	2.42598	0.355079	0.439665	1.48921	1.21172	1.26738	-0.123392	-0.192722	2.10484	1.44591	1.10637	-0.210511	-0.514463
SCO1294	-1.59733	-1.42754	-2.39798	-1.40757	1.23633	-1.39595	-0.804126	-1.48481	-0.224573	-0.325079	-1.45228	-1.46948	-1.33911	0.0110988	1.89751	-1.26337	-2.42565	-3.87674	-0.221225	-1.57074	-0.394256	-0.221342	-0.407356	0.217009	-0.247685	-0.446153	-0.211606	-0.37357	-0.293098	-0.537257
SCO1295	-1.17547	-0.427979	-0.880059	-0.360036	-0.0473608	-0.344463	-0.237912	-2.35029	-0.290199	-0.245129	-1.81049	-0.413015	-1.26482	-1.03463	-0.454577	-0.49974	-0.198444	-1.70348	-0.77301	-1.08878	0.0183307	-0.196277	-0.0394518	-0.311078	-0.157228	0.174469	-0.136861	-0.00199128	-0.247501	-0.415474
SCO1296	1.4921	-0.75914	0.429648	0.059251	0.299626	1.50302	-0.393987	0.957015	-0.1082	-0.0665439	1.67504	-0.622479	0.674501	0.934888	1.41118	1.57091	-0.680673	0.0426924	0.672039	0.412882	-0.214746	-0.0977076	-0.198695	0.136365	-0.0395555	-0.29161	-0.232644	-0.258054	-0.41754	-0.447956
SCO1297	-0.310402	-1.03765	-1.02635	-1.02344	-0.903263	-0.353956	-0.274275	-0.383239	-0.765311	-1.42484	-0.519783	-1.15038	-0.81997	-1.05157	-0.698027	-0.523346	-0.758413	-0.900342	-1.04915	-1.19759	-0.448029	-0.0814549	-0.195968	-0.211689	-0.349119	-0.387955	-0.254515	-0.163433	-0.416426	-0.411993
SCO1298	-0.776497	0.103601	-0.597946	-1.07812	-1.14376	-0.92714	-1.02045	-0.494651	-0.996592	-0.73878	-0.504388	0.0195008	-0.293719	-1.32215	-1.36316	-0.625005	-0.561142	-0.271334	-1.20581	-1.43037	-0.34434	-0.325817	-0.337218	-0.430663	-0.446066	-0.508501	-0.321045	-0.333068	-0.277492	-0.170498
SCO1299	-0.816131	-0.174176	-0.980504	-0.733562	-0.57749	-0.935244	0.0733098	-0.752337	0.169069	-0.0592225	-0.793075	-0.539093	-0.6683	-0.659604	-0.655563	-0.838495	-0.296108	-0.995038	-0.166565	-0.753496	0.0561083	-0.0616397	0.0872897	0.0690726	0.125407	-0.0487717	0.136167	0.270796	0.229772	0.330245
SCO1300	-0.106999	0.147098	0.3219	0.138821	0.339286	-0.27304	0.0244018	0.129586	0.00681808	-0.0976123	0.0358787	0.17971	0.547331	0.40832	0.431611	0.00318755	-0.207074	0.100336	0.366554	-0.333872	-0.435626	0.172728	-0.053108	0.0153081	-0.0781122	-0.383361	0.0791675	-0.0439931	-0.0245371	-0.300909
SCO1301	0.07224	-0.204211	0.265852	-0.341396	0.0465454	-0.00580472	-0.665602	-1.25795	-0.261567	-0.657327	-0.246205	-0.192279	0.0597935	-0.199764	0.110836	-0.192873	-0.171562	0.198545	6.62413e-05	-0.663982	-0.341865	-0.0157862	-0.184984	-0.00320071	-0.161529	-0.392837	0.0249237	-0.250259	-0.158335	-0.201032
SCO1302	0.167944	-0.0800907	0.232755	0.282674	0.527905	0.121752	0.0680655	0.119429	0.2178	0.170648	0.171579	-0.0138421	0.354131	0.292764	0.328732	0.0291145	0.0247779	-0.273796	0.156723	-0.188786	-0.237228	0.0851644	-0.232747	-0.0608151	-0.150438	-0.401638	0.0280155	-0.170918	-0.217229	-0.439826
SCO1303	-0.355158	-0.107865	-0.220691	-0.457548	-0.0319774	-0.552157	-0.174564	0.0767539	-0.463118	-1.82832	-0.604588	-0.092283	-0.0922796	-0.643923	-0.166062	-0.369786	-0.229744	-0.0504498	-0.551014	-3.15421	-0.590978	0.0606153	-0.200992	-0.371302	-0.425964	-0.601208	0.0582501	-0.174853	-0.391888	-0.641112
SCO1304	1.77175	0.962664	1.31646	1.83235	1.71823	2.4514	2.35018	2.76028	2.20781	2.38969	0.819739	0.762585	0.854472	1.31473	1.59483	1.7628	2.70837	2.18413	1.76189	1.89974	0.348026	0.826356	0.650636	0.368036	0.256678	0.751539	0.556973	0.341904	0.165699	-0.311168
SCO1305	-1.04436	-1.12607	-1.53647	-2.57314	-1.62975	-0.769608	-0.504624	-0.791052	-1.08436	-0.5006	-0.825186	-1.07211	-0.807494	-1.56418	-0.84014	-0.737372	-0.648147	-2.10126	-1.77726	-1.53568	-0.616492	-0.263789	-0.346907	-0.551282	-0.509054	-0.52236	-0.353693	-0.430805	-0.529789	-0.867159
SCO1306	-0.767879	-0.768788	-0.795391	-1.66871	-1.65133	-0.669513	-1.85043	-1.20902	-1.53992	-1.42702	-0.149586	-0.570806	-0.952992	-1.37747	-0.586487	-0.167897	-1.98493	-1.71298	-0.331255	-0.548069	-0.501065	-0.187945	-0.358752	-0.270371	-0.339525	-0.446122	-0.25633	-0.332087	-0.270454	-0.579293
SCO1307	-0.137579	0.587401	-0.737705	0.0414467	-0.281397	-0.0824688	0.3985	-0.180477	-0.240189	-0.0679723	-0.323718	0.374603	-0.0200582	-0.620219	-0.476846	-0.116497	-0.321156	0.1086	-0.0884307	-2.10708	-0.191901	0.04997	0.0644699	-0.11276	-0.133436	-0.0466226	0.179338	-0.0182815	-0.0490001	-0.203663
SCO1308	-1.04957	-1.31878	-3.12185	-1.86872	-0.557063	-0.992734	-0.424549	-2.49365	-1.74826	-2.69756	-1.60746	-1.29654	-3.24136	-2.092	-0.890681	-1.02652	-1.55654	-2.56941	-1.59519	-4.04876	-0.378127	-0.0734326	-0.214332	-0.418825	-0.501425	-0.369181	-0.160667	-0.193708	-0.535548	-0.783477
SCO1309	-0.52273	-0.891315	-0.475847	-0.527731	-0.440657	-0.441226	-0.385292	-0.398153	-0.624447	-0.836646	-0.558531	-0.809412	-0.255631	-0.492847	-0.287594	-0.531695	-1.73902	-1.10221	-0.461507	-1.45177	-0.622035	-0.150927	-0.455487	-0.486664	-0.511909	-0.438903	-0.301259	-0.440573	-0.442475	-0.65105
SCO1310	-0.773813	-0.406513	-0.643777	-1.56488	-0.566763	-1.1569	-0.821668	-1.19217	-0.150447	-1.45445	-0.657441	-0.0488809	-0.373563	-0.56031	-0.488912	-1.05882	-0.699482	-1.29535	-0.24777	-0.963792	-0.37617	-0.106483	-0.209355	-0.112059	-0.108696	-0.265158	-0.17238	-0.192584	-0.0247727	-0.20905
SCO1311	-0.1791	-0.494423	-0.137692	-0.804965	-2.53764	-0.213231	-0.318671	0.0379231	-4.83325	-1.06293	-0.604084	-0.286621	-0.116778	-2.28211	-1.63438	-0.387239	-0.434754	-0.57543	-2.23149	-2.58177	-0.695387	-0.128561	-0.170304	-0.504352	-0.542375	-0.715407	-0.290569	-0.416025	-0.539245	-0.635854
SCO1312	-0.330572	-0.75826	-0.368367	-0.951109	-1.21786	-0.528669	-0.796593	-0.520412	-1.15779	-1.35882	-0.835025	-0.849473	-0.401433	-1.30737	-1.30568	-0.653475	-0.855532	-0.704427	-1.81227	-1.96566	-0.194269	-0.445989	-0.373898	-0.305307	-0.420915	-0.269715	-0.528867	-0.338747	-0.37316	0.139453
SCO1313	-0.10444	0.18569	-0.285578	-0.37858	-0.441133	-0.440179	-0.121337	-1.78587	0.320036	-0.144934	0.0501708	0.200185	-0.113885	-0.525988	-0.72165	-0.291329	0.200965	-0.343102	-0.272968	-0.783917	-0.0677795	0.0691246	0.102162	0.00850017	0.225308	0.138084	0.145398	0.223375	0.47471	0.0123169
SCO1314	0.911253	0.416426	0.82692	1.79243	1.55744	0.957869	0.415164	0.718893	1.21939	0.983832	0.0945972	0.281626	0.00787923	0.921656	1.06357	0.467151	0.403092	0.455345	0.731279	0.309963	0.364323	0.561261	0.435217	0.31546	0.259536	0.397369	0.373177	0.117761	0.042118	-0.108179
SCO1315	0.0366007	-0.9411	-0.56983	0.139189	0.109169	-0.148218	-0.0674215	0.177199	0.59591	0.00953305	-0.29673	-0.767095	-0.647565	-0.565152	-0.150712	-0.292289	-0.208826	-0.723136	-0.0982359	-0.533991	-0.230624	-0.00768846	-0.114708	0.0412153	-0.176303	-0.096976	-0.229966	-0.223194	-0.46027	-0.502905
SCO1316	1.91942	0.932796	1.84295	1.63819	2.05837	2.3287	1.91076	1.68634	1.60931	1.47666	1.35395	0.946681	1.23615	1.038	1.77292	1.87636	1.65673	1.74739	0.881404	1.30209	0.417522	1.02821	0.882302	0.618225	0.465894	0.343023	0.500183	0.364889	0.0290207	-0.0131062
SCO1317	0.417609	0.0232923	0.700338	-0.395086	-0.307989	0.0792143	0.519985	0.158237	0.609919	0.472636	0.327916	-0.0217607	0.495256	0.213766	0.275958	0.0661875	-0.491382	0.832208	1.32871	1.20343	-0.356235	0.0502735	-0.270318	-0.0523819	-0.222508	-0.626351	-0.0272511	-0.358893	-0.212615	-0.271103
SCO1318	-0.115967	-0.0618121	-0.251891	-0.454296	-0.0895066	-0.318298	0.430236	-0.202447	-0.542794	-1.43576	-0.0863793	-0.220612	-0.16588	-0.13105	-0.0235706	-0.17919	-0.000715964	-0.532989	-0.476467	-1.57904	-0.50626	-0.0224241	-0.127369	-0.167803	-0.276706	-0.466542	-0.0581905	-0.12516	-0.335492	-0.487916
SCO1319	1.44454	-0.273121	0.561941	1.55587	1.16505	1.27769	-0.187849	0.576291	0.178357	0.584121	1.34966	-0.138022	0.702203	1.802	1.61302	1.37003	0.124375	0.197929	0.499132	0.897941	0.357665	0.359823	0.0772573	0.751581	0.433592	-0.218088	-0.0299987	-0.125945	-0.263702	-0.342302
SCO1320	-0.0618704	0.454122	0.247845	0.535583	0.523654	0.283601	0.302253	0.366271	0.707148	0.452333	-0.127967	0.442362	0.160959	0.502904	0.629885	0.138005	0.301783	-1.60952	0.654167	0.483207	-0.0775041	0.465525	0.195195	0.195002	0.111305	0.0564889	0.322746	0.158112	0.106583	-0.191104
SCO1321	0.564791	-0.163707	-0.755209	0.937205	0.758637	0.990053	0.570094	0.83962	0.62936	1.02253	0.415538	0.0441125	0.220795	1.12135	1.05696	0.743512	0.621772	0.822519	0.825008	1.16238	-0.0177873	0.2519	0.0497957	0.287322	0.244492	0.0855254	0.135858	0.00769517	-0.0629547	-0.346475
SCO1322	-0.6192	-0.09	-0.272715	-2.26421	-2.77288	-0.458716	-0.670547	-0.266541	-3.32197	-2.28099	-0.614124	-0.345489	-0.271604	-1.98547	-2.04191	-0.586032	-0.622568	-0.348259	-1.73356	-2.83777	-0.249206	-0.25421	-0.347768	-0.300697	-0.371519	-0.367669	-0.25369	-0.267198	-0.209745	-0.0815772
SCO1323	0.971888	1.03808	1.50144	1.26437	1.02522	1.51284	1.20906	1.27937	0.696188	0.601065	0.62056	1.0824	1.22331	0.528423	0.501941	1.26686	1.01901	0.935257	0.0861243	-0.150722	0.0942814	0.479842	0.402549	0.283082	0.272929	-0.19334	0.224815	0.214161	0.0799896	-0.176958
SCO1324	-1.35064	-0.312079	-0.838704	-1.4999	-1.38607	-1.38251	-1.00955	-1.0152	-1.76934	-2.07406	-1.12553	-0.673567	-0.779255	-1.18031	-1.31211	-1.4034	-1.17307	-0.976071	-0.935989	-2.95499	-0.307026	-0.324261	-0.226194	-0.203482	-0.19193	-0.349092	-0.217579	-0.054532	0.000753903	0.108166
SCO1325	-0.537895	0.499359	0.142066	0.337232	0.14052	-0.521631	-0.595603	-0.498958	0.261193	-0.167122	-0.642713	0.421296	-0.239788	0.0509816	-0.142275	-0.70864	-0.806538	-0.0605433	-0.0503932	-0.0687993	-0.0300231	-0.167564	-0.00740393	-0.00853218	-0.0927935	-0.302504	-0.179765	0.0844739	-0.0113849	0.509029
SCO1326	-0.297765	-0.64232	-0.388732	-0.723016	-0.136339	-0.0379424	-0.725198	-0.724732	-1.12589	-0.737473	-0.763613	-0.533582	-0.771479	-0.977064	-0.403284	-0.36738	-0.222291	-0.354626	-1.19565	-1.20875	-0.458497	-0.137663	-0.346898	-0.34197	-0.424271	-0.405397	-0.410031	-0.481151	-0.484311	-0.532347
SCO1327	-1.47738	-0.650832	-1.96807	-2.71589	-1.98395	-1.41901	-1.18125	-1.80396	-2.20235	-1.37574	-1.98719	-0.30965	-2.98492	-4.2901	-3.37604	-1.83337	-1.02572	-2.19763	-4.14243	-3.43786	0.166333	-0.48534	-0.207413	-0.340491	-0.265062	-0.402374	-0.423228	-0.190637	-0.237065	0.273328
SCO1328	2.01452	1.20555	1.84519	-3.34625	-1.67659	2.32019	-0.615157	-0.0694404	-3.77913	-5.2381	1.67114	1.1594	1.41886	-5.0548	-1.28838	2.08437	2.13162	1.95233	-4.72876	-6.09095	0.952448	0.187034	0.142617	-0.402933	-0.23286	-0.338387	-0.33303	-0.289017	-0.258166	0.226856
SCO1329	2.64831	3.19392	2.98948	-0.853895	-0.0314886	3.35581	0.964347	1.07888	-0.615096	-0.471356	2.23717	2.96385	2.21155	-0.471552	0.439359	2.79998	4.30698	3.40612	-0.21617	-0.621666	1.27874	0.7197	0.840299	-0.0946022	0.0165168	0.255486	0.316899	0.342956	0.0994576	0.640924
SCO1330	0.917229	1.39975	1.22227	-5.26799	-3.10346	1.3587	-0.862613	-0.0478897	-4.14541	-3.25621	0.980801	1.19815	1.17878	-4.48968	-3.43513	1.51594	1.52821	0.394822	-5.52775	-8.7971	1.06185	0.304226	0.516929	-0.608354	-0.520047	-0.44054	-0.181675	-0.116066	-0.471156	0.102021
SCO1331	0.264293	-0.309325	0.0638753	0.0855389	0.297829	0.488597	0.0802848	0.304589	0.00383987	0.337055	0.244653	-0.185542	0.0205278	-0.142941	-0.0706458	0.339493	0.377351	0.358009	-0.408071	-0.152007	0.139382	-0.0671463	-0.00596765	-0.178309	-0.177499	-0.373124	-0.29318	-0.164534	-0.196862	-0.0186367
SCO1332	-2.15617	-1.00113	-4.46899	-2.62908	-1.35368	-1.94538	-1.08128	-6.20545	-2.81848	-2.63839	-2.24466	-0.694577	-2.51329	-2.85691	-2.39537	-1.91759	-1.74797	-5.24922	-2.76527	-5.40825	-0.266211	-0.478031	-0.325847	-0.396844	-0.375003	-0.428717	-0.216672	-0.181799	-0.214248	-0.00783103
SCO1333	-2.45176	-1.32675	-2.47658	-4.7868	-3.88442	-2.29324	-1.31407	-2.73779	-6.21168	-4.48388	-2.4577	-1.7437	-2.23776	-5.33415	-3.36461	-2.11243	-1.66837	-2.13306	-6.25816	-7.83619	-0.394937	-0.696979	-0.605885	-0.800949	-0.655981	-0.666942	-0.727619	-0.537662	-0.622537	-0.574863
SCO1334	0.855045	1.38866	1.71032	1.01122	1.03167	1.18508	1.73631	1.8731	1.17893	1.08661	0.0744579	1.13259	0.892308	0.511589	0.520112	0.491783	1.82467	1.69088	0.476837	0.673335	0.55066	0.802431	0.798498	0.421656	0.194115	0.861374	0.581133	0.213607	0.212198	0.250829
SCO1335	0.243095	0.437562	0.193954	0.886262	0.508481	0.848562	1.09761	1.29279	0.466757	0.477598	0.393262	0.350179	0.399986	1.08657	0.550965	1.08138	0.991275	0.472995	0.429559	-1.35208	-0.251408	0.429111	0.310108	0.210204	0.158733	0.18246	0.233504	0.291648	0.133329	-0.33153
SCO1336	-0.34069	-0.364995	-0.313197	0.237409	-0.0690333	-0.403744	-0.222315	-0.291921	1.11066	0.502355	-0.542029	-0.451904	-0.453699	-0.041779	-0.203046	-0.575131	-0.0231467	-0.0523163	0.612574	0.327465	-0.402078	-0.0315271	-0.187968	-0.200591	-0.244535	-0.171155	-0.0720396	-0.127255	-0.143294	-0.285365
SCO1337	0.201005	-0.156395	0.251892	-0.672198	-0.342182	-0.03141	-0.607076	-0.0419885	-0.913599	-0.784839	0.0728354	-0.202947	0.228621	-0.55972	-0.108962	-0.0405218	-0.407536	-0.257475	-0.826565	-0.627083	-0.338384	-0.0832227	-0.256472	-0.138787	-0.287894	-0.522582	-0.303346	-0.317106	-0.385128	-0.388549
SCO1338	-0.00527188	1.08494	0.562143	-0.304834	-0.258916	-0.274901	0.0435046	-0.0581835	0.00341563	-1.57699	0.441536	0.917027	0.650339	0.230595	-0.0176424	-0.0890438	0.113592	0.129311	0.128059	-1.34201	0.0575853	0.0112781	0.020584	0.136335	0.150954	-0.0826707	0.188693	0.238708	0.217589	0.219264
SCO1339	-0.931873	-1.16326	-1.73199	-1.01846	-0.690594	-1.06913	-0.162261	-2.41703	-0.740038	-0.683142	-0.956795	-1.25125	-1.37003	-0.937075	-0.836531	-1.02267	-0.595548	-1.63109	-0.668175	-2.02905	-0.572481	-0.18371	-0.378632	-0.348851	-0.366788	-0.423603	-0.349807	-0.321909	-0.368152	-0.796716
SCO1340	2.66693	-0.178355	1.1188	1.12399	1.09982	2.43738	0.802018	1.99637	1.95778	1.73029	2.37451	-0.310907	1.03187	1.75497	1.92814	2.54238	1.02626	1.67669	2.46963	2.14298	0.270012	0.564646	0.352276	0.730454	0.489787	0.406692	0.0608608	-0.21429	0.114317	0.0379244
SCO1341	0.961404	0.592198	0.300797	-2.38869	-2.4848	0.406771	0.924612	0.582796	0.629658	-2.44126	0.676976	-0.346318	-0.180545	-2.26217	-2.21897	0.824877	0.925488	-1.89977	-2.01089	-2.41965	-0.262331	0.164642	0.112632	0.0103473	-0.0698011	-0.13698	0.196388	-0.0163997	-0.0570509	-0.278305
SCO1342	0.143503	-0.106241	-0.642519	0.453836	0.379279	-0.284607	0.330785	-0.47847	0.0507592	-0.201247	0.212481	-0.380276	-0.184907	-0.215376	-0.0366621	-0.0333859	0.334213	-0.744014	-0.50419	-0.111965	-0.282004	0.127162	-0.0375292	0.0254935	-0.0837259	-0.142558	0.0825354	0.0102211	-0.00106619	-0.13821
SCO1343	1.30592	-0.321488	0.324231	0.817729	0.423931	1.43528	-0.314496	0.556566	0.610761	0.712499	1.22124	-0.117834	0.259354	0.929824	0.807257	1.52132	-0.337058	0.155186	0.689725	0.982878	-0.228241	0.169796	-0.0598202	0.150179	0.0118935	0.0917505	-0.24044	-0.358384	-0.155048	-0.436224
SCO1344	0.412128	-0.894241	-0.217665	-0.437893	-0.708526	-0.443518	-0.979171	-0.511167	-0.608071	-1.47295	0.286374	-1.07571	-0.273717	-0.839127	-0.573877	-0.37623	-0.855249	-0.762017	-0.677704	-1.09697	-0.186262	-0.355002	-0.288623	-0.406725	-0.463827	-0.497652	-0.474339	-0.333128	-0.536163	-0.110588
SCO1345	0.944072	0.509608	1.63365	0.00776761	0.269813	-0.324949	-0.875335	-0.0157332	0.861009	0.726796	0.993811	0.0797035	1.19112	0.650021	0.874701	-0.536381	-0.422165	0.248869	1.32133	1.16945	0.610164	0.438413	0.141323	0.376672	0.0838552	-0.451907	-0.458244	-0.390538	-0.279087	0.0237828
SCO1346	1.55147	0.566599	1.9636	0.119747	0.152394	0.543281	-0.764627	0.771457	0.665335	0.256395	2.08062	0.291361	1.91866	1.26553	1.28331	0.763339	-0.365477	0.780188	1.6801	1.49026	0.529635	0.495488	0.156193	0.548874	0.225575	-0.404577	-0.331133	-0.259634	-0.236761	-0.145284
SCO1347	-0.924354	-0.699209	-1.03072	-0.275141	-0.327258	-0.87818	-0.0157948	-0.881483	-0.251172	-0.152823	-0.758226	-0.661771	-0.66663	-0.715545	-0.714384	-0.527149	-2.22399	-2.57739	-0.603768	-1.98078	-0.360216	-0.115474	-0.246015	-0.350804	-0.277101	-0.256763	-0.194757	-0.0640308	-0.125336	-0.367667
SCO1348	-0.69503	-1.49112	-1.06732	-0.503123	-1.43217	-0.437119	-1.37129	-0.642114	-1.69755	-3.72539	-1.52397	-0.975309	-1.46116	-2.07687	-1.05091	-1.06507	-1.82642	-1.37304	-2.20429	-6.40572	-0.350415	-0.294651	-0.523184	-0.726139	-0.676676	-0.218485	-0.360893	-0.599521	-0.773813	-0.950156
SCO1349	0.346872	-0.379108	0.238206	-0.279801	-0.397764	-0.0564578	-0.602688	-0.0956784	-0.420852	-0.432736	0.128482	-0.438767	0.00887102	-0.301199	-0.131416	-0.28362	-0.439409	0.173245	-0.300557	-0.207958	-0.247199	0.109381	-0.137621	-0.0298971	-0.270295	-0.284769	-0.178987	-0.258144	-0.310448	-0.440872
SCO1350	-1.24511	-0.390047	-1.01543	-0.241952	-0.176643	-0.906579	-0.116269	-1.19605	-0.11822	0.0647531	-1.07748	-0.519799	-1.17463	-0.284848	-0.666484	-0.795081	-0.657065	-0.87485	-0.0111876	-0.305393	-0.310553	-0.238789	-0.206148	-0.0805486	0.0024023	-0.261732	-0.0943603	-0.186366	0.0413532	-0.280762
SCO1351	-0.988559	-0.570068	-1.55515	-0.480804	0.0133008	-0.875327	0.435746	-1.24732	0.0384004	-0.207786	-1.03097	-0.378288	-1.43734	-0.929678	-0.653006	-0.800721	-0.664448	-1.74816	-0.803786	-2.43498	-0.369245	0.0589319	0.0286244	-0.193538	-0.162311	-0.143777	-0.00189818	0.015607	-0.117366	-0.515782
SCO1352	0.0278805	-0.725868	-0.997554	-0.189125	-0.18351	0.247339	-1.15191	-0.604686	-0.498922	-0.189726	0.119414	-0.694979	-0.804315	-0.000823396	0.327418	0.313181	-0.720575	-1.23372	0.100787	-0.196013	-0.205688	-0.0758962	-0.109762	-0.147372	-0.240979	-0.141633	-0.175437	-0.22251	-0.388633	-0.527104
SCO1353	-0.350648	-0.245814	-0.560523	-0.102752	-0.0387879	-0.0729127	0.649663	0.0595245	0.0861722	0.191337	-0.384097	-0.198903	-0.495265	-0.609658	-0.1243	0.0640894	-0.553999	-0.318426	-0.479696	0.176562	-0.0882858	0.011023	0.0175115	-0.174978	-0.160941	-0.219361	-0.0291641	-0.0609482	-0.0973072	-0.363714
SCO1354	-2.39807	-0.963567	-2.58031	-1.56854	-1.2206	-2.22325	-1.41054	-4.32584	-0.841906	-3.09791	-2.5028	-1.36767	-2.98906	-1.50051	-3.21624	-2.11978	-1.74314	-2.78818	-2.55818	-1.36508	-0.777927	-0.674261	-0.848787	-0.840828	-0.854822	-0.955005	-0.559923	-0.710556	-0.740079	-0.996798
SCO1355	-0.945917	0.448762	-0.742511	-0.546247	-0.448819	-0.693498	-0.27751	-0.917491	-0.461389	-0.347705	-0.731483	0.225455	-0.138603	-0.606853	-0.731183	-0.747589	-0.44673	-0.653557	-0.769797	-1.17287	0.0813391	-0.338212	0.0541199	0.0647807	0.0938152	-0.159808	-0.0805173	0.2367	0.149087	0.449745
SCO1356	2.76581	2.02513	2.24424	2.20919	1.66559	3.34091	2.81894	2.37502	0.810689	1.37232	2.36562	2.11199	2.32792	2.12399	1.82871	3.62531	3.1344	2.41956	0.810301	1.02282	0.261146	0.790356	0.917554	-0.0268716	0.789523	1.31751	0.58127	0.537726	0.150059	-0.192212
SCO1357	2.69677	2.23264	1.88093	2.70634	2.04239	2.97747	2.47649	1.65599	1.0015	1.50867	1.93266	2.27235	1.82541	1.77511	1.57122	2.18799	3.30636	2.11043	0.287879	0.578999	0.0477086	0.778806	0.746815	-0.337269	0.703808	1.24595	0.322523	0.0118225	-0.116359	-0.633679
SCO1358	-0.173832	0.315137	0.216215	0.246325	0.4638	-0.0905968	0.566724	0.374902	0.666009	0.512855	0.0588777	0.111175	0.457702	0.387503	0.258553	0.147653	0.562288	0.0380835	0.614439	0.350517	-0.173579	0.0588906	0.106209	0.0666216	0.0951097	-0.0600434	0.0697352	0.116241	0.126067	-0.128153
SCO1359	-0.407736	-0.659036	-0.767395	-0.516474	-0.604614	-0.567662	-0.9795	-1.04652	-0.697023	-0.455869	-0.181162	-0.516016	-0.651594	-0.66515	-0.624733	-0.544539	-2.0681	-0.591499	-0.510794	-0.750697	-0.265742	-0.298119	-0.304338	-0.160541	-0.163358	-0.258608	-0.16452	-0.229626	-0.0997003	-0.127857
SCO1360	-1.14925	-1.2391	-2.40727	-0.875555	-1.71991	-0.879646	-0.212795	0.00815751	-1.0452	0.471082	-1.21703	-1.42106	-1.62668	-0.781298	-1.36112	-0.63103	-0.490526	-0.734096	-0.592148	0.474274	-0.475047	-0.213575	-0.396275	-0.502012	-0.44002	0.335756	-0.213308	-0.40461	-0.328506	-0.744491
SCO1361	1.51308	0.180543	-0.03632	0.651118	0.595458	1.17491	0.453222	0.831296	0.614231	0.815619	1.59939	0.449715	0.222595	0.743162	0.808529	1.36173	0.426773	0.182304	0.737663	0.864924	-0.233664	0.223649	0.0853969	0.0842243	0.162087	0.0964485	0.21075	0.058741	0.117216	-0.104163
SCO1362	-1.28841	-1.18711	-1.26251	-3.04467	-3.08205	-1.45496	-1.06701	-3.28799	-2.7807	-4.20006	-1.11293	-1.40743	-1.27003	-2.85954	-1.84998	-1.3624	-1.50095	-1.7798	-1.26839	-5.26465	-0.538439	-0.355402	-0.464763	-0.467518	-0.499868	-0.324427	-0.263021	-0.379391	-0.472082	-0.846703
SCO1363	-0.819256	-0.683834	-0.581273	-0.74275	-0.862936	-0.91152	-0.91571	-0.735446	-0.707066	-0.780363	-0.750589	-0.828942	-0.510614	-0.684276	-0.863463	-0.996224	-0.641647	-0.341861	-0.656239	-1.10224	-0.390223	-0.159233	-0.179007	-0.305086	-0.241133	-0.285109	-0.0901693	-0.0541899	-0.262952	-0.47557
SCO1364	0.890003	1.37912	1.10619	2.21745	1.99224	1.6878	3.96393	2.47413	2.86992	2.6339	0.417602	0.793196	0.689039	1.15638	1.19046	1.3273	4.16012	2.65199	1.68998	1.78843	1.47249	0.973419	0.918819	0.539267	1.07497	2.67316	1.30498	1.12671	1.27243	0.529682
SCO1365	-1.00796	-1.95101	-2.14905	-7.79817	-8.31379	-1.41685	0.00188227	-5.45005	-8.48192	-8.09519	-2.29903	-2.14203	-6.31096	-7.6225	-6.86794	-1.54308	-0.514472	-7.89312	-7.32606	-7.25279	-0.0286788	0.597716	0.444872	0.288077	0.0875766	-0.0477821	-0.0240009	-0.176726	-0.0909674	-0.268087
SCO1366	1.71266	0.740692	1.05891	1.57876	1.84777	3.1497	1.38536	1.73861	2.11961	2.23087	1.82795	0.524127	1.25736	1.67989	1.95568	3.54917	2.11469	1.9066	1.79063	1.71908	0.826099	1.48046	1.91096	0.57311	0.558779	0.858814	0.719778	0.623054	0.128501	-0.246613
SCO1367	-1.12954	-0.216166	-1.29951	-0.843105	-1.12921	-1.11401	-0.93317	-1.95478	-0.903221	-0.740175	-0.800915	-0.0173211	-0.668854	-0.540783	-0.770115	-0.99398	-0.946605	-0.952465	-0.37154	-1.9986	-0.301358	-0.379034	-0.326653	-0.322866	-0.351228	-0.318707	-0.0637451	-0.153569	-0.168819	-0.348245
SCO1368	-0.964566	0.111075	-1.60141	-1.01367	-0.996544	-0.974789	-0.437728	-2.40447	-0.593093	-0.867524	-0.566808	-0.164602	-0.37584	-0.674326	-0.747144	-0.599064	-1.63123	-0.72654	-0.446698	-2.58983	-0.0366876	-0.28066	-0.0566315	0.0294103	0.0473012	-0.105859	0.107103	0.140173	0.211396	0.199624
SCO1369	0.0300489	0.78254	0.458713	-0.128566	-0.400157	-0.187157	0.114183	-0.0617034	-0.328143	-0.741145	0.249333	0.455187	0.502407	-0.147719	-0.252948	-0.0909193	0.019457	0.378998	-0.00439499	-0.185097	-0.0886146	-0.0602151	-0.00576429	-0.0011627	0.0640351	-0.131037	0.250586	0.106495	0.253666	0.187147
SCO1370	0.196299	0.732179	0.542258	0.110614	-0.0605122	0.216821	-1.02606	-0.00175535	-0.099177	-0.216833	0.328018	0.536876	0.665114	0.268932	0.0177829	0.317833	-0.464943	0.374415	0.312577	0.134564	-0.244734	0.0298529	-0.215655	-0.0282552	-0.0320939	-0.382642	0.00491861	-0.131579	0.0958538	0.0131838
SCO1371	-0.523707	0.334443	-0.192918	-0.291633	-0.0805414	-0.410162	-0.345507	-0.383845	-0.230867	-0.188499	-0.222471	0.129415	0.10761	0.194854	0.0137395	-0.225602	-0.177365	-0.485821	0.104927	-0.623489	0.0462199	-0.114956	0.00430122	0.0291535	0.0985043	0.0712366	0.0867803	0.0783505	0.187715	0.155772
SCO1372	-0.00925311	-0.148555	0.0584794	0.108368	-0.105677	-0.0908217	-0.0982787	-0.248817	0.432205	0.0403151	-0.0310801	-0.169025	0.0293909	-0.108773	-0.338691	-0.104582	0.240395	0.303678	0.188936	0.0156415	-0.194542	0.117575	-0.00211	0.0773527	-0.0084393	-0.18568	0.00753243	-0.0364575	-0.0078267	-0.210389
SCO1373	-0.424649	-0.338515	0.0153291	0.611909	-0.386461	0.0123079	-0.190515	0.703127	1.89718	1.4753	-0.310505	-0.357156	-0.0665476	0.395413	-0.23122	-0.126901	0.445301	0.596964	1.50721	1.5108	-0.099719	-0.341589	-0.329969	-0.413682	-0.425079	0.305346	-0.471979	-0.416399	-0.0869172	-0.13027
SCO1374	2.0839	2.68799	2.91591	1.20992	1.12613	3.07149	4.09006	3.4192	1.01128	1.08323	2.19675	2.21763	3.25459	1.37294	1.27156	3.37293	3.01869	2.67377	1.00546	0.915626	0.373394	0.841473	0.702194	0.401922	0.498227	0.562774	0.773255	0.652737	0.423491	0.242287
SCO1375	3.1061	2.80789	3.09596	2.31116	2.0728	4.53705	5.63678	4.29803	2.11982	2.76739	1.54506	2.29586	2.27521	1.91909	2.52506	4.43435	4.29748	3.75096	2.14021	3.0213	0.915748	0.727491	0.661367	-0.313542	-0.250047	1.39857	0.651673	0.139028	-0.658529	-1.02814
SCO1376	1.49646	0.613907	0.829921	0.764907	0.816008	1.51374	1.94371	1.4067	1.00503	0.990929	0.790395	0.682856	0.576013	0.363977	0.608965	1.22672	1.93801	1.72792	0.450779	0.909808	0.151776	0.585849	0.49216	0.360113	0.311378	0.360094	0.490245	0.256446	0.196354	-0.0402743
SCO1377	0.0570609	0.885269	0.496625	-0.112038	-0.140645	-0.138371	0.112241	0.354323	-0.0986705	-0.384838	0.599749	0.801833	1.31513	0.510819	0.109439	0.239578	0.120925	0.441616	0.53225	0.291075	-0.378344	0.224304	-0.0735972	0.0156371	-0.116513	-0.427154	0.280378	-0.0244121	-0.102296	-0.12149
SCO1378	0.77014	0.399708	1.20195	0.968118	0.900144	1.17526	0.00379213	1.35024	0.290395	0.429563	1.04085	0.348367	1.51039	1.80521	1.7792	1.68267	0.278695	1.08733	1.08388	1.25323	0.0292821	0.139452	-0.0164219	0.242738	0.283957	-0.102698	-0.0614994	-0.0632828	0.00161757	-0.00930071
SCO1379	-0.450772	0.329198	-2.91004	-1.32434	-1.15752	-0.980924	-0.377479	-0.704964	-1.66929	-0.924979	-0.217765	0.00855243	-2.30946	-1.5837	-1.30527	-0.680255	-0.389195	-1.06815	-1.44869	-4.62416	0.334492	-0.146886	0.0767184	0.0535327	0.0920446	-0.162559	0.0433346	0.311007	0.259678	0.627777
SCO1380	0.515213	0.419552	0.351336	1.25891	1.25093	0.507279	1.21137	0.431578	1.07035	1.54766	0.239477	0.482787	0.0563095	0.695876	0.696999	0.539272	0.949063	0.274325	0.491375	0.623354	0.0317441	0.433702	0.430091	0.230365	0.167331	0.223603	0.243268	0.246452	0.12684	-0.226753
SCO1381	2.48142	1.8255	2.50173	2.47652	2.70197	2.34815	2.9044	2.46143	1.82781	2.31811	1.12326	1.70466	1.59677	1.72813	2.26863	1.65852	3.03335	2.4549	0.859209	1.76422	1.829	1.5485	1.48117	1.0452	0.995377	1.25977	1.23817	0.888615	0.221391	0.194568
SCO1382	1.69461	0.314257	1.51182	1.56222	1.96904	1.42045	0.475154	1.46865	1.22395	1.65867	0.583222	0.335896	0.979064	1.25494	1.7044	0.882281	1.10904	1.27284	0.797963	1.6866	1.17687	1.04918	0.743504	0.93017	0.500495	0.484412	0.486691	0.265463	-0.160963	-0.195041
SCO1383	2.00625	0.852721	1.15281	2.12885	2.08072	1.88056	2.06544	1.65592	2.46442	2.79438	1.27322	0.772129	0.630191	1.73225	1.90609	1.5116	2.1232	1.53133	1.64441	2.06907	0.672796	0.750367	0.771961	0.645444	0.5767	1.11223	0.650944	0.548222	0.182813	0.0476353
SCO1384	3.46912	1.46742	2.41533	2.41681	2.1156	3.52263	2.87504	2.78299	2.76619	2.62095	2.78686	1.34978	1.9039	2.55146	2.42382	3.13553	2.79122	2.70533	2.65447	2.87876	1.0292	1.03287	0.887727	1.16298	0.889915	1.66808	0.801876	0.560568	0.347414	0.175812
SCO1385	1.66812	0.818991	-0.511315	2.37533	2.88224	1.42098	2.19102	1.64128	2.2259	2.95632	1.00822	0.762138	0.0267292	1.36613	1.91152	0.946014	2.38753	1.30732	0.988444	1.61054	0.737928	0.77321	0.713732	0.953006	0.633945	0.843612	0.425538	0.379071	0.0614144	-0.201214
SCO1386	0.539357	-0.994133	-0.395367	0.120999	0.464711	0.281742	-0.665886	-0.367602	0.582791	0.509327	-0.00886037	-0.786206	-0.966937	-0.364473	0.609914	-0.222308	-0.575497	-0.281205	-0.21622	0.190412	-0.153299	0.0435904	-0.272948	-0.0419592	-0.280614	-0.0208469	-0.376924	-0.330285	-0.556096	-0.627717
SCO1387	1.44004	0.603813	0.899747	1.30164	1.8178	1.25498	1.54569	1.25837	1.94009	1.80246	1.02776	0.592072	0.491416	0.921818	1.53563	1.08991	1.8477	1.19838	1.2904	1.32544	0.241734	0.704051	0.548408	0.610195	0.263187	0.223508	0.394741	0.167635	0.0250936	-0.208603
SCO1388	1.54663	-0.17159	1.22528	1.01619	1.23484	1.88087	1.04419	2.4348	2.88787	2.59115	1.47653	-0.13574	1.10371	1.51044	1.973	1.73396	1.45576	1.77361	3.41471	3.05791	0.377932	0.524748	0.219913	0.390133	0.0275986	0.750513	0.140239	-0.0356785	0.236635	0.192373
SCO1389	0.763443	-0.35379	0.418774	0.215928	0.351002	0.870059	-0.457168	0.366351	-0.0122835	0.249211	0.0636986	-0.0533474	-0.0493015	-0.301745	0.0772989	0.465076	0.153956	0.573586	-0.499338	0.0231974	0.38417	0.0170062	-0.185013	0.306149	-0.105889	0.0631602	-0.404982	-0.327486	-0.352168	0.207346
SCO1390	1.60618	2.11552	1.66163	0.733233	0.898402	1.88678	2.06942	2.16152	0.509113	0.938766	1.27692	2.2579	1.54451	1.22038	1.74296	1.53851	1.95933	1.50841	0.860109	1.3369	0.294055	0.591228	0.297223	0.494264	0.0762393	-0.07779	0.475198	0.441723	-0.143826	-0.255832
SCO1391	0.986304	-0.166432	0.331238	0.620321	0.870497	1.18103	-0.0514166	1.18127	0.621931	1.02591	0.794485	-0.00730876	0.319982	0.591436	1.19124	0.888801	0.393501	0.302346	0.60359	0.814118	0.0466641	0.34308	0.190074	0.164872	0.109586	0.177522	0.0979892	0.0443102	-0.134169	-0.626458
SCO1392	-0.634551	1.09774	-0.383915	-0.677186	-1.07193	-0.790937	-0.948475	-0.370683	-0.839164	-0.900261	-0.0587164	1.00102	0.0254653	-0.599339	-1.28655	-0.0629999	-1.09856	-0.525141	-0.412626	-0.548029	0.188081	-0.627337	-0.228481	-0.231516	-0.126958	-0.188906	-0.0617241	-0.0391109	-0.124365	0.0631514
SCO1393	0.429532	1.64477	-0.129428	-0.274858	-0.804277	-0.453991	-0.324995	-0.464652	-0.427941	-0.762726	0.699568	1.23727	0.176992	0.231031	-0.418253	-0.173442	-0.461173	-0.20685	0.160636	-0.209028	0.07374	-0.438822	-0.0108703	0.0600861	-0.0176951	-0.251157	0.0212778	0.214046	-0.000851151	0.165263
SCO1394	0.392486	0.0255534	-1.53455	-0.658621	-0.183586	0.916214	0.739299	-1.08297	-0.121857	0.0729676	0.376302	0.226316	-1.02983	-1.06611	-0.549924	1.0062	-0.146226	-1.41877	-0.702514	-1.48776	-0.0513392	0.152077	0.233136	0.167768	0.145227	0.111215	0.0718164	0.178286	0.103879	-0.336259
SCO1395	0.72484	0.817384	0.0728372	-0.95973	-0.0312721	0.987985	-0.359175	0.376919	-0.985073	-0.716742	0.473546	0.465586	0.308418	-0.702014	0.366576	1.34976	-0.0485557	0.51993	-0.980481	-0.49239	0.116444	-0.260351	0.109778	0.402509	0.167163	0.302106	0.0856975	0.28421	0.140513	0.570576
SCO1396	-1.64942	0.260652	-1.11539	-6.24086	-4.63453	-1.17319	-1.09834	-0.536737	-3.07745	-4.52308	-0.995371	0.115719	-0.393416	-3.71281	-2.71073	-0.323554	-1.08359	-0.817937	-1.89302	-2.47936	0.00169405	-0.77554	-0.212241	-0.267923	-0.213693	-0.364883	-0.294338	-0.0208973	-0.114134	0.377136
SCO1397	0.145302	1.31183	0.369135	1.34105	1.67549	0.743472	2.31075	0.620919	1.57553	1.8242	0.182703	1.29108	0.363534	0.861759	1.01175	0.76459	1.86155	0.639407	0.951933	0.734261	0.324275	0.817587	0.949251	0.657516	0.744338	0.601722	0.768704	0.933967	0.784695	0.292495
SCO1398	0.549136	1.01535	0.874127	1.43353	1.51347	0.795041	2.22638	1.09254	1.36966	1.76692	0.799399	0.989623	0.759162	1.47247	1.18527	0.866724	1.67316	1.16732	1.30796	1.09273	0.213404	0.724307	0.806315	0.589909	0.727052	0.421277	0.494621	0.793278	0.701297	0.0728777
SCO1399	1.12182	-0.0259933	0.531721	0.399838	0.363265	1.42167	0.582572	0.842259	0.869922	0.734527	0.500893	-0.363627	0.172088	0.0264807	0.487672	0.747367	0.692723	0.935814	0.732278	0.965802	-0.0229944	0.0466239	-0.0498305	-0.358447	-0.318309	-0.0532564	-0.152448	-0.104505	-0.548683	-0.501351
SCO1400	0.873984	-0.121865	0.0411188	-0.0143063	0.0277892	1.16952	0.19419	0.681712	0.908691	0.962259	0.609648	-0.153631	0.139178	0.0317657	0.0105163	0.923489	0.738841	0.91302	0.935637	1.10781	-0.216819	-0.260205	-0.162404	-0.168843	-0.121457	0.159426	-0.0798208	-0.000505988	-0.0293097	-0.0183347
SCO1401	1.43417	-1.20775	0.0198748	-0.0914552	0.116003	2.00224	0.162856	1.33343	0.0119657	0.10584	0.956323	-1.02207	0.155971	0.560107	0.959784	1.79944	0.256166	0.867311	0.379428	0.794042	-0.330314	-0.006037	-0.205378	-0.376634	-0.375327	-0.0456635	-0.16223	-0.312373	-0.825029	-0.886928
SCO1402	0.517959	0.454808	0.42572	-0.10268	-0.0411619	0.372269	-0.245011	0.285164	-0.379449	-0.177957	0.662184	0.291692	0.663634	0.106358	0.0782283	0.648566	0.448188	0.719662	-0.104324	-0.430662	-0.185073	-0.109764	-0.143696	0.00587478	-0.0813906	-0.200114	-0.104785	-0.0260739	0.0294531	0.0762869
SCO1403	3.50937	2.92292	3.16135	3.94265	3.71012	4.12214	5.1225	4.05061	4.90576	4.68609	2.58369	2.42248	2.37524	3.14241	3.37952	3.95833	5.14667	3.47707	3.67427	3.77698	2.28078	1.87693	2.24079	1.75523	1.9734	3.33115	1.6676	1.50799	2.10662	1.52675
SCO1404	0.223783	0.0747638	-0.572585	-0.957601	-0.714752	0.373137	-0.552964	-0.410145	-0.135242	-0.363208	0.498154	-0.111873	-0.226409	-0.0316167	-0.472236	0.569973	-0.342353	0.194449	0.373128	0.164762	-0.172745	-0.278892	-0.159123	-0.145596	-0.159156	-0.243653	-0.117986	-0.135946	-0.0579972	0.0330924
SCO1405	0.489777	0.372147	-0.328827	-0.277076	-0.7209	0.313417	-0.541068	-0.410685	-0.0570858	0.0207812	0.953669	0.133462	-0.00618287	0.016255	-0.606847	0.635371	-0.328959	0.292052	0.37933	0.335057	-0.0676697	-0.353773	-0.220081	-0.0885894	-0.10669	-0.208294	-0.174435	-0.0391677	0.0486845	0.151781
SCO1406	1.0446	0.367978	-0.496487	1.07777	0.0841743	0.744784	0.146152	-0.04283	1.325	1.46062	1.15245	-0.00384722	-0.406009	1.48088	0.186356	0.908175	0.677809	0.478024	0.816654	1.70573	0.104255	-0.112889	0.265618	0.357064	0.0687926	0.199435	0.127842	0.280736	0.0612693	0.557685
SCO1407	0.398822	0.453713	0.450859	0.20783	0.272339	0.376269	-0.106019	0.259401	0.140091	-0.265122	0.555562	0.323859	0.77504	0.451939	0.402217	0.656345	-0.382296	0.444613	0.56466	0.115331	-0.2391	0.000884386	-0.17247	-0.0259658	-0.055214	-0.271066	0.0111815	-0.0869481	-0.0287285	-0.13483
SCO1408	0.423454	-0.00751911	0.0155858	-0.315494	-0.432682	0.111552	-0.429706	0.285928	-0.563358	-1.00341	0.347715	-0.0845174	0.108673	0.0685053	-0.0788543	0.0587735	-0.75345	0.203957	0.0132036	-1.85725	-0.455433	-0.0623468	-0.139996	0.0194596	0.00571533	-0.444667	-0.104499	-0.10916	0.0731179	-0.00790715
SCO1409	0.522305	0.655549	0.497205	-0.247961	-0.511198	0.242011	-0.325002	0.233137	-0.451339	-0.457447	0.724423	0.54308	0.585202	0.166315	-0.385739	0.508095	0.081003	0.350056	-0.0545563	-0.171443	-0.174025	-0.0640882	-0.0679289	0.0495786	0.00172281	-0.298347	0.0578183	-0.0289624	0.0510202	0.038899
SCO1410	0.334596	-0.456607	-0.700033	0.236622	0.25467	0.220709	-0.0843106	-0.0584212	0.49099	0.384782	-0.0349784	-0.779427	-0.904192	0.218875	-0.0515923	0.0212677	-0.0698928	-0.126026	0.0297654	0.00282389	0.197862	0.125714	0.165338	0.132921	0.151726	0.0615935	0.149397	0.0239769	0.112569	-0.190593
SCO1411	-0.0571282	-0.767798	-2.34781	0.432571	-0.0723027	-0.339209	-0.478827	-1.54542	0.260538	0.425124	0.256661	-0.399283	-0.854193	0.607324	0.163611	-0.359549	-0.481517	-1.91636	0.166499	0.275049	-0.311281	-0.0418132	-0.0519344	0.0317385	0.0150168	-0.225275	-0.271862	-0.0304455	-0.0195726	-0.104812
[truncated: 6,423 more rows]

## Sheet: Global_summary
Gene	Product	Symbol	Protein.Length	Significance_LRD	Significance_HRD	Significance_T	Significance_TE	Significance_LRDvT	Significance_HRDvLRD
SCO0009	Uncharacterized protein		111	1	0	0	0	0	0
[truncated: 7,820 more rows]

## Sheet: LRD_UpIn42
Row.names	gene.index	RP/Rsum	FC:(class1/class2)	pfp	P.value	Product	Symbol	Protein.Length	Significance_LRD	Significance_HRD	Significance_T	Significance_TE	Significance_LRDvT	Significance_HRDvLRD
[truncated: 63 more rows]

[truncated: 11 more sheets: LRD_DownIn42, HRD_UpIn42, HRD_DownIn42, T_UpIn42, T_DownIn42, TE_UpIn42, TE_DownIn42, LRDvT_UpIn42, LRDvT_DownIn42, HRDvLRD_UpIn42, HRDvLRD_DownIn42]
